# Supplementary material for: Development of a nomogram for predicting 90-day mortality in patients with sepsis-associated liver injury
Source: Sci Rep. 2023 Mar 4;13:3662. doi: 10.1038/s41598-023-30235-5 (PMC9985651; doi:10.1038/s41598-023-30235-5)
Supplement: Supplementary file 1 — Supplementary Information. [file 41598_2023_30235_MOESM1_ESM.csv]

subject_id	hadm_id	admittime	dischtime	deathtime	admission_type	admission_location	discharge_location	insurance	language	marital_status	race	edregtime	edouttime	hospital_expire_flag	stay_id	gender	sex	dod	los_hospital	admission_age	hospstay_seq	first_hosp_stay	icu_intime	icu_outtime	los_icu	icustay_seq	first_icu_stay	antibiotic_time	culture_time	suspected_infection_time	sofa_time	sofa_score	respiration	coagulation	liver	cardiovascular	cns	renal	sepsis3	data_icu_intime	clock_icu_intime	dod_date	dod_d	dod_	sur_28	dod_28	sur_60	dod_60	sur_90
10001884	26184834	2131/1/7 20:39	2131/1/20 5:15	2131/1/20 5:15	OBSERVATION ADMIT	EMERGENCY ROOM	DIED	Medicare	ENGLISH	MARRIED	BLACK/AFRICAN AMERICAN	2131/1/7 13:36	2131/1/7 22:13	1	37510196	F	0	2131/1/20	13	77	1	TRUE	2131/1/11 4:20	2131/1/20 8:27	9.1700001	1	TRUE	2131/1/11 8:00	2131/1/10 16:36	2131/1/10 16:36	2131/1/11 5:00	3	0	0	0	3	0	0	TRUE	62467	1499212.4	62476	9	1	1	9	1	9	1
10002013	23581541	2160/5/18 7:45	2160/5/23 13:30		SURGICAL SAME DAY ADMISSION	PHYSICIAN REFERRAL	HOME HEALTH CARE	Medicare	ENGLISH	SINGLE	OTHER			0	39060235	F	0		5	57	1	TRUE	2160/5/18 10:00	2160/5/19 17:33	1.29	1	TRUE	2160/5/18 11:00	2160/5/18 14:40	2160/5/18 11:00	2160/5/18 15:00	2	1	0	0	1	0	0	TRUE	73187	1756498			0	0	28	0	60	0
10002155	28994087	2130/9/23 21:59	2130/9/29 18:55		EW EMER.	EMERGENCY ROOM	HOME HEALTH CARE	Other	ENGLISH	MARRIED	WHITE	2130/9/23 19:59	2130/9/24 0:50	0	31090461	F	0	2131/3/10	6	82	2	FALSE	2130/9/24 0:50	2130/9/27 22:13	3.9200001	1	TRUE	2130/9/24 10:00	2130/9/23 20:30	2130/9/23 20:30	2130/9/24 4:00	3	0	0	0	1	0	2	TRUE	62358	1496592.8	62525	167	1	0	28	0	60	0
10002155	20345487	2131/3/9 20:33	2131/3/10 1:55	2131/3/10 21:53	EW EMER.	EMERGENCY ROOM	DIED	Other	ENGLISH	MARRIED	WHITE	2131/3/9 19:14	2131/3/9 21:33	1	32358465	F	0	2131/3/10	1	83	3	FALSE	2131/3/9 21:33	2131/3/10 18:09	0.88	1	TRUE	2131/3/10 1:00	2131/3/9 22:34	2131/3/9 22:34	2131/3/10 0:00	2	0	0	0	1	0	1	TRUE	62524	1500597.6	62525	1	1	1	1	1	1	1
10002155	23822395	2129/8/4 12:44	2129/8/18 16:53		EW EMER.	PROCEDURE SITE	CHRONIC/LONG TERM ACUTE CARE	Other	ENGLISH	MARRIED	WHITE	2129/8/4 11:00	2129/8/4 12:35	0	33685454	F	0	2131/3/10	14	81	1	TRUE	2129/8/4 12:45	2129/8/10 17:02	6.21	1	TRUE	2129/8/5 14:00	2129/8/4 17:04	2129/8/4 17:04	2129/8/5 6:00	2	0	0	0	1	0	1	TRUE	61942	1486620.8	62525	583	1	0	28	0	60	0
10002348	22725460	2112/11/30 22:22	2112/12/10 17:56		OBSERVATION ADMIT	TRANSFER FROM HOSPITAL	HOME HEALTH CARE	Medicare	ENGLISH	SINGLE	WHITE	2112/11/30 15:08	2112/11/30 23:24	0	32610785	F	0		10	77	1	TRUE	2112/11/30 23:24	2112/12/10 18:25	9.79	1	TRUE	2112/12/4 23:00	2112/12/3 13:46	2112/12/3 13:46	2112/12/1 14:00	2	0	0	0	1	1	0	TRUE	55851	1340447.4			0	0	28	0	60	0
10002428	20321825	2156/4/30 20:35	2156/5/3 16:36		EW EMER.	EMERGENCY ROOM	CHRONIC/LONG TERM ACUTE CARE	Medicare	ENGLISH	WIDOWED	WHITE	2156/4/30 18:30	2156/4/30 21:53	0	34807493	F	0		3	81	2	FALSE	2156/4/30 21:53	2156/5/2 22:27	2.04	1	TRUE	2156/5/1 0:00	2156/4/30 19:00	2156/4/30 19:00	2156/4/30 23:00	2	0	0	0	1	1	0	TRUE	71708	1721014			0	0	28	0	60	0
10002428	23473524	2156/5/11 14:49	2156/5/22 14:16		EW EMER.	EMERGENCY ROOM	CHRONIC/LONG TERM ACUTE CARE	Medicare	ENGLISH	WIDOWED	WHITE	2156/5/11 11:29	2156/5/11 16:53	0	35479615	F	0		11	81	3	FALSE	2156/5/11 14:49	2156/5/22 14:16	11	1	TRUE	2156/5/11 18:00	2156/5/11 12:00	2156/5/11 12:00	2156/5/11 17:00	4	0	0	0	4	0	0	TRUE	71719	1721270.9			0	0	28	0	60	0
10002428	28662225	2156/4/12 14:16	2156/4/29 16:26		EW EMER.	EMERGENCY ROOM	SKILLED NURSING FACILITY	Medicare	ENGLISH	WIDOWED	WHITE	2156/4/12 9:56	2156/4/12 17:11	0	38875437	F	0		17	81	1	TRUE	2156/4/19 18:11	2156/4/26 18:58	7	2	FALSE	2156/4/20 12:00	2156/4/19 16:28	2156/4/19 16:28	2156/4/19 19:00	4	0	0	0	1	3	0	TRUE	71697	1720746.1			0	0	28	0	60	0
10002443	21329021	2183/10/17 23:20	2183/10/20 18:47		EW EMER.	TRANSFER FROM HOSPITAL	HOME	Other	ENGLISH	SINGLE	WHITE	2183/10/17 22:11	2183/10/18 0:47	0	35044219	M	1		3	53	1	TRUE	2183/10/18 0:47	2183/10/20 18:48	2.75	1	TRUE	2183/10/18 4:00	2183/10/17 22:56	2183/10/17 22:56	2183/10/18 3:00	2	2	0	0	0	0	0	TRUE	81740	1961760.8			0	0	28	0	60	0
10002495	24982426	2141/5/22 20:17	2141/5/29 17:41		URGENT	TRANSFER FROM HOSPITAL	SKILLED NURSING FACILITY	Medicare	ENGLISH	MARRIED	UNKNOWN			0	36753294	M	1		7	81	1	TRUE	2141/5/22 20:18	2141/5/27 22:24	5.0799999	1	TRUE	2141/5/22 23:00	2141/5/22 21:23	2141/5/22 21:23	2141/5/22 22:00	2	0	0	0	1	0	1	TRUE	66251	1590044.4			0	0	28	0	60	0
10002527	29112696	2136/3/24 12:30	2136/3/29 13:40		SURGICAL SAME DAY ADMISSION	PHYSICIAN REFERRAL	HOME HEALTH CARE	Other	ENGLISH	SINGLE	WHITE			0	37121704	M	1		5	50	1	TRUE	2136/3/24 10:24	2136/3/25 20:55	1.42	1	TRUE	2136/3/24 15:00	2136/3/24 17:00	2136/3/24 15:00	2136/3/24 18:00	3	2	0	0	1	0	0	TRUE	64366	1544794.4			0	0	28	0	60	0
10002760	28094813	2141/4/20 7:15	2141/4/24 13:31		SURGICAL SAME DAY ADMISSION	PHYSICIAN REFERRAL	HOME HEALTH CARE	Other	ENGLISH		UNABLE TO OBTAIN			0	31831386	M	1		4	56	1	TRUE	2141/4/20 13:20	2141/4/21 14:26	1.04	1	TRUE	2141/4/20 15:00	2141/4/20 14:56	2141/4/20 14:56	2141/4/20 15:00	4	0	1	0	3	0	0	TRUE	66219	1589269.4			0	0	28	0	60	0
10003046	26048429	2154/1/2 7:15	2154/1/9 11:53		SURGICAL SAME DAY ADMISSION	PHYSICIAN REFERRAL	HOME HEALTH CARE	Other	ENGLISH	SINGLE	WHITE			0	35514836	M	1		7	64	1	TRUE	2154/1/2 15:57	2154/1/4 15:19	2	1	TRUE	2154/1/2 17:00	2154/1/2 16:36	2154/1/2 16:36	2154/1/3 3:00	3	2	0	0	1	0	0	TRUE	70859	1700632			0	0	28	0	60	0
10003400	20214994	2137/2/24 10:00	2137/3/19 15:45		URGENT	TRANSFER FROM SKILLED NURSING FACILITY	CHRONIC/LONG TERM ACUTE CARE	Medicare	ENGLISH	MARRIED	BLACK/AFRICAN AMERICAN			0	32128372	F	0	2137/9/2	23	75	1	TRUE	2137/2/25 23:37	2137/3/10 21:29	12.92	1	TRUE	2137/2/26 1:00	2137/2/26 0:16	2137/2/26 0:16	2137/2/26 0:00	5	0	3	1	1	0	0	TRUE	64704	1552919.6	64893	189	1	0	28	0	60	0
10003400	23559586	2137/8/4 0:07	2137/9/2 17:05	2137/9/2 17:05	URGENT	TRANSFER FROM HOSPITAL	DIED	Medicare	ENGLISH	MARRIED	BLACK/AFRICAN AMERICAN			1	34577403	F	0	2137/9/2	29	75	2	FALSE	2137/8/10 19:54	2137/8/13 17:54	2.9200001	1	TRUE	2137/8/12 12:00	2137/8/10 14:54	2137/8/10 14:54	2137/8/10 20:00	3	0	1	0	0	0	2	TRUE	64870	1556899.9	64893	23	1	1	23	1	23	1
10003400	23559586	2137/8/4 0:07	2137/9/2 17:05	2137/9/2 17:05	URGENT	TRANSFER FROM HOSPITAL	DIED	Medicare	ENGLISH	MARRIED	BLACK/AFRICAN AMERICAN			1	38383343	F	0	2137/9/2	29	75	2	FALSE	2137/8/17 17:36	2137/9/2 19:17	16.08	2	FALSE	2137/8/19 10:00	2137/8/18 4:38	2137/8/18 4:38	2137/8/17 18:00	4	0	2	0	0	1	1	TRUE	64877	1557065.6	64893	16	1	1	16	1	16	1
10004235	24181354	2196/2/24 14:38	2196/3/4 14:02		URGENT	TRANSFER FROM HOSPITAL	SKILLED NURSING FACILITY	Medicaid	ENGLISH	SINGLE	BLACK/CAPE VERDEAN	2196/2/24 12:15	2196/2/24 17:07	0	34100191	M	1		9	47	1	TRUE	2196/2/24 17:07	2196/2/29 15:58	4.9200001	1	TRUE	2196/2/24 18:00	2196/2/24 12:40	2196/2/24 12:40	2196/2/24 17:00	2	2	0	0	0	0	0	TRUE	86252	2070065.1			0	0	28	0	60	0
10004401	23920883	2144/4/21 20:29	2144/5/1 13:00		EW EMER.	EMERGENCY ROOM	CHRONIC/LONG TERM ACUTE CARE	Medicare	ENGLISH	MARRIED	WHITE	2144/4/21 16:18	2144/4/21 20:49	0	32743332	M	1	2144/6/18	10	85	5	FALSE	2144/4/21 20:49	2144/5/1 13:53	9.71	1	TRUE	2144/4/22 0:00	2144/4/21 16:15	2144/4/21 16:15	2144/4/21 22:00	2	0	0	0	1	1	0	TRUE	67316	1615604.9	67374	58	1	0	28	1	58	1
10004401	29988601	2144/1/23 7:58	2144/2/6 11:45		EW EMER.	EMERGENCY ROOM	CHRONIC/LONG TERM ACUTE CARE	Medicare	ENGLISH	MARRIED	WHITE	2144/1/23 1:57	2144/1/23 9:16	0	32773003	M	1	2144/6/18	14	85	1	TRUE	2144/1/26 22:28	2144/2/6 13:44	10.63	1	TRUE	2144/1/27 0:00	2144/1/26 22:42	2144/1/26 22:42	2144/1/26 23:00	2	0	0	0	1	0	1	TRUE	67230	1613542.5	67374	144	1	0	28	0	60	0
10004401	28128182	2144/2/11 18:13	2144/2/19 14:30		EW EMER.	EMERGENCY ROOM	CHRONIC/LONG TERM ACUTE CARE	Medicare	ENGLISH	MARRIED	WHITE	2144/2/11 13:54	2144/2/11 19:42	0	37919158	M	1	2144/6/18	8	85	2	FALSE	2144/2/12 18:27	2144/2/19 14:42	6.8299999	1	TRUE	2144/2/13 13:00	2144/2/12 20:44	2144/2/12 20:44	2144/2/12 19:00	3	2	0	0	1	0	0	TRUE	67247	1613946.5	67374	127	1	0	28	0	60	0
10004401	22869003	2144/4/5 9:31	2144/4/9 17:30		EW EMER.	EMERGENCY ROOM	CHRONIC/LONG TERM ACUTE CARE	Medicare	ENGLISH	MARRIED	WHITE	2144/4/5 8:17	2144/4/5 10:57	0	38292466	M	1	2144/6/18	4	85	3	FALSE	2144/4/5 10:57	2144/4/9 18:17	4.3299999	1	TRUE	2144/4/8 20:00	2144/4/5 0:00	2144/4/5 0:00	2144/4/5 12:00	3	0	0	0	3	0	0	TRUE	67300	1615210.9	67374	74	1	0	28	0	60	1
10004401	25777141	2144/6/5 19:45	2144/6/18 21:30	2144/6/18 21:30	EW EMER.	EMERGENCY ROOM	DIED	Medicare	ENGLISH	MARRIED	WHITE	2144/6/5 16:08	2144/6/5 20:36	1	39699336	M	1	2144/6/18	13	85	7	FALSE	2144/6/5 20:36	2144/6/18 23:24	13.13	1	TRUE	2144/6/11 8:00	2144/6/8 10:33	2144/6/8 10:33	2144/6/6 11:00	3	0	1	0	1	0	1	TRUE	67361	1616684.6	67374	13	1	1	13	1	13	1
10004401	26488315	2144/5/15 23:05	2144/5/22 20:05		EW EMER.	EMERGENCY ROOM	CHRONIC/LONG TERM ACUTE CARE	Medicare	ENGLISH	MARRIED	WHITE	2144/5/15 17:45	2144/5/16 0:36	0	39801884	M	1	2144/6/18	7	85	6	FALSE	2144/5/16 0:36	2144/5/22 20:05	6.8299999	1	TRUE	2144/5/16 7:00	2144/5/15 18:25	2144/5/15 18:25	2144/5/16 1:00	3	2	0	0	1	0	0	TRUE	67341	1616184.6	67374	33	1	0	28	1	33	1
10004457	23251352	2141/12/17 11:00	2141/12/21 15:56		SURGICAL SAME DAY ADMISSION	PHYSICIAN REFERRAL	REHAB	Medicare	ENGLISH	SINGLE	OTHER			0	31494479	M	1		4	66	1	TRUE	2141/12/17 10:24	2141/12/18 14:16	1.17	1	TRUE	2141/12/17 15:00	2141/12/17 14:27	2141/12/17 14:27	2141/12/17 15:00	2	0	1	0	1	0	0	TRUE	66460	1595050.4			0	0	28	0	60	0
10004606	29242151	2159/2/20 13:43	2159/3/6 16:51		OBSERVATION ADMIT	EMERGENCY ROOM	HOME	Other	ENGLISH	WIDOWED	WHITE	2159/2/20 11:32	2159/2/20 17:50	0	30213599	F	0		14	64	1	TRUE	2159/2/20 16:10	2159/2/25 20:09	5.1700001	1	TRUE	2159/2/21 0:00	2159/2/20 12:22	2159/2/20 12:22	2159/2/21 5:00	2	1	0	1	0	0	0	TRUE	72734	1745632.3			0	0	28	0	60	0
10004720	22081550	2186/11/12 18:01	2186/11/17 18:30	2186/11/17 18:30	EW EMER.	INFORMATION NOT AVAILABLE	DIED	Medicare	ENGLISH	SINGLE	WHITE	2186/11/12 16:09	2186/11/12 19:55	1	35009126	M	1	2186/11/17	5	64	1	TRUE	2186/11/12 19:55	2186/11/17 21:15	5.0799999	1	TRUE	2186/11/13 4:00	2186/11/13 12:00	2186/11/13 4:00	2186/11/12 21:00	8	0	0	0	4	4	0	TRUE	82861	1988684	82866	5	1	1	5	1	5	1
10004733	27411876	2174/12/4 11:28	2174/12/27 14:00		URGENT	TRANSFER FROM HOSPITAL	HOME HEALTH CARE	Medicaid	ENGLISH	SINGLE	UNKNOWN			0	39635619	M	1		23	51	1	TRUE	2174/12/4 11:28	2174/12/12 20:03	8.3800001	1	TRUE	2174/12/4 15:00	2174/12/4 13:01	2174/12/4 13:01	2174/12/4 14:00	2	0	0	0	0	0	2	TRUE	78500	1884011.5			0	0	28	0	60	0
10004764	24817563	2168/4/11 19:16	2168/4/16 16:30		URGENT	TRANSFER FROM HOSPITAL	HOME HEALTH CARE	Other	ENGLISH	MARRIED	WHITE			0	32104791	M	1		5	70	1	TRUE	2168/4/12 9:34	2168/4/14 21:19	2.5	1	TRUE	2168/4/12 16:00	2168/4/11 20:53	2168/4/11 20:53	2168/4/12 13:00	5	2	1	0	1	0	1	TRUE	76073	1825761.6			0	0	28	0	60	0
10005817	28661809	2135/1/3 21:54	2135/1/19 18:36	2135/1/19 18:36	OBSERVATION ADMIT	TRANSFER FROM HOSPITAL	DIED	Medicare	ENGLISH	MARRIED	WHITE			1	31316840	M	1	2135/1/19	16	69	2	FALSE	2135/1/3 21:55	2135/1/19 21:16	16	1	TRUE	2135/1/4 5:00	2135/1/4 13:41	2135/1/4 5:00	2135/1/4 13:00	2	0	0	0	1	0	1	TRUE	63920	1534101.9	63936	16	1	1	16	1	16	1
10005817	20626031	2132/12/12 1:43	2132/12/20 15:04		URGENT	TRANSFER FROM HOSPITAL	HOME HEALTH CARE	Medicare	ENGLISH	MARRIED	WHITE			0	32604416	M	1	2135/1/19	8	66	1	TRUE	2132/12/15 9:29	2132/12/17 18:06	2.3800001	1	TRUE	2132/12/15 20:00	2132/12/15 14:40	2132/12/15 14:40	2132/12/15 15:00	2	1	0	0	1	0	0	TRUE	63171	1516113.5	63936	765	1	0	28	0	60	0
10006053	22942076	2111/11/13 23:39	2111/11/15 17:20	2111/11/15 17:20	URGENT	TRANSFER FROM HOSPITAL	DIED	Medicaid	ENGLISH		UNKNOWN			1	34617352	M	1	2111/11/15	2	52	1	TRUE	2111/11/14 0:19	2111/11/15 18:21	1.75	2	FALSE	2111/11/14 2:00	2111/11/14 6:50	2111/11/14 2:00	2111/11/14 1:00	4	0	0	0	4	0	0	TRUE	55469	1331256.4	55470	1	1	1	1	1	1	1
10006633	25978757	2149/9/9 16:14	2149/9/15 18:25		DIRECT EMER.	PHYSICIAN REFERRAL	HOME HEALTH CARE	Other	ENGLISH	MARRIED	WHITE			0	32905915	M	1		6	68	1	TRUE	2149/9/10 12:19	2149/9/11 14:15	1.08	1	TRUE	2149/9/10 20:00	2149/9/9 17:04	2149/9/9 17:04	2149/9/10 17:00	3	0	0	0	3	0	0	TRUE	69284	1662828.4			0	0	28	0	60	0
10006821	23295760	2182/10/24 20:36	2182/10/26 18:00		EW EMER.	PROCEDURE SITE	ACUTE HOSPITAL	Other	ENGLISH	MARRIED	WHITE			0	38792772	F	0		2	61	1	TRUE	2182/10/24 20:38	2182/10/26 6:02	1.42	1	TRUE	2182/10/25 0:00	2182/10/24 21:56	2182/10/24 21:56	2182/10/24 22:00	2	0	0	2	0	0	0	TRUE	81381	1953164.6			0	0	28	0	60	0
10007677	27180483	2120/11/16 22:34	2120/12/18 14:04		EW EMER.	TRANSFER FROM HOSPITAL	REHAB	Medicare	?	MARRIED	OTHER	2120/11/16 17:08	2120/11/16 23:40	0	34992648	F	0		32	67	1	TRUE	2120/11/16 23:40	2120/11/22 18:49	5.79	1	TRUE	2120/11/20 2:00	2120/11/19 22:10	2120/11/19 22:10	2120/11/17 23:00	2	0	0	0	1	1	0	TRUE	58759	1410239.6			0	0	28	0	60	0
10007818	22987108	2146/6/10 16:37	2146/7/12 0:00	2146/7/12 20:50	DIRECT EMER.	PHYSICIAN REFERRAL	DIED	Medicare	ENGLISH	MARRIED	WHITE			1	32359580	M	1	2146/7/12	32	69	1	TRUE	2146/6/22 11:46	2146/7/13 0:27	20.540001	1	TRUE	2146/6/22 23:00	2146/6/22 20:00	2146/6/22 20:00	2146/6/22 13:00	11	0	0	2	4	2	3	TRUE	68108	1634603.8	68128	20	1	1	20	1	20	1
10007928	20338077	2129/4/5 22:56	2129/4/11 17:25		EW EMER.	EMERGENCY ROOM	HOME	Other	ENGLISH	DIVORCED	WHITE	2129/4/5 21:18	2129/4/6 0:25	0	35128235	F	0		6	59	1	TRUE	2129/4/6 0:25	2129/4/8 21:02	2.8800001	1	TRUE	2129/4/6 11:00	2129/4/6 0:56	2129/4/6 0:56	2129/4/6 18:00	2	0	1	0	1	0	0	TRUE	61822	1483728.5			0	0	28	0	60	0
10009035	28324362	2161/4/27 7:15	2161/5/1 13:45		ELECTIVE	PHYSICIAN REFERRAL	HOME HEALTH CARE	Other	ENGLISH	SINGLE	WHITE			0	38507547	M	1		4	28	1	TRUE	2161/4/27 10:38	2161/4/28 15:06	1.21	1	TRUE	2161/4/27 11:00	2161/4/27 12:09	2161/4/27 11:00	2161/4/27 14:00	3	2	0	0	1	0	0	TRUE	73531	1764754.6			0	0	28	0	60	0
10010058	26359957	2147/11/18 2:34	2147/11/19 4:00	2147/11/19 4:00	EW EMER.	PHYSICIAN REFERRAL	DIED	Other	?	MARRIED	ASIAN - SOUTH EAST ASIAN	2147/11/18 0:50	2147/11/18 3:19	1	33060379	M	1	2147/11/19	1	88	1	TRUE	2147/11/18 3:19	2147/11/19 8:53	1.21	1	TRUE	2147/11/18 12:00	2147/11/18 10:33	2147/11/18 10:33	2147/11/18 6:00	7	0	1	0	4	0	2	TRUE	68622	1646931.4	68623	1	1	1	1	1	1	1
10010471	29842315	2155/12/2 19:36	2155/12/7 15:30	2155/12/7 15:30	EW EMER.	EMERGENCY ROOM	DIED	Medicare	ENGLISH	WIDOWED	WHITE	2155/12/2 16:00	2155/12/2 20:33	1	32119961	F	0	2155/12/7	5	89	1	TRUE	2155/12/2 20:33	2155/12/7 18:19	4.9200001	1	TRUE	2155/12/3 20:00	2155/12/2 17:30	2155/12/2 17:30	2155/12/2 21:00	4	0	0	0	4	0	0	TRUE	71558	1717412.5	71563	5	1	1	5	1	5	1
10010867	22429197	2147/12/30 8:40	2148/1/11 17:55		EW EMER.	EMERGENCY ROOM	REHAB	Other	ENGLISH	SINGLE	WHITE - BRAZILIAN	2147/12/30 6:45	2147/12/30 9:33	0	39880770	F	0		12	28	1	TRUE	2147/12/30 9:33	2148/1/8 18:14	9.3800001	1	TRUE	2147/12/30 20:00	2147/12/30 0:00	2147/12/30 0:00	2147/12/30 12:00	2	1	0	0	1	0	0	TRUE	68664	1647945.5			0	0	28	0	60	0
10011365	26712576	2166/2/11 14:09	2166/2/20 0:20	2166/2/20 0:20	EW EMER.	EMERGENCY ROOM	DIED	Medicare	ENGLISH	WIDOWED	WHITE	2166/2/11 12:20	2166/2/11 16:03	1	37153661	F	0	2166/2/20	9	82	1	TRUE	2166/2/11 16:03	2166/2/20 8:54	8.6700001	1	TRUE	2166/2/11 17:00	2166/2/11 12:30	2166/2/11 12:30	2166/2/11 18:00	7	4	0	0	3	0	0	TRUE	75282	1806784.1	75291	9	1	1	9	1	9	1
10011398	27505812	2146/12/15 7:15	2146/12/19 13:37		SURGICAL SAME DAY ADMISSION	PHYSICIAN REFERRAL	HOME HEALTH CARE	Other	ENGLISH	MARRIED	HISPANIC OR LATINO			0	37648963	M	1		4	67	1	TRUE	2146/12/15 9:54	2146/12/16 10:53	1.04	1	TRUE	2146/12/15 12:00	2146/12/15 12:39	2146/12/15 12:00	2146/12/15 13:00	2	1	1	0	0	0	0	TRUE	68284	1638826			0	0	28	0	60	0
10011427	22216667	2136/1/11 20:04	2136/2/12 17:05		EW EMER.	TRANSFER FROM HOSPITAL	HOME HEALTH CARE	Other	ENGLISH	MARRIED	WHITE	2136/1/11 13:10	2136/1/11 22:10	0	33630048	F	0	2136/5/12	32	70	1	TRUE	2136/1/24 21:25	2136/2/2 18:07	8.8800001	1	TRUE	2136/1/25 4:00	2136/1/24 22:00	2136/1/24 22:00	2136/1/24 22:00	6	0	2	0	1	0	3	TRUE	64306	1543365.4	64415	109	1	0	28	0	60	0
10011427	20219031	2136/3/20 23:57	2136/4/8 16:37		EW EMER.	TRANSFER FROM HOSPITAL	HOME HEALTH CARE	Other	ENGLISH	MARRIED	WHITE	2136/3/20 17:58	2136/3/21 1:25	0	34146568	F	0	2136/5/12	19	70	2	FALSE	2136/3/21 11:41	2136/4/1 22:36	11.46	1	TRUE	2136/3/21 13:00	2136/3/21 8:00	2136/3/21 8:00	2136/3/21 12:00	9	0	2	1	1	2	3	TRUE	64363	1544723.8	64415	52	1	0	28	1	52	1
10011668	22181970	2131/6/14 15:26	2131/6/24 15:10		EW EMER.	EMERGENCY ROOM	SKILLED NURSING FACILITY	Medicare	?	SINGLE	HISPANIC OR LATINO	2131/6/14 8:35	2131/6/14 16:52	0	31799085	F	0		10	55	1	TRUE	2131/6/14 16:52	2131/6/15 16:14	1	1	TRUE	2131/6/14 19:00	2131/6/14 9:00	2131/6/14 9:00	2131/6/15 2:00	3	0	0	2	1	0	0	TRUE	62621	1502920.9			0	0	28	0	60	0
10011849	20188892	2185/8/28 20:27	2185/10/9 11:38	2185/10/9 11:38	EW EMER.	WALK-IN/SELF REFERRAL	DIED	Other	?	SINGLE	HISPANIC/LATINO - CENTRAL AMERICAN	2185/8/28 16:15	2185/8/28 23:25	1	32621495	F	0	2185/10/9	42	64	1	TRUE	2185/8/28 21:38	2185/9/7 20:56	9.96	1	TRUE	2185/8/29 1:00	2185/8/28 17:30	2185/8/28 17:30	2185/8/29 1:00	2	0	0	0	1	0	1	TRUE	82420	1978101.6	82462	42	1	0	28	1	42	1
10011849	20188892	2185/8/28 20:27	2185/10/9 11:38	2185/10/9 11:38	EW EMER.	WALK-IN/SELF REFERRAL	DIED	Other	?	SINGLE	HISPANIC/LATINO - CENTRAL AMERICAN	2185/8/28 16:15	2185/8/28 23:25	1	36637825	F	0	2185/10/9	42	64	1	TRUE	2185/9/30 11:25	2185/10/8 23:54	8.5	2	FALSE	2185/10/2 10:00	2185/9/30 9:05	2185/9/30 9:05	2185/9/30 12:00	7	0	2	4	1	0	0	TRUE	82453	1978883.4	82462	9	1	1	9	1	9	1
10011938	29339128	2127/5/4 23:33	2127/5/14 13:15		EW EMER.	EMERGENCY ROOM	SKILLED NURSING FACILITY	Other	ENGLISH	MARRIED	WHITE - OTHER EUROPEAN	2127/5/4 16:11	2127/5/5 1:31	0	31532954	F	0		10	63	1	TRUE	2127/5/5 3:30	2127/5/7 15:37	2.5	1	TRUE	2127/5/5 10:00	2127/5/4 16:15	2127/5/4 16:15	2127/5/5 4:00	3	2	0	0	0	0	1	TRUE	61120	1466883.5			0	0	28	0	60	0
10012055	26779316	2148/11/17 7:15	2148/11/25 13:45		SURGICAL SAME DAY ADMISSION	PHYSICIAN REFERRAL	HOME HEALTH CARE	Other	ENGLISH	MARRIED	WHITE			0	39437461	M	1		8	70	1	TRUE	2148/11/19 18:15	2148/11/21 18:13	2	1	TRUE	2148/11/20 12:00	2148/11/19 21:41	2148/11/19 21:41	2148/11/19 22:00	2	1	0	0	1	0	0	TRUE	68989	1655754.3			0	0	28	0	60	0
10012261	20719773	2175/3/16 18:32	2175/4/4 16:30		EW EMER.	EMERGENCY ROOM	CHRONIC/LONG TERM ACUTE CARE	Medicare	ENGLISH	MARRIED	BLACK/AFRICAN AMERICAN	2175/3/16 16:25	2175/3/16 20:02	0	38428279	M	1	2175/11/23	19	75	2	FALSE	2175/3/27 10:31	2175/4/4 19:21	8.3800001	2	FALSE	2175/3/29 16:00	2175/3/27 10:38	2175/3/27 10:38	2175/3/27 14:00	3	2	0	0	0	1	0	TRUE	78613	1886722.5	78854	241	1	0	28	0	60	0
10012292	28665904	2171/7/17 18:43	2171/7/21 0:00	2171/7/21 0:00	EW EMER.	EMERGENCY ROOM	DIED	Medicare	ENGLISH	MARRIED	WHITE	2171/7/17 12:41	2171/7/17 21:45	1	37005236	F	0	2171/7/21	4	72	2	FALSE	2171/7/17 20:39	2171/7/21 4:46	3.3299999	1	TRUE	2171/7/18 0:00	2171/7/17 13:00	2171/7/17 13:00	2171/7/18 5:00	2	0	1	0	1	0	0	TRUE	77264	1854356.8	77268	4	1	1	4	1	4	1
10013310	22098926	2153/6/10 11:55	2153/7/21 18:00		OBSERVATION ADMIT	INFORMATION NOT AVAILABLE	SKILLED NURSING FACILITY	Medicare	?	SINGLE	BLACK/AFRICAN	2153/6/10 10:40	2153/6/10 11:25	0	32769810	F	0	2153/11/19	41	70	2	FALSE	2153/6/10 11:55	2153/6/16 19:03	6.3299999	1	TRUE	2153/6/13 0:00	2153/6/10 17:45	2153/6/10 17:45	2153/6/10 14:00	3	0	0	0	0	2	1	TRUE	70653	1695684	70815	162	1	0	28	0	60	0
10013419	29669860	2167/3/31 12:03	2167/4/1 13:00		EW EMER.	EMERGENCY ROOM	HOME	Medicare	ENGLISH	SINGLE	WHITE	2167/3/31 10:55	2167/3/31 13:15	0	38688395	M	1		1	40	1	TRUE	2167/3/31 13:15	2167/4/1 14:56	1.04	1	TRUE	2167/3/31 14:00	2167/3/31 11:20	2167/3/31 11:20	2167/4/1 5:00	4	0	1	2	1	0	0	TRUE	75695	1816693.3			0	0	28	0	60	0
10013643	22009484	2200/9/30 14:00	2200/10/9 14:05		URGENT	PHYSICIAN REFERRAL	SKILLED NURSING FACILITY	Medicare	ENGLISH	SINGLE	WHITE			0	33072499	F	0		9	84	1	TRUE	2200/10/1 8:42	2200/10/5 18:16	4.4200001	1	TRUE	2200/10/3 17:00	2200/9/30 23:39	2200/9/30 23:39	2200/10/1 13:00	3	2	0	0	1	0	0	TRUE	87932	2110376.8			0	0	28	0	60	0
10014078	25809882	2166/8/21 23:09	2166/8/26 14:48		EW EMER.	EMERGENCY ROOM	HOME HEALTH CARE	Medicaid	ENGLISH		UNABLE TO OBTAIN	2166/8/21 21:39	2166/8/22 0:36	0	38907302	F	0		5	60	1	TRUE	2166/8/22 0:36	2166/8/24 13:12	2.54	1	TRUE	2166/8/22 10:00	2166/8/21 22:30	2166/8/21 22:30	2166/8/22 2:00	2	1	0	0	1	0	0	TRUE	75474	1811376.6			0	0	28	0	60	0
10014354	27487226	2148/6/30 1:09	2148/7/13 19:35		URGENT	TRANSFER FROM HOSPITAL	HOME HEALTH CARE	Other	ENGLISH	SINGLE	WHITE	2148/6/29 21:06	2148/6/30 2:27	0	38017367	M	1		13	62	2	FALSE	2148/7/7 15:48	2148/7/10 18:25	3.1300001	2	FALSE	2148/7/7 22:00	2148/7/7 15:05	2148/7/7 15:05	2148/7/7 16:00	5	0	0	0	3	0	2	TRUE	68854	1652511.8			0	0	28	0	60	0
10015860	24698912	2192/5/12 7:42	2192/5/27 18:50		EW EMER.	PHYSICIAN REFERRAL	SKILLED NURSING FACILITY	Other	ENGLISH	SINGLE	WHITE	2192/5/11 16:26	2192/5/12 9:31	0	36734659	M	1		15	59	2	FALSE	2192/5/12 9:31	2192/5/13 0:55	0.63	1	TRUE	2192/5/12 16:00	2192/5/11 17:30	2192/5/11 17:30	2192/5/12 11:00	4	0	0	0	0	0	4	TRUE	84869	2036865.6			0	0	28	0	60	0
10015931	22130791	2177/3/24 21:47	2177/3/29 14:15	2177/3/29 14:15	URGENT	TRANSFER FROM HOSPITAL	DIED	Medicare	ENGLISH	MARRIED	WHITE			1	37093652	M	1	2177/3/29	5	88	3	FALSE	2177/3/24 21:48	2177/3/29 18:03	4.8800001	1	TRUE	2177/3/26 7:00	2177/3/26 5:06	2177/3/26 5:06	2177/3/24 23:00	5	0	2	0	1	0	2	TRUE	79341	1904205.9	79346	5	1	1	5	1	5	1
10016742	28506150	2178/7/13 5:40	2178/7/16 2:00		OBSERVATION ADMIT	EMERGENCY ROOM	SKILLED NURSING FACILITY	Medicaid	ENGLISH	SINGLE	BLACK/AFRICAN AMERICAN	2178/7/13 4:37	2178/7/13 8:16	0	32314488	F	0		3	58	2	FALSE	2178/7/13 8:16	2178/7/16 14:41	3.25	1	TRUE	2178/7/13 13:00	2178/7/13 5:00	2178/7/13 5:00	2178/7/13 8:00	3	0	0	0	0	3	0	TRUE	79817	1915616.3			0	0	28	0	60	0
10017492	27417763	2116/6/26 18:25	2116/7/5 8:05	2116/7/5 8:05	EW EMER.	EMERGENCY ROOM	DIED	Medicaid	?	SINGLE	PATIENT DECLINED TO ANSWER	2116/6/26 14:29	2116/6/26 21:46	1	39543480	M	1	2116/7/5	9	86	1	TRUE	2116/6/26 20:35	2116/6/27 15:44	0.79000002	1	TRUE	2116/6/26 22:00	2116/6/26 23:14	2116/6/26 22:00	2116/6/26 22:00	2	0	0	0	0	2	0	TRUE	57155	1371740.6	57164	9	1	1	9	1	9	1
10017531	21095812	2159/12/26 20:14	2160/2/4 16:00		URGENT	TRANSFER FROM HOSPITAL	REHAB	Other	ENGLISH		WHITE			0	32136798	M	1		40	64	2	FALSE	2159/12/26 20:14	2160/2/4 16:23	39.830002	1	TRUE	2159/12/26 23:00	2159/12/26 21:06	2159/12/26 21:06	2159/12/26 21:00	4	0	0	0	4	0	0	TRUE	73043	1753052.4			0	0	28	0	60	0
10017531	22580355	2159/9/22 19:30	2159/10/24 13:40		URGENT	TRANSFER FROM HOSPITAL	CHRONIC/LONG TERM ACUTE CARE	Other	ENGLISH		WHITE			0	35526828	M	1		32	64	1	TRUE	2159/9/22 19:30	2159/10/24 14:57	31.790001	1	TRUE	2159/9/22 20:00	2159/9/22 20:56	2159/9/22 20:00	2159/9/23 14:00	2	0	0	0	0	1	1	TRUE	72948	1750771.5			0	0	28	0	60	0
10017679	29739025	2132/6/4 20:30	2132/6/13 16:45		EW EMER.	EMERGENCY ROOM	HOME HEALTH CARE	Medicare	ENGLISH	MARRIED	WHITE	2132/6/4 16:27	2132/6/4 21:27	0	33035972	M	1		9	71	1	TRUE	2132/6/4 20:45	2132/6/10 16:09	5.8299999	1	TRUE	2132/6/9 15:00	2132/6/10 10:56	2132/6/9 15:00	2132/6/7 15:00	3	1	0	0	1	1	0	TRUE	62977	1511468.8			0	0	28	0	60	0
10017851	23415994	2115/11/1 20:38	2115/11/6 15:00		URGENT	TRANSFER FROM HOSPITAL	CHRONIC/LONG TERM ACUTE CARE	Medicare	ENGLISH	WIDOWED	WHITE			0	33138057	M	1	2115/11/23	5	75	1	TRUE	2115/11/1 20:39	2115/11/2 20:33	1	1	TRUE	2115/11/2 0:00	2115/11/1 21:20	2115/11/1 21:20	2115/11/1 22:00	4	0	0	1	1	0	2	TRUE	56917	1366028.6	56939	22	1	1	22	1	22	1
10017851	29414705	2115/11/21 18:14	2115/11/23 1:00	2115/11/23 1:00	EW EMER.	EMERGENCY ROOM	DIED	Medicare	ENGLISH	WIDOWED	WHITE	2115/11/21 16:40	2115/11/21 19:49	1	39558308	M	1	2115/11/23	2	75	2	FALSE	2115/11/21 19:49	2115/11/23 1:42	1.25	1	TRUE	2115/11/22 4:00	2115/11/21 17:55	2115/11/21 17:55	2115/11/21 22:00	4	0	0	0	4	0	0	TRUE	56937	1366507.9	56939	2	1	1	2	1	2	1
10018081	21027282	2133/12/18 16:58	2134/1/12 11:00		EW EMER.	EMERGENCY ROOM	SKILLED NURSING FACILITY	Medicare	ENGLISH	MARRIED	WHITE	2133/12/18 12:09	2133/12/18 17:10	0	37293400	M	1	2134/10/28	25	79	1	TRUE	2133/12/18 17:10	2134/1/1 14:44	13.88	1	TRUE	2133/12/18 20:00	2133/12/18 12:20	2133/12/18 12:20	2133/12/18 18:00	9	2	0	0	3	0	4	TRUE	63539	1524953.1	63853	314	1	0	28	0	60	0
10018845	21101111	2184/10/8 2:28	2184/10/11 17:00		EW EMER.	EMERGENCY ROOM	REHAB	Other	ENGLISH	MARRIED	WHITE	2184/10/7 22:35	2184/10/8 4:09	0	36427705	M	1	2184/11/22	3	91	1	TRUE	2184/10/8 4:09	2184/10/9 15:55	1.46	1	TRUE	2184/10/8 18:00	2184/10/8 4:54	2184/10/8 4:54	2184/10/8 7:00	2	0	0	0	1	1	0	TRUE	82096	1970308.1	82141	45	1	0	28	1	45	1
10018862	20938964	2149/6/7 17:35	2149/6/10 16:00		URGENT	WALK-IN/SELF REFERRAL	HOME	Other	ENGLISH	MARRIED	WHITE	2149/6/6 21:36	2149/6/7 18:26	0	37957444	F	0		3	57	1	TRUE	2149/6/7 18:26	2149/6/8 20:47	1.08	1	TRUE	2149/6/7 19:00	2149/6/6 21:49	2149/6/6 21:49	2149/6/7 19:00	5	0	2	0	3	0	0	TRUE	69189	1660554.4			0	0	28	0	60	0
10019003	29279905	2153/3/27 23:25	2153/4/7 16:20		EW EMER.	EMERGENCY ROOM	HOME HEALTH CARE	Other	ENGLISH	WIDOWED	WHITE	2153/3/27 21:28	2153/3/28 2:21	0	34107647	F	0	2155/12/3	11	70	1	TRUE	2153/3/28 2:21	2153/3/31 16:59	3.5799999	1	TRUE	2153/3/28 4:00	2153/3/27 22:45	2153/3/27 22:45	2153/3/28 3:00	3	0	0	0	3	0	0	TRUE	70579	1693898.4	71559	980	1	0	28	0	60	0
10019003	27525946	2153/4/12 19:07	2153/4/20 17:09		EW EMER.	EMERGENCY ROOM	HOME	Other	ENGLISH	WIDOWED	WHITE	2153/4/12 13:03	2153/4/12 21:40	0	35214014	F	0	2155/12/3	8	70	2	FALSE	2153/4/13 19:45	2153/4/16 21:15	3.0799999	1	TRUE	2153/4/13 21:00	2153/4/13 21:51	2153/4/13 21:00	2153/4/13 20:00	3	2	0	0	1	0	0	TRUE	70595	1694299.8	71559	964	1	0	28	0	60	0
10019003	21457723	2155/7/10 17:48	2155/7/18 16:59		EW EMER.	TRANSFER FROM HOSPITAL	HOME	Other	ENGLISH	WIDOWED	WHITE	2155/7/10 12:46	2155/7/10 19:03	0	35727289	F	0	2155/12/3	8	72	3	FALSE	2155/7/10 17:48	2155/7/13 15:04	2.9200001	1	TRUE	2155/7/10 22:00	2155/7/10 13:10	2155/7/10 13:10	2155/7/11 0:00	7	0	4	2	1	0	0	TRUE	71413	1713929.8	71559	146	1	0	28	0	60	0
10019172	24997044	2118/11/15 14:00	2118/11/21 18:31		ELECTIVE	PHYSICIAN REFERRAL	HOME HEALTH CARE	Other	ENGLISH		UNABLE TO OBTAIN			0	32283063	F	0		6	63	1	TRUE	2118/11/16 9:38	2118/11/19 20:34	3.46	1	TRUE	2118/11/16 12:00	2118/11/15 15:33	2118/11/15 15:33	2118/11/16 13:00	2	2	0	0	0	0	0	TRUE	58028	1392681.6			0	0	28	0	60	0
10019777	27738145	2187/2/10 18:57	2187/2/27 13:22		EW EMER.	EMERGENCY ROOM	HOSPICE	Other	ENGLISH	DIVORCED	WHITE	2187/2/10 15:11	2187/2/10 20:34	0	34578020	M	1	2187/4/29	17	51	1	TRUE	2187/2/10 20:34	2187/2/17 23:38	7.1300001	1	TRUE	2187/2/11 16:00	2187/2/10 23:16	2187/2/10 23:16	2187/2/11 18:00	2	1	0	0	1	0	0	TRUE	82951	1990844.6	83029	78	1	0	28	0	60	1
10019957	28761725	2135/11/11 10:45	2135/11/15 18:00		SURGICAL SAME DAY ADMISSION	PHYSICIAN REFERRAL	HOME HEALTH CARE	Medicare	ENGLISH	MARRIED	WHITE			0	37708849	M	1		4	72	1	TRUE	2135/11/11 12:41	2135/11/13 11:29	1.96	1	TRUE	2135/11/11 13:00	2135/11/11 14:46	2135/11/11 13:00	2135/11/11 15:00	6	3	1	0	1	0	1	TRUE	64232	1541580.8			0	0	28	0	60	0
10020640	27984218	2153/2/13 0:22	2153/2/20 13:52		EW EMER.	EMERGENCY ROOM	SKILLED NURSING FACILITY	Other	ENGLISH	WIDOWED	WHITE	2153/2/12 21:59	2153/2/13 1:38	0	30849778	F	0	2154/2/4	7	91	1	TRUE	2153/2/13 1:38	2153/2/15 15:00	2.5799999	1	TRUE	2153/2/13 3:00	2153/2/12 22:10	2153/2/12 22:10	2153/2/13 2:00	2	0	0	0	0	2	0	TRUE	70536	1692865.6	70892	356	1	0	28	0	60	0
10020740	25826145	2150/6/3 20:12	2150/6/7 15:05		EW EMER.	PACU	SKILLED NURSING FACILITY	Other	ENGLISH	SINGLE	WHITE			0	32145159	M	1		4	56	2	FALSE	2150/6/3 20:12	2150/6/4 21:05	1.04	1	TRUE	2150/6/3 22:00	2150/6/3 20:25	2150/6/3 20:25	2150/6/3 22:00	2	0	0	0	1	1	0	TRUE	69550	1669220.3			0	0	28	0	60	0
10020740	23831430	2150/3/11 15:34	2150/4/25 13:50		URGENT	TRANSFER FROM HOSPITAL	SKILLED NURSING FACILITY	Other	ENGLISH	SINGLE	WHITE			0	35026312	M	1		45	56	1	TRUE	2150/3/11 15:34	2150/3/19 2:17	7.46	1	TRUE	2150/3/11 20:00	2150/3/11 16:00	2150/3/11 16:00	2150/3/12 1:00	2	1	0	0	1	0	0	TRUE	69466	1667199.6			0	0	28	0	60	0
10020740	23831430	2150/3/11 15:34	2150/4/25 13:50		URGENT	TRANSFER FROM HOSPITAL	SKILLED NURSING FACILITY	Other	ENGLISH	SINGLE	WHITE			0	35044342	M	1		45	56	1	TRUE	2150/3/19 4:41	2150/3/23 20:49	4.6700001	2	FALSE	2150/3/21 8:00	2150/3/19 6:08	2150/3/19 6:08	2150/3/19 7:00	2	1	0	0	1	0	0	TRUE	69474	1667380.8			0	0	28	0	60	0
10020786	23488445	2189/6/9 12:45	2189/6/13 17:20		URGENT	TRANSFER FROM HOSPITAL	HOME	Medicare	ENGLISH	WIDOWED	WHITE			0	33683112	F	0		4	86	1	TRUE	2189/6/9 12:46	2189/6/10 22:58	1.42	1	TRUE	2189/6/9 15:00	2189/6/9 18:11	2189/6/9 15:00	2189/6/9 13:00	3	0	0	0	3	0	0	TRUE	83801	2011236.8			0	0	28	0	60	0
10020944	29974575	2131/2/27 15:34	2131/3/13 17:01		EW EMER.	EMERGENCY ROOM	SKILLED NURSING FACILITY	Medicare	ENGLISH		UNKNOWN	2131/2/27 13:16	2131/2/27 16:40	0	30757476	M	1	2131/4/28	14	72	1	TRUE	2131/2/27 16:40	2131/3/8 18:30	9.0799999	1	TRUE	2131/2/27 21:00	2131/2/27 13:15	2131/2/27 13:15	2131/2/27 18:00	5	0	0	0	4	0	1	TRUE	62514	1500352.6	62574	60	1	0	28	0	60	1
10021487	28998349	2116/12/3 0:23	2116/12/28 13:19		EW EMER.	EMERGENCY ROOM	HOME	Other	ENGLISH	MARRIED	WHITE	2116/12/2 22:57	2116/12/3 1:02	0	38197705	M	1		25	43	1	TRUE	2116/12/3 1:02	2116/12/18 17:34	15.67	1	TRUE	2116/12/3 7:00	2116/12/3 1:16	2116/12/3 1:16	2116/12/3 2:00	2	1	0	0	0	0	1	TRUE	57315	1375561			0	0	28	0	60	0
10021927	24623461	2180/9/20 10:01	2180/9/27 10:32	2180/9/27 10:32	EW EMER.	EMERGENCY ROOM	DIED	Medicare	ENGLISH	MARRIED	WHITE	2180/9/19 18:03	2180/9/20 11:22	1	34575919	F	0	2180/9/27	7	71	3	FALSE	2180/9/20 11:22	2180/9/27 12:31	7.04	1	TRUE	2180/9/20 13:00	2180/9/19 21:00	2180/9/19 21:00	2180/9/20 17:00	3	2	0	0	1	0	0	TRUE	80617	1934819.4	80624	7	1	1	7	1	7	1
10021927	23785565	2179/1/17 11:36	2179/1/27 18:45		URGENT	TRANSFER FROM HOSPITAL	HOME HEALTH CARE	Medicare	ENGLISH	MARRIED	WHITE			0	39633643	F	0	2180/9/27	10	70	2	FALSE	2179/1/17 11:36	2179/1/25 13:39	8.0799999	1	TRUE	2179/1/17 13:00	2179/1/17 12:18	2179/1/17 12:18	2179/1/17 14:00	3	3	0	0	0	0	0	TRUE	80005	1920131.5	80624	619	1	0	28	0	60	0
10022584	24600926	2180/11/15 15:28	2180/11/20 13:34		EW EMER.	EMERGENCY ROOM	SKILLED NURSING FACILITY	Medicare	ENGLISH	MARRIED	WHITE	2180/11/15 11:04	2180/11/15 16:47	0	32595996	M	1	2180/12/4	5	91	1	TRUE	2180/11/15 16:47	2180/11/17 20:23	2.1700001	1	TRUE	2180/11/15 18:00	2180/11/15 11:30	2180/11/15 11:30	2180/11/15 18:00	5	0	0	0	3	2	0	TRUE	80673	1936168.8	80692	19	1	1	19	1	19	1
10022620	27180902	2174/1/1 18:51	2174/1/9 13:52		OBSERVATION ADMIT	EMERGENCY ROOM	HOME	Other	ENGLISH	SINGLE	WHITE	2174/1/1 15:34	2174/1/1 19:36	0	31953583	M	1		8	34	1	TRUE	2174/1/1 18:52	2174/1/7 5:26	5.46	1	TRUE	2174/1/1 20:00	2174/1/1 16:00	2174/1/1 16:00	2174/1/1 22:00	2	0	0	1	1	0	0	TRUE	78163	1875930.9			0	0	28	0	60	0
10023117	28872262	2171/11/7 21:37	2171/11/22 15:30		EW EMER.	EMERGENCY ROOM	HOME HEALTH CARE	Medicare	ENGLISH	WIDOWED	WHITE	2171/11/7 17:40	2171/11/7 22:50	0	30057454	M	1	2175/7/20	15	54	1	TRUE	2171/11/14 10:06	2171/11/18 20:49	4.4200001	1	TRUE	2171/11/14 12:00	2171/11/14 10:44	2171/11/14 10:44	2171/11/14 11:00	2	0	0	0	1	0	1	TRUE	77384	1857226.1	78728	1344	1	0	28	0	60	0
10023117	21133938	2175/3/20 23:29	2175/3/29 16:00		OBSERVATION ADMIT	TRANSFER FROM HOSPITAL	HOME	Medicare	ENGLISH	WIDOWED	WHITE			0	38554095	M	1	2175/7/20	9	58	2	FALSE	2175/3/21 3:20	2175/3/27 17:52	6.5799999	1	TRUE	2175/3/22 9:00	2175/3/21 9:03	2175/3/21 9:03	2175/3/21 4:00	7	0	0	2	3	0	2	TRUE	78607	1886571.3	78728	121	1	0	28	0	60	0
10023486	25262533	2151/6/6 14:05	2151/6/24 20:13		EW EMER.	TRANSFER FROM HOSPITAL	REHAB	Other	ENGLISH	MARRIED	WHITE	2151/6/6 12:58	2151/6/6 17:11	0	31361200	M	1		18	64	1	TRUE	2151/6/6 14:06	2151/6/13 22:03	7.3299999	1	TRUE	2151/6/9 22:00	2151/6/8 1:20	2151/6/8 1:20	2151/6/6 19:00	2	0	1	0	0	0	1	TRUE	69918	1678046.1			0	0	28	0	60	0
10023771	20044587	2113/8/25 7:15	2113/8/30 14:15		ELECTIVE	PHYSICIAN REFERRAL	SKILLED NURSING FACILITY	Medicare	ENGLISH	MARRIED	WHITE			0	33177122	M	1		5	70	1	TRUE	2113/8/25 9:32	2113/8/27 16:27	2.29	1	TRUE	2113/8/25 11:00	2113/8/25 12:45	2113/8/25 11:00	2113/8/25 13:00	5	2	2	0	1	0	0	TRUE	56119	1346865.6			0	0	28	0	60	0
10024982	25154057	2203/9/19 12:29	2203/10/11 19:10	2203/10/11 19:10	EW EMER.	EMERGENCY ROOM	DIED	Medicare	ENGLISH	MARRIED	WHITE	2203/9/19 7:17	2203/9/19 8:39	1	37919901	M	1	2203/10/11	22	85	1	TRUE	2203/9/20 18:27	2203/10/11 22:39	21.17	1	TRUE	2203/9/23 1:00	2203/9/20 14:23	2203/9/20 14:23	2203/9/20 20:00	6	0	0	1	4	0	1	TRUE	89016	2136402.5	89037	21	1	1	21	1	21	1
10026161	24614671	2133/11/11 7:15	2133/11/15 18:05	2133/11/15 18:05	SURGICAL SAME DAY ADMISSION	PHYSICIAN REFERRAL	DIED	Medicare	ENGLISH	DIVORCED	WHITE			1	39625056	M	1	2133/11/15	4	78	1	TRUE	2133/11/11 12:46	2133/11/15 20:13	4.3299999	1	TRUE	2133/11/11 14:00	2133/11/11 17:45	2133/11/11 14:00	2133/11/11 13:00	3	1	0	0	1	0	1	TRUE	63502	1524060.8	63506	4	1	1	4	1	4	1
10026868	23527884	2149/11/9 20:06	2149/11/13 16:30	2149/11/13 16:30	EW EMER.	EMERGENCY ROOM	DIED	Medicare	ENGLISH	MARRIED	WHITE	2149/11/9 18:57	2149/11/9 21:13	1	30987286	M	1	2149/11/13	4	86	2	FALSE	2149/11/9 21:13	2149/11/11 18:02	1.88	1	TRUE	2149/11/9 23:00	2149/11/9 19:15	2149/11/9 19:15	2149/11/9 22:00	2	0	0	0	1	1	0	TRUE	69344	1664277.3	69348	4	1	1	4	1	4	1
10027445	26275841	2142/7/31 0:32	2142/8/9 17:30		EW EMER.	EMERGENCY ROOM	HOME HEALTH CARE	Other	ENGLISH	WIDOWED	WHITE	2142/7/30 23:33	2142/7/31 1:41	0	34499716	F	0	2146/2/9	9	48	1	TRUE	2142/7/31 1:41	2142/8/3 21:05	3.8299999	1	TRUE	2142/7/31 4:00	2142/7/30 23:40	2142/7/30 23:40	2142/7/31 2:00	2	2	0	0	0	0	0	TRUE	66686	1600465.8	67975	1289	1	0	28	0	60	0
10027602	28166872	2201/10/30 12:05	2201/11/20 14:45		EW EMER.	EMERGENCY ROOM	REHAB	Other	ENGLISH	SINGLE	WHITE	2201/10/30 10:48	2201/10/30 12:25	0	32391858	F	0		21	71	1	TRUE	2201/10/30 12:25	2201/11/12 18:37	13.25	1	TRUE	2201/10/30 18:00	2201/10/30 17:09	2201/10/30 17:09	2201/10/30 17:00	2	1	0	0	1	0	0	TRUE	88326	2119836.5			0	0	28	0	60	0
10027704	24331106	2149/4/3 10:39	2149/4/11 14:00		EW EMER.	EMERGENCY ROOM	HOME HEALTH CARE	Medicare	ENGLISH	MARRIED	WHITE	2149/4/3 8:21	2149/4/3 12:22	0	36187473	M	1		8	42	1	TRUE	2149/4/3 10:46	2149/4/6 21:11	3.46	1	TRUE	2149/4/3 17:00	2149/4/3 8:30	2149/4/3 8:30	2149/4/3 14:00	2	0	2	0	0	0	0	TRUE	69124	1658986.8			0	0	28	0	60	0
10027730	23954590	2165/7/10 18:38	2165/7/15 14:34		EW EMER.	EMERGENCY ROOM	HOME HEALTH CARE	Other	ENGLISH	MARRIED	WHITE	2165/7/10 14:52	2165/7/10 20:00	0	38837816	F	0		5	65	1	TRUE	2165/7/10 20:00	2165/7/12 16:22	1.83	1	TRUE	2165/7/10 21:00	2165/7/10 15:40	2165/7/10 15:40	2165/7/10 21:00	6	0	3	1	1	0	1	TRUE	75066	1801604			0	0	28	0	60	0
10029057	28919637	2187/7/30 20:43	2187/8/11 14:30		EW EMER.	EMERGENCY ROOM	HOME HEALTH CARE	Medicare	ENGLISH	MARRIED	WHITE	2187/7/30 17:53	2187/7/30 21:48	0	36004746	M	1	2188/3/9	12	89	1	TRUE	2187/7/30 21:48	2187/8/3 3:17	3.25	1	TRUE	2187/8/2 14:00	2187/7/30 22:00	2187/7/30 22:00	2187/7/31 6:00	3	0	0	2	0	1	0	TRUE	83121	1994925.8	83344	223	1	0	28	0	60	0
10029224	25729446	2182/9/24 19:05	2182/9/30 19:20		URGENT	TRANSFER FROM HOSPITAL	HOME HEALTH CARE	Medicare	ENGLISH	MARRIED	WHITE			0	37066488	M	1		6	87	1	TRUE	2182/9/24 19:05	2182/9/25 21:32	1.08	1	TRUE	2182/9/24 22:00	2182/9/24 20:02	2182/9/24 20:02	2182/9/24 21:00	5	0	1	1	1	0	2	TRUE	81351	1952443.1			0	0	28	0	60	0
10029291	22205327	2123/2/20 1:59	2123/3/10 15:30		EW EMER.	EMERGENCY ROOM	HOME HEALTH CARE	Medicare	ENGLISH	DIVORCED	WHITE	2123/2/19 23:57	2123/2/20 4:13	0	35146796	F	0		18	50	1	TRUE	2123/2/26 12:12	2123/3/4 23:36	6.46	2	FALSE	2123/2/28 15:00	2123/2/27 3:31	2123/2/27 3:31	2123/2/26 13:00	5	2	0	0	0	0	3	TRUE	59591	1430196.3			0	0	28	0	60	0
10029291	22205327	2123/2/20 1:59	2123/3/10 15:30		EW EMER.	EMERGENCY ROOM	HOME HEALTH CARE	Medicare	ENGLISH	DIVORCED	WHITE	2123/2/19 23:57	2123/2/20 4:13	0	36059427	F	0		18	50	1	TRUE	2123/2/20 4:13	2123/2/26 12:03	6.3299999	1	TRUE	2123/2/22 19:00	2123/2/20 1:01	2123/2/20 1:01	2123/2/20 5:00	3	0	1	0	1	0	1	TRUE	59585	1430044.1			0	0	28	0	60	0
10029514	27489281	2112/10/5 21:58	2112/10/12 12:19		URGENT	TRANSFER FROM HOSPITAL	CHRONIC/LONG TERM ACUTE CARE	Other	ENGLISH	MARRIED	UNKNOWN			0	39053313	M	1		7	82	1	TRUE	2112/10/6 19:10	2112/10/7 18:00	0.95999998	1	TRUE	2112/10/7 0:00	2112/10/6 16:30	2112/10/6 16:30	2112/10/6 20:00	2	0	1	0	0	1	0	TRUE	55796	1339123.1			0	0	28	0	60	0
10029874	27592458	2187/8/4 14:45	2187/8/9 16:00		SURGICAL SAME DAY ADMISSION	PHYSICIAN REFERRAL	SKILLED NURSING FACILITY	Medicare	ENGLISH	SINGLE	WHITE			0	39412779	M	1		5	74	2	FALSE	2187/8/5 23:01	2187/8/7 8:42	1.38	1	TRUE	2187/8/6 0:00	2187/8/5 23:38	2187/8/5 23:38	2187/8/6 3:00	2	0	0	0	1	0	1	TRUE	83127	1995071.1			0	0	28	0	60	0
10030579	27018952	2183/8/18 12:20	2183/8/25 14:14		EW EMER.	EMERGENCY ROOM	HOME	Other	ENGLISH	MARRIED	WHITE	2183/8/18 11:02	2183/8/18 13:06	0	35640251	M	1		7	59	1	TRUE	2183/8/18 12:21	2183/8/19 8:08	0.82999998	1	TRUE	2183/8/18 15:00	2183/8/18 11:45	2183/8/18 11:45	2183/8/18 18:00	4	0	3	0	1	0	0	TRUE	81679	1960308.4			0	0	28	0	60	0
10030682	25960647	2117/12/12 2:00	2118/1/31 17:10		EW EMER.	TRANSFER FROM HOSPITAL	SKILLED NURSING FACILITY	Medicaid	?	SINGLE	BLACK/CARIBBEAN ISLAND	2117/12/11 2:14	2117/12/12 2:30	0	31444815	F	0		50	69	1	TRUE	2117/12/12 2:30	2117/12/21 12:21	9.4200001	1	TRUE	2117/12/17 17:00	2117/12/17 0:50	2117/12/17 0:50	2117/12/15 1:00	2	0	0	0	1	1	0	TRUE	57689	1384538.5			0	0	28	0	60	0
10030753	24506973	2199/7/18 20:02	2199/7/23 17:00		OBSERVATION ADMIT	EMERGENCY ROOM	HOME HEALTH CARE	Medicare	ENGLISH	DIVORCED	WHITE	2199/7/18 14:28	2199/7/18 21:47	0	30109052	F	0	2201/6/10	5	56	2	FALSE	2199/7/19 1:25	2199/7/22 1:41	3	1	TRUE	2199/7/19 7:00	2199/7/18 16:30	2199/7/18 16:30	2199/7/19 2:00	2	0	0	0	0	0	2	TRUE	87493	2099833.5	88184	691	1	0	28	0	60	0
10030753	21257920	2199/11/19 6:45	2199/11/29 19:30		EW EMER.	PHYSICIAN REFERRAL	HOME HEALTH CARE	Medicare	ENGLISH	DIVORCED	WHITE	2199/11/19 4:49	2199/11/19 9:45	0	33325078	F	0	2201/6/10	10	56	3	FALSE	2199/11/19 9:45	2199/11/23 3:22	3.75	1	TRUE	2199/11/19 16:00	2199/11/19 5:06	2199/11/19 5:06	2199/11/19 11:00	2	0	0	0	0	0	2	TRUE	87616	2102793.8	88184	568	1	0	28	0	60	0
10030753	26611680	2201/4/28 3:02	2201/6/2 17:00		EW EMER.	TRANSFER FROM HOSPITAL	SKILLED NURSING FACILITY	Medicare	ENGLISH	DIVORCED	WHITE	2201/4/27 19:46	2201/4/28 4:40	0	34476284	F	0	2201/6/10	35	58	7	FALSE	2201/4/28 4:40	2201/5/1 23:31	3.79	1	TRUE	2201/4/28 6:00	2201/4/27 20:54	2201/4/27 20:54	2201/4/28 5:00	4	0	1	0	0	0	3	TRUE	88141	2115388.8	88184	43	1	0	28	1	43	1
10030753	27165162	2200/11/13 22:44	2200/11/25 21:00		EW EMER.	TRANSFER FROM HOSPITAL	SKILLED NURSING FACILITY	Medicare	ENGLISH	DIVORCED	WHITE	2200/11/13 18:50	2200/11/14 2:25	0	35924362	F	0	2201/6/10	12	57	6	FALSE	2200/11/14 0:32	2200/11/15 18:00	1.75	1	TRUE	2200/11/14 3:00	2200/11/13 19:47	2200/11/13 19:47	2200/11/14 3:00	2	0	0	0	0	0	2	TRUE	87976	2111424.5	88184	208	1	0	28	0	60	0
10031757	28477280	2137/10/12 22:43	2137/10/24 17:30		DIRECT EMER.	CLINIC REFERRAL	HOSPICE	Other	ENGLISH	DIVORCED	WHITE			0	33244906	F	0	2137/10/31	12	67	1	TRUE	2137/10/15 17:29	2137/10/17 22:16	2.21	2	FALSE	2137/10/17 14:00	2137/10/15 18:30	2137/10/15 18:30	2137/10/15 18:00	2	0	0	0	1	1	0	TRUE	64936	1558481.5	64952	16	1	1	16	1	16	1
10032381	20176432	2115/6/27 13:38	2115/8/17 13:30		EW EMER.	PROCEDURE SITE	CHRONIC/LONG TERM ACUTE CARE	Other	ENGLISH	MARRIED	WHITE			0	34622731	F	0		51	64	1	TRUE	2115/7/6 0:40	2115/8/17 16:15	42.669998	1	TRUE	2115/7/16 20:00	2115/7/14 8:30	2115/7/14 8:30	2115/7/12 9:00	3	2	0	0	0	0	1	TRUE	56799	1363176.6			0	0	28	0	60	0
10032409	28020206	2133/9/16 18:07	2133/10/1 12:30	2133/10/1 12:30	EW EMER.	EMERGENCY ROOM	HOME	Medicare	ENGLISH	SINGLE	BLACK/AFRICAN AMERICAN	2133/9/16 16:55	2133/9/16 21:19	1	32702054	F	0	2133/10/1	15	80	4	FALSE	2133/9/16 21:19	2133/9/25 16:08	8.79	1	TRUE	2133/9/16 23:00	2133/9/16 17:59	2133/9/16 17:59	2133/9/16 22:00	2	2	0	0	0	0	0	TRUE	63446	1522725.4	63461	15	1	1	15	1	15	1
10032409	24735796	2133/1/16 17:40	2133/1/21 10:20		EW EMER.	EMERGENCY ROOM	HOME HEALTH CARE	Medicare	ENGLISH	SINGLE	BLACK/AFRICAN AMERICAN	2133/1/16 16:43	2133/1/16 20:43	0	35929854	F	0	2133/10/1	5	80	3	FALSE	2133/1/16 20:43	2133/1/19 19:15	2.96	1	TRUE	2133/1/17 3:00	2133/1/16 16:55	2133/1/16 16:55	2133/1/16 22:00	2	2	0	0	0	0	0	TRUE	63203	1516892.8	63461	258	1	0	28	0	60	0
10032409	22851103	2128/10/11 22:06	2128/10/17 17:33		EW EMER.	EMERGENCY ROOM	HOME HEALTH CARE	Medicare	ENGLISH	DIVORCED	BLACK/AFRICAN AMERICAN	2128/10/11 19:11	2128/10/11 23:31	0	36698870	F	0	2133/10/1	6	75	1	TRUE	2128/10/11 23:31	2128/10/12 21:26	0.92000002	1	TRUE	2128/10/12 11:00	2128/10/11 19:53	2128/10/11 19:53	2128/10/12 0:00	2	2	0	0	0	0	0	TRUE	61645	1479503.5	63461	1816	1	0	28	0	60	0
10033786	27383470	2118/1/16 7:15	2118/1/21 13:45		SURGICAL SAME DAY ADMISSION	PHYSICIAN REFERRAL	HOME HEALTH CARE	Other	ENGLISH	MARRIED	WHITE			0	37039767	M	1		5	50	1	TRUE	2118/1/16 12:16	2118/1/18 17:14	2.21	1	TRUE	2118/1/16 15:00	2118/1/16 17:10	2118/1/16 15:00	2118/1/16 18:00	3	3	0	0	0	0	0	TRUE	57724	1385388.3			0	0	28	0	60	0
10034553	26774222	2110/6/23 19:28	2110/6/28 13:15		URGENT	TRANSFER FROM HOSPITAL	HOME	Other	ENGLISH	MARRIED	WHITE			0	36618406	F	0		5	75	1	TRUE	2110/6/23 19:32	2110/6/25 15:05	1.83	1	TRUE	2110/6/23 22:00	2110/6/23 20:09	2110/6/23 20:09	2110/6/23 21:00	3	0	1	1	0	0	1	TRUE	54960	1319059.5			0	0	28	0	60	0
10035168	26166196	2146/12/22 17:46	2147/1/7 8:30	2147/1/7 8:30	DIRECT EMER.	PHYSICIAN REFERRAL	DIED	Medicare	ENGLISH	WIDOWED	WHITE			1	36460006	F	0	2147/1/7	16	58	2	FALSE	2146/12/29 15:11	2147/1/7 10:37	8.79	1	TRUE	2147/1/1 17:00	2146/12/30 5:08	2146/12/30 5:08	2146/12/29 16:00	4	0	4	0	0	0	0	TRUE	68298	1639167.3	68307	9	1	1	9	1	9	1
10035631	29276678	2116/2/27 20:55	2116/3/12 7:45	2116/3/12 7:45	OBSERVATION ADMIT	EMERGENCY ROOM	DIED	Other	ENGLISH	MARRIED	WHITE	2116/2/27 15:33	2116/2/27 22:03	1	30932571	M	1	2116/3/12	14	67	1	TRUE	2116/2/28 18:43	2116/3/10 6:35	10.5	1	TRUE	2116/3/3 8:00	2116/2/29 19:58	2116/2/29 19:58	2116/2/28 19:00	3	0	3	0	0	0	0	TRUE	57036	1368882.8	57049	13	1	1	13	1	13	1
10035747	27083519	2126/5/9 12:55	2126/6/3 18:06		EW EMER.	EMERGENCY ROOM	REHAB	Medicare	ENGLISH		UNKNOWN	2126/5/9 10:58	2126/5/9 14:11	0	34528075	M	1		25	91	1	TRUE	2126/5/9 14:11	2126/5/16 17:20	7.1300001	1	TRUE	2126/5/9 21:00	2126/5/9 14:20	2126/5/9 14:20	2126/5/9 15:00	3	2	0	0	1	0	0	TRUE	60759	1458230.1			0	0	28	0	60	0
10035787	29728342	2115/6/6 0:00	2115/6/10 16:27		SURGICAL SAME DAY ADMISSION	PHYSICIAN REFERRAL	SKILLED NURSING FACILITY	Medicare	ENGLISH	MARRIED	WHITE			0	36110350	M	1		4	76	1	TRUE	2115/6/6 8:11	2115/6/7 22:13	1.58	1	TRUE	2115/6/6 10:00	2115/6/7 8:04	2115/6/6 10:00	2115/6/6 14:00	2	0	1	0	1	0	0	TRUE	56769	1362464.1			0	0	28	0	60	0
10036086	23010709	2196/10/29 12:31	2196/11/2 17:20		EW EMER.	EMERGENCY ROOM	HOME	Other	ENGLISH	MARRIED	WHITE	2196/10/29 9:29	2196/10/29 16:05	0	32087385	M	1		4	58	2	FALSE	2196/10/29 16:05	2196/10/31 18:45	2.0799999	1	TRUE	2196/10/29 18:00	2196/10/29 9:45	2196/10/29 9:45	2196/10/29 18:00	2	0	0	0	1	0	1	TRUE	86500	2076016			0	0	28	0	60	0
10036086	28728587	2196/5/20 2:47	2196/6/12 11:42		EW EMER.	EMERGENCY ROOM	REHAB	Other	ENGLISH	MARRIED	WHITE	2196/5/19 21:59	2196/5/20 5:30	0	38809220	M	1		23	58	1	TRUE	2196/5/20 2:56	2196/6/7 16:07	18.58	1	TRUE	2196/5/20 6:00	2196/5/19 22:30	2196/5/19 22:30	2196/5/20 6:00	4	0	0	0	4	0	0	TRUE	86338	2072114.9			0	0	28	0	60	0
10037483	26819958	2161/8/2 14:00	2161/8/15 14:38		URGENT	PHYSICIAN REFERRAL	SKILLED NURSING FACILITY	Medicare	ENGLISH	DIVORCED	WHITE			0	37086676	F	0		13	75	1	TRUE	2161/8/3 10:33	2161/8/11 23:30	8.54	1	TRUE	2161/8/5 12:00	2161/8/3 15:26	2161/8/3 15:26	2161/8/3 15:00	3	2	0	0	1	0	0	TRUE	73629	1767106.6			0	0	28	0	60	0
10037542	20521634	2116/10/25 11:38	2116/11/2 14:26		EW EMER.	EMERGENCY ROOM	SKILLED NURSING FACILITY	Medicaid	?	SINGLE	ASIAN	2116/10/25 6:02	2116/10/25 15:55	0	38593393	F	0		8	32	1	TRUE	2116/10/25 13:26	2116/10/28 22:30	3.3800001	1	TRUE	2116/10/25 20:00	2116/10/25 6:15	2116/10/25 6:15	2116/10/25 23:00	5	3	0	0	0	2	0	TRUE	57276	1374637.4			0	0	28	0	60	0
10037861	24540843	2117/3/14 16:34	2117/3/24 0:01	2117/3/24 23:08	EW EMER.	EMERGENCY ROOM	DIED	Medicare	ENGLISH	MARRIED	UNKNOWN	2117/3/14 15:19	2117/3/14 17:53	1	34531557	M	1	2117/3/24	10	79	1	TRUE	2117/3/14 16:34	2117/3/25 2:35	10.42	1	TRUE	2117/3/14 21:00	2117/3/14 15:53	2117/3/14 15:53	2117/3/14 22:00	2	0	0	0	1	0	1	TRUE	57416	1378000.6	57426	10	1	1	10	1	10	1
10037975	27617929	2185/1/17 19:11	2185/1/22 14:25	2185/1/22 14:25	URGENT	TRANSFER FROM HOSPITAL	DIED	Medicare	ENGLISH	MARRIED	UNKNOWN			1	39061571	M	1	2185/1/22	5	60	1	TRUE	2185/1/17 19:12	2185/1/22 16:16	4.8800001	1	TRUE	2185/1/17 21:00	2185/1/17 19:32	2185/1/17 19:32	2185/1/17 20:00	9	0	4	0	4	0	1	TRUE	82197	1972747.3	82202	5	1	1	5	1	5	1
10038081	20755971	2115/9/27 20:40	2115/10/12 0:00	2115/10/12 22:20	URGENT	TRANSFER FROM HOSPITAL	DIED	Other	?	SINGLE	UNKNOWN			1	38430513	F	0	2115/10/12	15	63	1	TRUE	2115/10/9 10:15	2115/10/13 3:01	3.71	1	TRUE	2115/10/9 18:00	2115/10/9 9:28	2115/10/9 9:28	2115/10/9 11:00	14	0	3	4	1	4	2	TRUE	56894	1365466.3	56897	3	1	1	3	1	3	1
10038119	25585350	2171/6/4 20:26	2171/6/8 20:00		EW EMER.	EMERGENCY ROOM	HOME HEALTH CARE	Other	ENGLISH	SINGLE	HISPANIC OR LATINO	2171/6/4 17:34	2171/6/5 0:08	0	38909265	M	1		4	49	1	TRUE	2171/6/4 22:48	2171/6/7 21:04	2.96	1	TRUE	2171/6/5 1:00	2171/6/4 17:50	2171/6/4 17:50	2171/6/5 5:00	4	0	0	3	0	1	0	TRUE	77221	1853326.8			0	0	28	0	60	0
10038688	25926997	2181/12/6 6:16	2181/12/24 6:40	2181/12/24 6:40	OBSERVATION ADMIT	EMERGENCY ROOM	DIED	Other	ENGLISH	DIVORCED	WHITE	2181/12/6 2:32	2181/12/6 8:14	1	33804579	M	1	2181/12/24	18	52	1	TRUE	2181/12/6 8:14	2181/12/22 20:27	16.5	1	TRUE	2181/12/9 20:00	2181/12/6 0:00	2181/12/6 0:00	2181/12/6 10:00	3	0	0	0	3	0	0	TRUE	81059	1945424.3	81077	18	1	1	18	1	18	1
10038933	25129047	2148/9/10 12:09	2148/9/23 12:18		EW EMER.	EMERGENCY ROOM	REHAB	Other	ENGLISH	SINGLE	WHITE	2148/9/10 9:23	2148/9/10 13:19	0	32166508	M	1		13	34	1	TRUE	2148/9/10 13:19	2148/9/15 21:50	5.3299999	1	TRUE	2148/9/11 6:00	2148/9/10 15:29	2148/9/10 15:29	2148/9/10 14:00	2	2	0	0	0	0	0	TRUE	68919	1654069.4			0	0	28	0	60	0
10038999	27189241	2131/5/22 21:49	2131/6/4 13:43		OBSERVATION ADMIT	EMERGENCY ROOM	HOME	Medicare	ENGLISH	SINGLE	WHITE	2131/5/22 20:33	2131/5/22 21:28	0	39711498	M	1		13	45	1	TRUE	2131/5/22 21:50	2131/5/31 17:55	8.8299999	1	TRUE	2131/5/24 10:00	2131/5/22 22:06	2131/5/22 22:06	2131/5/23 0:00	3	3	0	0	0	0	0	TRUE	62598	1502373.9			0	0	28	0	60	0
10039688	23371687	2147/6/28 15:20	2147/7/3 15:15		DIRECT EMER.	CLINIC REFERRAL	HOME HEALTH CARE	Medicare	ENGLISH	MARRIED	WHITE			0	35707168	F	0		5	63	2	FALSE	2147/7/1 15:15	2147/7/2 11:18	0.82999998	1	TRUE	2147/7/1 17:00	2147/7/1 15:00	2147/7/1 15:00	2147/7/1 16:00	3	0	0	0	1	0	2	TRUE	68482	1643583.4			0	0	28	0	60	0
10039688	26345871	2147/5/31 7:15	2147/6/5 13:30		SURGICAL SAME DAY ADMISSION	PHYSICIAN REFERRAL	SKILLED NURSING FACILITY	Medicare	ENGLISH	MARRIED	WHITE			0	36648401	F	0		5	63	1	TRUE	2147/5/31 9:41	2147/6/3 15:34	3.25	1	TRUE	2147/5/31 18:00	2147/5/31 14:10	2147/5/31 14:10	2147/5/31 15:00	3	2	0	0	1	0	0	TRUE	68451	1642833.8			0	0	28	0	60	0
10039708	28258130	2140/1/23 16:19	2140/2/26 18:15		EW EMER.	EMERGENCY ROOM	CHRONIC/LONG TERM ACUTE CARE	Other	ENGLISH	SINGLE	BLACK/AFRICAN AMERICAN	2140/1/23 12:35	2140/1/23 18:08	0	33281088	F	0		34	48	1	TRUE	2140/1/23 18:08	2140/2/8 22:28	16.17	1	TRUE	2140/1/23 20:00	2140/1/23 13:40	2140/1/23 13:40	2140/1/23 20:00	6	0	0	0	4	0	2	TRUE	65766	1578402.1			0	0	28	0	60	0
10039708	24928679	2143/9/19 18:36	2143/9/22 23:00		OBSERVATION ADMIT	CLINIC REFERRAL	HOME HEALTH CARE	Other	ENGLISH	SINGLE	BLACK/AFRICAN AMERICAN	2143/9/19 10:57	2143/9/19 20:57	0	37323533	F	0		3	51	3	FALSE	2143/9/19 19:40	2143/9/20 16:29	0.88	1	TRUE	2143/9/20 1:00	2143/9/19 16:02	2143/9/19 16:02	2143/9/20 2:00	8	0	2	1	1	0	4	TRUE	67101	1610443.6			0	0	28	0	60	0
10039708	23819016	2140/6/18 0:22	2140/6/22 17:40		OBSERVATION ADMIT	EMERGENCY ROOM	HOME	Other	ENGLISH	SINGLE	BLACK/AFRICAN AMERICAN	2140/6/17 17:47	2140/6/18 1:41	0	38559363	F	0		4	48	2	FALSE	2140/6/18 1:41	2140/6/19 21:47	1.83	1	TRUE	2140/6/18 8:00	2140/6/17 21:15	2140/6/17 21:15	2140/6/18 2:00	4	0	0	2	0	0	2	TRUE	65913	1581913.6			0	0	28	0	60	0
10039831	26924951	2115/12/28 7:15	2116/1/2 14:34		SURGICAL SAME DAY ADMISSION	PHYSICIAN REFERRAL	HOME HEALTH CARE	Other	ENGLISH	MARRIED	UNABLE TO OBTAIN			0	39142259	F	0		5	57	1	TRUE	2115/12/28 19:36	2115/12/30 16:31	1.88	1	TRUE	2115/12/28 20:00	2115/12/28 16:21	2115/12/28 16:21	2115/12/28 21:00	3	0	1	2	0	0	0	TRUE	56974	1367395.6			0	0	28	0	60	0
10040025	27996267	2148/1/23 12:18	2148/2/4 20:51		OBSERVATION ADMIT	TRANSFER FROM SKILLED NURSING FACILITY	HOSPICE	Other	ENGLISH	DIVORCED	WHITE	2148/1/22 14:47	2148/1/23 9:42	0	36107367	F	0	2148/2/7	12	69	1	TRUE	2148/1/24 4:50	2148/1/30 17:45	6.54	1	TRUE	2148/1/25 20:00	2148/1/23 12:15	2148/1/23 12:15	2148/1/24 5:00	4	0	0	0	1	1	2	TRUE	68689	1648540.9	68703	14	1	1	14	1	14	1
10041127	23095285	2144/3/23 17:16	2144/3/27 0:05	2144/3/27 0:05	EW EMER.	EMERGENCY ROOM	DIED	Other	?	MARRIED	BLACK/CAPE VERDEAN	2144/3/23 14:26	2144/3/23 17:57	1	30452621	M	1	2144/3/27	4	49	2	FALSE	2144/3/23 17:57	2144/3/25 14:32	1.88	1	TRUE	2144/3/24 9:00	2144/3/23 14:40	2144/3/23 14:40	2144/3/23 20:00	2	0	0	0	0	2	0	TRUE	67287	1614905.9	67291	4	1	1	4	1	4	1
10041127	28171139	2144/1/14 4:49	2144/1/17 19:30		EW EMER.	EMERGENCY ROOM	HOME	Other	?	MARRIED	BLACK/CAPE VERDEAN	2144/1/13 22:07	2144/1/14 6:27	0	34858567	M	1	2144/3/27	3	49	1	TRUE	2144/1/14 4:50	2144/1/15 16:17	1.5	1	TRUE	2144/1/14 22:00	2144/1/14 4:00	2144/1/14 4:00	2144/1/14 7:00	3	0	1	1	0	0	1	TRUE	67218	1613236.8	67291	73	1	0	28	0	60	1
10041894	29235759	2140/12/5 3:09	2140/12/9 14:31		EW EMER.	EMERGENCY ROOM	HOME HEALTH CARE	Other	ENGLISH		UNKNOWN	2140/12/4 22:17	2140/12/5 5:00	0	32910822	M	1		4	78	1	TRUE	2140/12/5 5:00	2140/12/6 19:12	1.58	1	TRUE	2140/12/5 7:00	2140/12/5 0:15	2140/12/5 0:15	2140/12/5 7:00	4	0	2	0	1	0	1	TRUE	66083	1585997			0	0	28	0	60	0
10042769	25990801	2156/7/24 23:27	2156/8/11 17:09		URGENT	TRANSFER FROM HOSPITAL	SKILLED NURSING FACILITY	Medicare	ENGLISH	WIDOWED	WHITE			0	36779613	M	1	2156/10/17	18	94	1	TRUE	2156/7/28 6:12	2156/7/30 10:40	2.1700001	1	TRUE	2156/7/28 20:00	2156/7/28 6:13	2156/7/28 6:13	2156/7/28 7:00	6	0	1	1	1	2	1	TRUE	71797	1723134.3	71878	81	1	0	28	0	60	1
10045985	21800824	2184/8/14 21:46	2184/8/20 16:00		EW EMER.	EMERGENCY ROOM	HOME	Other	ENGLISH	SINGLE	WHITE	2184/8/14 18:44	2184/8/14 23:39	0	38838691	F	0		6	28	1	TRUE	2184/8/14 23:39	2184/8/19 21:48	4.9200001	1	TRUE	2184/8/15 10:00	2184/8/14 20:40	2184/8/14 20:40	2184/8/15 2:00	2	2	0	0	0	0	0	TRUE	82041	1969007.8			0	0	28	0	60	0
10046234	24608062	2166/4/26 19:02	2166/5/14 15:20		URGENT	TRANSFER FROM HOSPITAL	SKILLED NURSING FACILITY	Other	ENGLISH	MARRIED	WHITE			0	32902460	M	1		18	66	1	TRUE	2166/4/26 19:06	2166/5/8 13:14	11.75	1	TRUE	2166/4/27 11:00	2166/4/27 6:45	2166/4/27 6:45	2166/4/26 20:00	2	0	1	0	0	0	1	TRUE	75356	1808563			0	0	28	0	60	0
10046679	28668282	2172/1/14 2:27	2172/1/24 20:50	2172/1/24 20:50	OBSERVATION ADMIT	EMERGENCY ROOM	DIED	Medicare	ENGLISH	MARRIED	WHITE	2172/1/13 23:48	2172/1/14 5:16	1	32852186	M	1	2172/1/24	10	89	1	TRUE	2172/1/14 5:16	2172/1/24 22:56	10.71	1	TRUE	2172/1/14 15:00	2172/1/14 0:35	2172/1/14 0:35	2172/1/14 11:00	2	2	0	0	0	0	0	TRUE	77445	1858685.3	77455	10	1	1	10	1	10	1
10047172	21396386	2163/6/15 1:28	2163/6/27 19:00	2163/6/27 19:00	OBSERVATION ADMIT	EMERGENCY ROOM	DIED	Other	ENGLISH	MARRIED	WHITE	2163/6/14 21:24	2163/6/15 3:14	1	34369439	M	1	2163/6/27	12	74	1	TRUE	2163/6/15 3:14	2163/6/16 23:17	1.83	1	TRUE	2163/6/15 4:00	2163/6/14 21:46	2163/6/14 21:46	2163/6/15 4:00	4	0	0	2	0	1	1	TRUE	74310	1783443.3	74322	12	1	1	12	1	12	1
10047599	28737610	2154/3/27 7:45	2154/3/31 15:44		SURGICAL SAME DAY ADMISSION	PHYSICIAN REFERRAL	HOME HEALTH CARE	Other	ENGLISH	SINGLE	UNKNOWN			0	37564464	M	1		4	63	1	TRUE	2154/3/27 10:06	2154/3/28 13:45	1.13	1	TRUE	2154/3/27 11:00	2154/3/27 14:45	2154/3/27 11:00	2154/3/27 16:00	2	0	1	0	1	0	0	TRUE	70943	1702642.1			0	0	28	0	60	0
10047682	24221558	2142/3/17 12:21	2142/4/8 13:20		ELECTIVE	PHYSICIAN REFERRAL	CHRONIC/LONG TERM ACUTE CARE	Other	ENGLISH	MARRIED	UNKNOWN			0	32687106	M	1		22	35	2	FALSE	2142/3/18 14:54	2142/3/23 16:45	5.0799999	1	TRUE	2142/3/21 8:00	2142/3/20 11:46	2142/3/20 11:46	2142/3/18 16:00	2	0	0	0	1	0	1	TRUE	66551	1597238.9			0	0	28	0	60	0
10047682	21592506	2141/6/26 22:21	2141/8/18 11:20		URGENT	TRANSFER FROM HOSPITAL	CHRONIC/LONG TERM ACUTE CARE	Other	ENGLISH	MARRIED	UNKNOWN			0	34169596	M	1		53	34	1	TRUE	2141/6/26 22:22	2141/7/10 15:04	13.71	1	TRUE	2141/7/1 6:00	2141/7/1 3:46	2141/7/1 3:46	2141/6/29 4:00	4	0	0	0	0	2	2	TRUE	66286	1590886.4			0	0	28	0	60	0
10047682	21592506	2141/6/26 22:21	2141/8/18 11:20		URGENT	TRANSFER FROM HOSPITAL	CHRONIC/LONG TERM ACUTE CARE	Other	ENGLISH	MARRIED	UNKNOWN			0	34172975	M	1		53	34	1	TRUE	2141/7/11 16:07	2141/7/29 9:27	17.709999	2	FALSE	2141/7/16 21:00	2141/7/15 21:17	2141/7/15 21:17	2141/7/16 20:00	3	0	0	0	3	0	0	TRUE	66301	1591240.1			0	0	28	0	60	0
10047682	21592506	2141/6/26 22:21	2141/8/18 11:20		URGENT	TRANSFER FROM HOSPITAL	CHRONIC/LONG TERM ACUTE CARE	Other	ENGLISH	MARRIED	UNKNOWN			0	38761636	M	1		53	34	1	TRUE	2141/8/2 12:59	2141/8/18 12:30	16	3	FALSE	2141/8/10 6:00	2141/8/8 13:35	2141/8/8 13:35	2141/8/6 14:00	3	0	0	0	1	2	0	TRUE	66323	1591765			0	0	28	0	60	0
10047824	26390509	2145/9/21 3:10	2145/9/26 14:57		EW EMER.	TRANSFER FROM HOSPITAL	PSYCH FACILITY	Other	ENGLISH		UNKNOWN	2145/9/21 1:32	2145/9/21 4:29	0	30473973	M	1		5	38	1	TRUE	2145/9/21 4:29	2145/9/23 19:26	2.6300001	1	TRUE	2145/9/22 2:00	2145/9/21 12:19	2145/9/21 12:19	2145/9/22 9:00	2	0	0	0	1	1	0	TRUE	67834	1628020.5			0	0	28	0	60	0
10047994	25111157	2119/12/26 10:15	2120/1/1 11:39		SURGICAL SAME DAY ADMISSION	PHYSICIAN REFERRAL	HOME HEALTH CARE	Medicare	ENGLISH	SINGLE	WHITE			0	38822032	M	1		6	55	1	TRUE	2119/12/26 9:29	2119/12/29 16:23	3.29	1	TRUE	2119/12/27 21:00	2119/12/28 16:29	2119/12/27 21:00	2119/12/26 13:00	5	2	0	0	3	0	0	TRUE	58433	1402401.5			0	0	28	0	60	0
10048001	28403393	2176/2/16 2:45	2176/2/19 14:20		EW EMER.	EMERGENCY ROOM	HOME	Other	ENGLISH	MARRIED	WHITE	2176/2/16 1:49	2176/2/16 4:13	0	31935699	M	1		3	65	2	FALSE	2176/2/16 4:13	2176/2/17 22:13	1.75	1	TRUE	2176/2/16 5:00	2176/2/16 5:16	2176/2/16 5:00	2176/2/16 21:00	3	0	2	0	1	0	0	TRUE	78939	1894540.1			0	0	28	0	60	0
10048001	28426278	2175/2/5 0:14	2175/2/13 16:40		EW EMER.	EMERGENCY ROOM	HOME	Other	ENGLISH	MARRIED	WHITE	2175/2/4 20:27	2175/2/5 2:02	0	31975834	M	1		8	64	1	TRUE	2175/2/5 2:02	2175/2/9 17:20	4.6300001	1	TRUE	2175/2/5 4:00	2175/2/4 21:00	2175/2/4 21:00	2175/2/5 3:00	8	0	3	2	0	0	3	TRUE	78563	1885514			0	0	28	0	60	0
10048001	26430797	2182/5/14 22:01	2182/5/18 15:41		EW EMER.	PHYSICIAN REFERRAL	HOME	Medicare	ENGLISH	MARRIED	WHITE - OTHER EUROPEAN	2182/5/14 14:03	2182/5/15 0:24	0	36710997	M	1		4	71	4	FALSE	2182/5/15 0:24	2182/5/16 22:13	1.92	1	TRUE	2182/5/15 3:00	2182/5/14 14:50	2182/5/14 14:50	2182/5/15 7:00	7	0	3	2	1	0	1	TRUE	81219	1949256.5			0	0	28	0	60	0
10048001	21687712	2178/4/26 21:21	2178/5/3 13:20		EW EMER.	EMERGENCY ROOM	HOME	Medicare	ENGLISH	MARRIED	WHITE	2178/4/26 13:45	2178/4/26 23:06	0	36828893	M	1		7	67	3	FALSE	2178/4/26 23:06	2178/4/30 18:25	3.79	1	TRUE	2178/4/27 0:00	2178/4/26 13:30	2178/4/26 13:30	2178/4/27 0:00	3	0	0	0	3	0	0	TRUE	79739	1913759.1			0	0	28	0	60	0
10048105	28885740	2159/2/6 10:30	2159/2/16 15:15		SURGICAL SAME DAY ADMISSION	PHYSICIAN REFERRAL	HOME HEALTH CARE	Medicare	ENGLISH	MARRIED	OTHER			0	30282279	M	1		10	80	1	TRUE	2159/2/6 10:25	2159/2/7 16:39	1.25	1	TRUE	2159/2/6 16:00	2159/2/6 16:30	2159/2/6 16:00	2159/2/6 17:00	8	2	1	0	3	0	2	TRUE	72720	1745290.4			0	0	28	0	60	0
10048244	22354258	2117/7/13 11:28	2117/8/3 15:45		DIRECT EMER.	PHYSICIAN REFERRAL	CHRONIC/LONG TERM ACUTE CARE	Medicaid	ENGLISH	MARRIED	BLACK/AFRICAN AMERICAN			0	33135150	M	1		21	59	1	TRUE	2117/7/14 0:16	2117/7/17 17:50	3.71	1	TRUE	2117/7/14 4:00	2117/7/13 12:01	2117/7/13 12:01	2117/7/14 4:00	3	0	1	2	0	0	0	TRUE	57538	1380912.3			0	0	28	0	60	0
10048262	20845468	2168/8/20 19:18	2168/8/29 10:30		OBSERVATION ADMIT	PHYSICIAN REFERRAL	SKILLED NURSING FACILITY	Medicare	ENGLISH	DIVORCED	WHITE	2168/8/20 18:29	2168/8/21 0:56	0	30774712	M	1		9	46	1	TRUE	2168/8/21 0:21	2168/8/21 11:03	0.46000001	1	TRUE	2168/8/21 4:00	2168/8/20 18:45	2168/8/20 18:45	2168/8/21 2:00	3	0	2	0	0	1	0	TRUE	76204	1828896.4			0	0	28	0	60	0
10048723	25762910	2185/6/10 21:56	2185/6/15 15:10		EW EMER.	EMERGENCY ROOM	SKILLED NURSING FACILITY	Medicare	ENGLISH	WIDOWED	WHITE	2185/6/10 18:26	2185/6/11 1:50	0	36542901	F	0	2185/8/28	5	93	1	TRUE	2185/6/11 0:26	2185/6/13 20:38	2.8299999	1	TRUE	2185/6/11 5:00	2185/6/10 21:00	2185/6/10 21:00	2185/6/11 3:00	3	0	0	0	1	2	0	TRUE	82342	1976208.5	82420	78	1	0	28	0	60	1
10049041	25320808	2163/12/19 14:48	2164/1/8 17:32		EW EMER.	TRANSFER FROM SKILLED NURSING FACILITY	CHRONIC/LONG TERM ACUTE CARE	Medicare	ENGLISH	SINGLE	BLACK/AFRICAN AMERICAN	2163/12/19 11:07	2163/12/19 15:46	0	33222233	M	1		20	59	1	TRUE	2163/12/19 15:46	2164/1/8 17:33	20.08	1	TRUE	2163/12/19 19:00	2163/12/19 11:54	2163/12/19 11:54	2163/12/19 17:00	4	0	0	0	4	0	0	TRUE	74497	1787943.9			0	0	28	0	60	0
10049334	22451428	2178/12/23 7:39	2179/1/1 15:40		EW EMER.	EMERGENCY ROOM	REHAB	Medicare	ENGLISH	MARRIED	WHITE	2178/12/23 4:45	2178/12/23 9:15	0	37098798	M	1	2184/6/5	9	82	1	TRUE	2178/12/23 14:20	2178/12/27 19:34	4.21	1	TRUE	2178/12/23 16:00	2178/12/24 12:48	2178/12/23 16:00	2178/12/23 16:00	5	2	2	0	1	0	0	TRUE	79980	1919534.3	81971	1991	1	0	28	0	60	0
10049642	26714941	2177/2/20 3:15	2177/2/20 2:30	2177/2/20 20:30	EW EMER.	EMERGENCY ROOM	DIED	Other	?		UNKNOWN	2177/2/20 1:15	2177/2/20 4:25	1	36139911	F	0	2177/2/20	0	70	1	TRUE	2177/2/20 4:25	2177/2/21 2:40	0.92000002	1	TRUE	2177/2/20 5:00	2177/2/20 3:35	2177/2/20 3:35	2177/2/20 5:00	3	0	0	0	3	0	0	TRUE	79309	1903420.5	79309	0	1	1	0	1	0	1
10049746	24332085	2136/11/23 16:19	2137/1/10 17:49		URGENT	TRANSFER FROM HOSPITAL	SKILLED NURSING FACILITY	Medicare	ENGLISH	MARRIED	WHITE	2136/11/23 6:21	2136/11/23 18:09	0	31392237	F	0		48	80	1	TRUE	2136/11/26 4:43	2136/11/29 22:19	3.75	1	TRUE	2136/11/27 21:00	2136/11/26 0:15	2136/11/26 0:15	2136/11/26 5:00	3	0	0	2	0	1	0	TRUE	64613	1550716.8			0	0	28	0	60	0
10049941	20663764	2143/6/10 16:11	2143/6/11 17:45		EW EMER.	EMERGENCY ROOM	AGAINST ADVICE	Medicare	ENGLISH	SINGLE	WHITE	2143/6/10 14:19	2143/6/10 14:25	0	36827644	M	1	2143/11/11	1	68	1	TRUE	2143/6/10 16:12	2143/6/11 18:30	1.08	1	TRUE	2143/6/11 10:00	2143/6/10 14:40	2143/6/10 14:40	2143/6/10 19:00	5	0	0	0	1	0	4	TRUE	67000	1608016.3	67154	154	1	0	28	0	60	0
10051043	26563181	2197/6/22 12:52	2197/7/12 18:18		EW EMER.	TRANSFER FROM HOSPITAL	HOME HEALTH CARE	Medicare	ENGLISH	DIVORCED	WHITE	2197/6/22 9:12	2197/6/22 15:34	0	30910332	F	0	2199/4/24	20	65	4	FALSE	2197/6/22 14:14	2197/6/27 18:52	5.1700001	1	TRUE	2197/6/26 17:00	2197/6/25 11:24	2197/6/25 11:24	2197/6/23 12:00	3	0	0	0	1	1	1	TRUE	86736	2081678.3	87407	671	1	0	28	0	60	0
10051074	21350747	2180/2/8 9:25	2180/2/14 12:40		EW EMER.	EMERGENCY ROOM	HOME HEALTH CARE	Medicare	ENGLISH	MARRIED	WHITE	2180/2/8 7:18	2180/2/8 11:29	0	34313758	F	0	2181/1/14	6	71	1	TRUE	2180/2/8 11:29	2180/2/9 21:59	1.42	1	TRUE	2180/2/9 14:00	2180/2/8 8:35	2180/2/8 8:35	2180/2/8 12:00	4	0	0	0	4	0	0	TRUE	80392	1929419.5	80733	341	1	0	28	0	60	0
10051990	24801170	2188/10/27 4:31	2188/11/6 16:07		OBSERVATION ADMIT	EMERGENCY ROOM	OTHER FACILITY	Other	ENGLISH	DIVORCED	WHITE	2188/10/27 1:44	2188/10/27 5:52	0	33695733	M	1		10	55	1	TRUE	2188/10/27 5:52	2188/10/28 20:18	1.63	1	TRUE	2188/10/27 8:00	2188/10/27 1:30	2188/10/27 1:30	2188/10/27 7:00	8	0	2	2	4	0	0	TRUE	83576	2005829.9			0	0	28	0	60	0
10052181	24638045	2128/9/19 6:42	2128/9/26 14:50		EW EMER.	EMERGENCY ROOM	SKILLED NURSING FACILITY	Medicare	ENGLISH	WIDOWED	WHITE	2128/9/19 0:31	2128/9/19 8:06	0	36766650	F	0	2128/10/4	7	88	1	TRUE	2128/9/19 8:06	2128/9/24 13:18	5.21	1	TRUE	2128/9/19 11:00	2128/9/19 1:20	2128/9/19 1:20	2128/9/19 20:00	3	0	0	1	1	0	1	TRUE	61623	1478960.1	61638	15	1	1	15	1	15	1
10052938	25231169	2189/5/2 23:43	2189/5/7 17:06		URGENT	AMBULATORY SURGERY TRANSFER	HOME	Medicaid	?	MARRIED	OTHER			0	39469411	F	0		5	62	1	TRUE	2189/5/3 5:27	2189/5/4 10:54	1.21	1	TRUE	2189/5/3 6:00	2189/5/3 5:39	2189/5/3 5:39	2189/5/3 6:00	4	0	2	2	0	0	0	TRUE	83764	2010341.4			0	0	28	0	60	0
10053207	29999444	2199/12/14 17:54	2199/12/22 14:01		EW EMER.	EMERGENCY ROOM	SKILLED NURSING FACILITY	Medicare	ENGLISH	WIDOWED	WHITE	2199/12/14 13:18	2199/12/14 21:29	0	31112026	F	0		8	59	2	FALSE	2199/12/14 19:52	2199/12/17 23:22	3.1700001	1	TRUE	2199/12/15 14:00	2199/12/14 13:40	2199/12/14 13:40	2199/12/15 4:00	2	0	0	0	0	0	2	TRUE	87641	2103403.8			0	0	28	0	60	0
10053207	27324948	2197/4/5 15:18	2197/4/19 17:15		EW EMER.	EMERGENCY ROOM	CHRONIC/LONG TERM ACUTE CARE	Medicare	ENGLISH	WIDOWED	WHITE	2197/4/5 9:47	2197/4/5 17:36	0	37017734	F	0		14	57	1	TRUE	2197/4/5 17:02	2197/4/7 18:15	2.04	1	TRUE	2197/4/5 20:00	2197/4/5 3:40	2197/4/5 3:40	2197/4/5 19:00	3	0	0	0	1	1	1	TRUE	86658	2079809			0	0	28	0	60	0
10053854	22192970	2120/10/23 10:30	2120/10/28 17:39		URGENT	PHYSICIAN REFERRAL	HOME HEALTH CARE	Medicare	ENGLISH	MARRIED	UNKNOWN			0	38775178	M	1		5	66	1	TRUE	2120/10/24 10:11	2120/10/25 16:49	1.25	1	TRUE	2120/10/24 11:00	2120/10/23 16:30	2120/10/23 16:30	2120/10/24 16:00	4	1	1	1	1	0	0	TRUE	58736	1409674.3			0	0	28	0	60	0
10054208	22369621	2164/9/2 8:00	2164/9/7 13:30		SURGICAL SAME DAY ADMISSION	PHYSICIAN REFERRAL	HOME HEALTH CARE	Other	ENGLISH	MARRIED	WHITE			0	34347455	M	1		5	58	1	TRUE	2164/9/2 11:58	2164/9/3 21:05	1.42	1	TRUE	2164/9/2 18:00	2164/9/2 17:11	2164/9/2 17:11	2164/9/2 18:00	3	2	0	0	0	0	1	TRUE	74755	1794132			0	0	28	0	60	0
10054277	27607912	2126/6/28 20:15	2126/7/7 18:59		URGENT	TRANSFER FROM HOSPITAL	SKILLED NURSING FACILITY	Medicare	ENGLISH	SINGLE	WHITE			0	38035170	M	1		9	57	1	TRUE	2126/6/29 22:40	2126/7/2 13:25	2.6300001	1	TRUE	2126/7/1 8:00	2126/6/29 23:57	2126/6/29 23:57	2126/6/30 0:00	2	2	0	0	0	0	0	TRUE	60810	1459462.8			0	0	28	0	60	0
10054716	25339060	2136/5/25 19:43	2136/6/3 14:19		URGENT	TRANSFER FROM HOSPITAL	SKILLED NURSING FACILITY	Other	ENGLISH		UNKNOWN			0	33668354	M	1		9	61	1	TRUE	2136/5/25 19:43	2136/5/31 20:38	6.04	1	TRUE	2136/5/25 23:00	2136/5/25 20:04	2136/5/25 20:04	2136/5/25 20:00	4	0	0	0	4	0	0	TRUE	64428	1546291.8			0	0	28	0	60	0
10055344	29209451	2171/10/31 19:37	2171/11/2 17:05	2171/11/2 17:05	EW EMER.	EMERGENCY ROOM	DIED	Other	?	MARRIED	BLACK/CAPE VERDEAN	2171/10/31 14:50	2171/10/31 15:10	1	35736966	M	1	2171/11/2	2	87	1	TRUE	2171/10/31 19:38	2171/11/2 19:46	2	1	TRUE	2171/11/1 12:00	2171/11/2 10:22	2171/11/1 12:00	2171/10/31 21:00	2	0	0	0	1	0	1	TRUE	77370	1856899.6	77372	2	1	1	2	1	2	1
10055694	25049824	2118/7/21 12:33	2118/7/27 17:58		EW EMER.	EMERGENCY ROOM	HOME HEALTH CARE	Medicare	ENGLISH	WIDOWED	BLACK/AFRICAN AMERICAN	2118/7/21 10:48	2118/7/21 18:00	0	30350084	F	0	2122/5/4	6	63	1	TRUE	2118/7/21 16:13	2118/7/25 16:04	4	1	TRUE	2118/7/22 10:00	2118/7/21 11:05	2118/7/21 11:05	2118/7/21 18:00	2	2	0	0	0	0	0	TRUE	57910	1389856.1	59293	1383	1	0	28	0	60	0
10055694	27416032	2122/4/22 22:11	2122/5/4 15:18	2122/5/4 15:18	EW EMER.	INFORMATION NOT AVAILABLE	DIED	Medicare	ENGLISH	WIDOWED	BLACK/AFRICAN AMERICAN	2122/4/22 20:06	2122/4/22 23:43	1	31104880	F	0	2122/5/4	12	67	4	FALSE	2122/4/22 23:43	2122/5/4 17:09	11.75	1	TRUE	2122/4/23 1:00	2122/4/22 20:18	2122/4/22 20:18	2122/4/23 1:00	6	0	0	0	4	0	2	TRUE	59281	1422767.8	59293	12	1	1	12	1	12	1
10055694	22141743	2120/10/12 11:30	2120/10/16 16:06		EW EMER.	EMERGENCY ROOM	HOME	Medicare	ENGLISH	WIDOWED	BLACK/AFRICAN AMERICAN	2120/10/12 5:29	2120/10/12 13:28	0	38942593	F	0	2122/5/4	4	65	2	FALSE	2120/10/12 13:28	2120/10/15 17:29	3.1700001	1	TRUE	2120/10/12 17:00	2120/10/12 5:50	2120/10/12 5:50	2120/10/12 15:00	4	0	0	0	0	0	4	TRUE	58724	1409389.4	59293	569	1	0	28	0	60	0
10055729	22808877	2141/11/29 11:04	2141/12/15 15:25		OBSERVATION ADMIT	PHYSICIAN REFERRAL	OTHER FACILITY	Other	ENGLISH	SINGLE	BLACK/AFRICAN AMERICAN			0	35762379	M	1		16	62	1	TRUE	2141/11/30 0:07	2141/12/10 21:00	10.88	1	TRUE	2141/11/30 8:00	2141/11/29 11:20	2141/11/29 11:20	2141/11/30 0:00	5	0	2	1	1	0	1	TRUE	66443	1594632.1			0	0	28	0	60	0
10055828	20130009	2146/11/30 7:15	2146/12/7 16:30		SURGICAL SAME DAY ADMISSION	PHYSICIAN REFERRAL	HOME HEALTH CARE	Medicare	ENGLISH	MARRIED	WHITE			0	39395470	M	1		7	75	1	TRUE	2146/11/30 12:50	2146/12/1 12:15	1	1	TRUE	2146/11/30 13:00	2146/11/30 15:30	2146/11/30 13:00	2146/11/30 16:00	4	3	1	0	0	0	0	TRUE	68269	1638468.9			0	0	28	0	60	0
10055939	26362706	2131/5/10 19:58	2131/5/25 13:54		URGENT	TRANSFER FROM HOSPITAL	REHAB	Medicare	ENGLISH	SINGLE	WHITE			0	37363327	M	1		15	67	1	TRUE	2131/5/10 20:02	2131/5/16 17:14	5.8800001	1	TRUE	2131/5/10 22:00	2131/5/10 20:20	2131/5/10 20:20	2131/5/10 21:00	7	2	0	0	4	0	1	TRUE	62586	1502084.1			0	0	28	0	60	0
10057218	28236354	2151/12/30 19:39	2152/1/5 16:51		EW EMER.	EMERGENCY ROOM	SKILLED NURSING FACILITY	Medicare	ENGLISH	WIDOWED	WHITE	2151/12/30 16:42	2151/12/30 22:45	0	36369483	M	1		6	91	1	TRUE	2151/12/30 19:56	2152/1/1 0:03	1.21	1	TRUE	2151/12/31 0:00	2151/12/30 17:25	2151/12/30 17:25	2151/12/31 0:00	2	0	0	0	1	0	1	TRUE	70125	1683020			0	0	28	0	60	0
10057482	25331549	2145/7/29 0:25	2145/8/10 21:40		URGENT	TRANSFER FROM HOSPITAL	SKILLED NURSING FACILITY	Other	ENGLISH		WHITE			0	38572808	F	0	2145/8/27	12	83	2	FALSE	2145/7/29 0:26	2145/8/4 15:29	6.6300001	1	TRUE	2145/8/2 8:00	2145/7/30 16:00	2145/7/30 16:00	2145/7/30 6:00	4	0	0	0	1	0	3	TRUE	67780	1626720.5	67809	29	1	0	28	1	29	1
10057482	25416257	2145/3/23 15:01	2145/4/26 17:23		EW EMER.	TRANSFER FROM HOSPITAL	CHRONIC/LONG TERM ACUTE CARE	Other	ENGLISH		WHITE	2145/3/23 13:58	2145/3/23 15:09	0	38980177	F	0	2145/8/27	34	83	1	TRUE	2145/3/23 15:09	2145/4/26 17:30	34.080002	1	TRUE	2145/3/26 16:00	2145/3/26 16:26	2145/3/26 16:00	2145/3/24 16:00	9	4	2	0	3	0	0	TRUE	67652	1623663.1	67809	157	1	0	28	0	60	0
10057731	29234056	2155/12/23 21:26	2156/1/2 18:00		URGENT	TRANSFER FROM HOSPITAL	HOSPICE	Other	ENGLISH	SINGLE	WHITE	2155/12/23 17:29	2155/12/24 0:09	0	30879445	M	1	2156/3/10	10	50	1	TRUE	2155/12/23 21:27	2155/12/26 20:17	2.96	1	TRUE	2155/12/24 2:00	2155/12/23 17:50	2155/12/23 17:50	2155/12/24 2:00	13	0	0	4	4	1	4	TRUE	71579	1717917.5	71657	78	1	0	28	0	60	1
10058575	26633991	2156/12/15 12:25	2157/1/31 11:30		OBSERVATION ADMIT	EMERGENCY ROOM	REHAB	Other	ENGLISH	DIVORCED	WHITE	2156/12/15 10:45	2156/12/15 13:56	0	32245180	F	0		47	55	1	TRUE	2156/12/15 13:56	2157/1/3 18:44	19.209999	1	TRUE	2156/12/19 19:00	2156/12/19 2:07	2156/12/19 2:07	2156/12/17 3:00	3	1	1	0	1	0	0	TRUE	71937	1726502			0	0	28	0	60	0
10058952	25704608	2133/11/17 0:00	2133/11/23 16:20		URGENT	TRANSFER FROM HOSPITAL	HOME HEALTH CARE	Other	ENGLISH	MARRIED	WHITE			0	39555182	M	1		6	70	1	TRUE	2133/11/19 11:00	2133/11/21 11:24	2	1	TRUE	2133/11/19 14:00	2133/11/18 18:38	2133/11/18 18:38	2133/11/19 15:00	8	4	0	0	3	0	1	TRUE	63510	1524251			0	0	28	0	60	0
10058974	26763452	2189/8/9 17:40	2189/8/15 14:20		EW EMER.	EMERGENCY ROOM	SKILLED NURSING FACILITY	Medicare	ENGLISH	MARRIED	WHITE	2189/8/9 13:35	2189/8/9 19:00	0	34904321	M	1	2190/2/26	6	79	1	TRUE	2189/8/9 17:41	2189/8/10 22:31	1.21	1	TRUE	2189/8/9 22:00	2189/8/9 13:45	2189/8/9 13:45	2189/8/9 22:00	5	0	0	0	1	4	0	TRUE	83862	2012705.6	84063	201	1	0	28	0	60	0
10059406	23005038	2121/12/25 18:34	2122/1/14 11:16	2122/1/14 11:16	OBSERVATION ADMIT	PHYSICIAN REFERRAL	HOME	Other	?	MARRIED	HISPANIC/LATINO - PUERTO RICAN	2121/12/25 12:17	2121/12/25 20:25	1	32557628	F	0	2122/1/14	20	64	1	TRUE	2121/12/31 20:33	2122/1/14 15:36	13.79	1	TRUE	2122/1/2 11:00	2121/12/31 4:45	2121/12/31 4:45	2121/12/31 21:00	4	0	0	0	0	0	4	TRUE	59169	1420076.6	59183	14	1	1	14	1	14	1
10059690	25653136	2198/11/14 20:38	2198/11/21 14:50		OBSERVATION ADMIT	EMERGENCY ROOM	HOME HEALTH CARE	Medicare	ENGLISH	MARRIED	WHITE	2198/11/14 17:30	2198/11/14 23:15	0	34589391	F	0		7	73	1	TRUE	2198/11/15 5:09	2198/11/17 0:44	1.79	1	TRUE	2198/11/15 6:00	2198/11/14 18:48	2198/11/14 18:48	2198/11/15 7:00	7	0	0	0	1	4	2	TRUE	87247	2093933.1			0	0	28	0	60	0
10060531	20623061	2161/4/20 23:31	2161/6/8 18:52		EW EMER.	TRANSFER FROM HOSPITAL	ACUTE HOSPITAL	Medicare	?	DIVORCED	WHITE - RUSSIAN	2161/4/20 21:09	2161/4/21 0:36	0	33868263	M	1	2161/7/2	49	83	2	FALSE	2161/4/21 10:00	2161/4/29 21:40	8.46	1	TRUE	2161/4/22 16:00	2161/4/20 22:26	2161/4/20 22:26	2161/4/21 11:00	4	0	0	0	2	0	2	TRUE	73525	1764610	73597	72	1	0	28	0	60	1
10060531	27040798	2153/5/11 12:29	2153/5/28 17:00		DIRECT EMER.	PHYSICIAN REFERRAL	HOME HEALTH CARE	Medicare	?	DIVORCED	WHITE			0	36935478	M	1	2161/7/2	17	75	1	TRUE	2153/5/15 11:31	2153/5/16 15:59	1.17	1	TRUE	2153/5/15 20:00	2153/5/15 18:48	2153/5/15 18:48	2153/5/15 19:00	6	3	0	0	3	0	0	TRUE	70627	1695059.5	73597	2970	1	0	28	0	60	0
10061303	24889301	2152/8/5 3:55	2152/8/10 16:47		SURGICAL SAME DAY ADMISSION	PHYSICIAN REFERRAL	HOME HEALTH CARE	Medicare	?	MARRIED	WHITE - BRAZILIAN			0	31287291	M	1		5	68	1	TRUE	2152/8/5 9:31	2152/8/6 13:07	1.17	1	TRUE	2152/8/6 0:00	2152/8/6 16:30	2152/8/6 0:00	2152/8/5 13:00	3	2	1	0	0	0	0	TRUE	70344	1688265.5			0	0	28	0	60	0
10062617	24425655	2121/8/13 18:08	2121/8/17 17:57		EW EMER.	EMERGENCY ROOM	SKILLED NURSING FACILITY	Other	ENGLISH	MARRIED	WHITE	2121/8/13 15:26	2121/8/13 19:22	0	31642608	M	1	2124/9/1	4	95	1	TRUE	2121/8/13 19:22	2121/8/15 15:12	1.83	1	TRUE	2121/8/13 21:00	2121/8/13 16:18	2121/8/13 16:18	2121/8/14 5:00	2	0	0	1	1	0	0	TRUE	59029	1416715.3	60144	1115	1	0	28	0	60	0
10062617	20308229	2122/2/7 5:30	2122/2/11 15:40		EW EMER.	EMERGENCY ROOM	HOME HEALTH CARE	Other	ENGLISH	MARRIED	WHITE	2122/2/6 22:52	2122/2/7 6:40	0	38391581	M	1	2124/9/1	4	96	2	FALSE	2122/2/7 6:40	2122/2/8 17:07	1.46	1	TRUE	2122/2/7 11:00	2122/2/7 0:05	2122/2/7 0:05	2122/2/7 12:00	2	0	1	0	1	0	0	TRUE	59207	1420974.8	60144	937	1	0	28	0	60	0
10063488	22295090	2149/12/7 12:15	2149/12/13 14:32		SURGICAL SAME DAY ADMISSION	PHYSICIAN REFERRAL	SKILLED NURSING FACILITY	Other	ENGLISH	SINGLE	WHITE			0	37895101	M	1		6	63	1	TRUE	2149/12/7 11:25	2149/12/8 11:03	1	1	TRUE	2149/12/7 18:00	2149/12/7 16:30	2149/12/7 16:30	2149/12/7 17:00	3	2	0	0	1	0	0	TRUE	69372	1664939.5			0	0	28	0	60	0
10063848	21345067	2177/7/25 4:29	2177/8/6 13:20		EW EMER.	EMERGENCY ROOM	HOME HEALTH CARE	Other	ENGLISH	MARRIED	WHITE	2177/7/24 21:40	2177/7/25 5:16	0	31332266	F	0		12	75	1	TRUE	2177/7/27 18:24	2177/7/30 10:41	2.6700001	1	TRUE	2177/7/29 8:00	2177/7/29 9:53	2177/7/29 8:00	2177/7/27 21:00	2	0	1	0	1	0	0	TRUE	79466	1907202.5			0	0	28	0	60	0
10064049	26336999	2162/8/12 2:19	2162/8/27 15:40		EW EMER.	EMERGENCY ROOM	HOME	Other	ENGLISH	MARRIED	WHITE	2162/8/11 19:10	2162/8/12 5:03	0	37262930	M	1	2164/6/30	15	70	1	TRUE	2162/8/12 18:28	2162/8/13 16:18	0.92000002	1	TRUE	2162/8/12 20:00	2162/8/12 15:00	2162/8/12 15:00	2162/8/12 19:00	3	0	3	0	0	0	0	TRUE	74003	1776090.4	74691	688	1	0	28	0	60	0
10064390	23328727	2137/11/16 14:52	2137/11/25 12:45		EW EMER.	EMERGENCY ROOM	REHAB	Medicare	ENGLISH	MARRIED	UNKNOWN	2137/11/16 12:10	2137/11/16 15:50	0	39243046	M	1		9	74	1	TRUE	2137/11/16 15:50	2137/11/22 18:58	6.1300001	1	TRUE	2137/11/17 15:00	2137/11/16 16:00	2137/11/16 16:00	2137/11/16 16:00	2	2	0	0	0	0	0	TRUE	64968	1559247.8			0	0	28	0	60	0
10064854	20184139	2186/11/20 15:55	2186/12/27 14:50		EW EMER.	EMERGENCY ROOM	CHRONIC/LONG TERM ACUTE CARE	Other	?	MARRIED	ASIAN - CHINESE	2186/11/20 12:38	2186/11/20 18:17	0	34896096	M	1		37	83	1	TRUE	2186/11/20 18:17	2186/12/5 18:44	15	1	TRUE	2186/11/20 20:00	2186/11/20 12:56	2186/11/20 12:56	2186/11/21 0:00	2	0	1	0	0	1	0	TRUE	82869	1988874.3			0	0	28	0	60	0
10065103	26907903	2141/12/8 14:30	2141/12/14 18:27		URGENT	TRANSFER FROM HOSPITAL	HOME HEALTH CARE	Medicare	ENGLISH		UNKNOWN			0	38758243	M	1		6	70	1	TRUE	2141/12/9 11:12	2141/12/10 12:39	1.04	1	TRUE	2141/12/9 16:00	2141/12/8 15:00	2141/12/8 15:00	2141/12/9 15:00	4	2	0	0	1	0	1	TRUE	66452	1594859.3			0	0	28	0	60	0
10065383	27896840	2189/3/24 19:58	2189/4/15 19:50	2189/4/15 19:50	EW EMER.	EMERGENCY ROOM	DIED	Other	ENGLISH	SINGLE	WHITE	2189/3/24 13:28	2189/3/24 20:48	1	39007878	M	1	2189/4/15	22	40	1	TRUE	2189/3/30 16:15	2189/4/15 22:54	16.25	2	FALSE	2189/4/1 8:00	2189/3/29 18:33	2189/3/29 18:33	2189/3/30 18:00	3	2	0	0	0	0	1	TRUE	83730	2009536.3	83746	16	1	1	16	1	16	1
10066209	27826282	2121/7/4 0:59	2121/7/11 16:21		OBSERVATION ADMIT	EMERGENCY ROOM	SKILLED NURSING FACILITY	Other	ENGLISH		UNKNOWN	2121/7/3 22:53	2121/7/4 4:30	0	36514617	F	0	2121/12/12	7	82	1	TRUE	2121/7/4 1:00	2121/7/7 17:16	3.6700001	1	TRUE	2121/7/4 7:00	2121/7/3 23:00	2121/7/3 23:00	2121/7/4 5:00	3	0	0	0	1	1	1	TRUE	58989	1415737.1	59150	161	1	0	28	0	60	0
10067195	21564201	2181/8/27 6:48	2181/8/28 0:00		EW EMER.	TRANSFER FROM HOSPITAL	ACUTE HOSPITAL	Other	ENGLISH	SINGLE	WHITE	2181/8/27 3:30	2181/8/27 8:26	0	37801913	F	0	2181/9/24	1	59	1	TRUE	2181/8/27 8:26	2181/8/29 0:01	1.67	1	TRUE	2181/8/27 22:00	2181/8/27 3:48	2181/8/27 3:48	2181/8/27 11:00	2	0	1	0	1	0	0	TRUE	80958	1943000.4	80986	28	1	0	28	1	28	1
10067389	23577021	2116/2/10 22:32	2116/2/23 0:00	2116/2/23 23:17	EW EMER.	TRANSFER FROM HOSPITAL	DIED	Medicare	ENGLISH		UNKNOWN	2116/2/10 21:17	2116/2/10 23:55	1	34081592	M	1	2116/2/23	13	76	1	TRUE	2116/2/10 23:55	2116/2/24 4:49	13.21	1	TRUE	2116/2/11 3:00	2116/2/10 23:00	2116/2/10 23:00	2116/2/11 1:00	4	0	1	0	0	0	3	TRUE	57018	1368455.9	57031	13	1	1	13	1	13	1
10067480	26160232	2144/5/3 15:20	2144/5/11 12:30		EW EMER.	EMERGENCY ROOM	PSYCH FACILITY	Medicare	ENGLISH		UNKNOWN	2144/5/3 14:18	2144/5/3 16:44	0	38982272	F	0		8	53	1	TRUE	2144/5/3 16:44	2144/5/7 17:16	4.04	1	TRUE	2144/5/4 10:00	2144/5/3 15:40	2144/5/3 15:40	2144/5/3 17:00	3	0	0	0	3	0	0	TRUE	67328	1615888.6			0	0	28	0	60	0
10067702	22852709	2164/9/11 3:40	2164/9/16 17:05		EW EMER.	PHYSICIAN REFERRAL	HOME	Other	ENGLISH	DIVORCED	WHITE	2164/9/11 1:23	2164/9/11 5:29	0	32340019	F	0		5	59	1	TRUE	2164/9/11 5:29	2164/9/14 17:04	3.5	1	TRUE	2164/9/11 6:00	2164/9/11 1:40	2164/9/11 1:40	2164/9/11 7:00	3	0	0	0	3	0	0	TRUE	74764	1794341.5			0	0	28	0	60	0
10068026	29151222	2138/11/5 11:46	2138/11/10 14:44	2138/11/10 14:44	EW EMER.	PROCEDURE SITE	DIED	Other	ENGLISH	MARRIED	WHITE			1	36053590	F	0	2138/11/10	5	62	1	TRUE	2138/11/5 11:47	2138/11/10 15:25	5.1700001	1	TRUE	2138/11/5 18:00	2138/11/5 19:48	2138/11/5 18:00	2138/11/5 12:00	4	0	0	0	4	0	0	TRUE	65322	1567739.9	65327	5	1	1	5	1	5	1
10068304	24426271	2149/2/14 7:15	2149/2/19 15:02		ELECTIVE	PHYSICIAN REFERRAL	SKILLED NURSING FACILITY	Other	ENGLISH	DIVORCED	WHITE			0	35923601	F	0	2149/8/15	5	79	1	TRUE	2149/2/14 14:30	2149/2/16 13:23	1.96	1	TRUE	2149/2/14 16:00	2149/2/14 15:46	2149/2/14 15:46	2149/2/14 16:00	6	3	0	0	3	0	0	TRUE	69076	1657838.5	69258	182	1	0	28	0	60	0
10069423	22645798	2190/7/24 16:51	2190/7/25 16:35	2190/7/25 16:35	EW EMER.	EMERGENCY ROOM	DIED	Other	ENGLISH	SINGLE	WHITE	2190/7/24 14:18	2190/7/24 18:01	1	30321781	M	1	2190/7/25	1	84	2	FALSE	2190/7/24 18:01	2190/7/25 18:21	1	1	TRUE	2190/7/24 21:00	2190/7/24 14:29	2190/7/24 14:29	2190/7/24 19:00	4	0	0	0	4	0	0	TRUE	84211	2021082	84212	1	1	1	1	1	1	1
10069423	23555007	2188/4/13 22:39	2188/4/23 17:30		EW EMER.	EMERGENCY ROOM	SKILLED NURSING FACILITY	Other	ENGLISH	SINGLE	WHITE	2188/4/13 20:46	2188/4/14 0:26	0	39415898	M	1	2190/7/25	10	82	1	TRUE	2188/4/14 0:26	2188/4/18 21:55	4.8800001	1	TRUE	2188/4/14 4:00	2188/4/13 21:19	2188/4/13 21:19	2188/4/14 1:00	5	0	0	0	3	2	0	TRUE	83380	2001120.5	84212	832	1	0	28	0	60	0
10069992	28478673	2173/6/5 11:35	2173/6/13 16:40		EW EMER.	EMERGENCY ROOM	SKILLED NURSING FACILITY	Other	ENGLISH	MARRIED	WHITE	2173/6/5 8:47	2173/6/5 15:08	0	32603460	F	0		8	58	1	TRUE	2173/6/5 15:08	2173/6/8 16:17	3.04	1	TRUE	2173/6/5 16:00	2173/6/5 9:14	2173/6/5 9:14	2173/6/5 16:00	7	0	2	0	4	1	0	TRUE	77953	1870887.1			0	0	28	0	60	0
10070201	29368106	2140/7/15 18:24	2140/7/27 11:57		URGENT	TRANSFER FROM HOSPITAL	REHAB	Medicare	ENGLISH	SINGLE	WHITE			0	36555798	M	1		12	74	1	TRUE	2140/7/18 11:48	2140/7/24 15:52	6.1700001	1	TRUE	2140/7/20 14:00	2140/7/18 13:10	2140/7/18 13:10	2140/7/18 17:00	5	3	1	0	1	0	0	TRUE	65943	1582643.9			0	0	28	0	60	0
10070311	23721596	2160/11/23 10:47	2160/11/28 18:35		EW EMER.	TRANSFER FROM HOSPITAL	HOME	Medicare	ENGLISH	SINGLE	WHITE	2160/11/23 9:25	2160/11/23 11:27	0	37161165	M	1		5	78	1	TRUE	2160/11/23 11:27	2160/11/24 20:56	1.38	1	TRUE	2160/11/23 15:00	2160/11/23 10:31	2160/11/23 10:31	2160/11/23 17:00	2	0	1	0	1	0	0	TRUE	73376	1761035.5			0	0	28	0	60	0
10070928	24884243	2187/1/31 15:09	2187/2/8 14:25		EW EMER.	EMERGENCY ROOM	SKILLED NURSING FACILITY	Medicare	ENGLISH	MARRIED	WHITE	2187/1/31 11:12	2187/1/31 16:27	0	38269987	M	1	2188/5/30	8	88	1	TRUE	2187/1/31 15:10	2187/2/1 14:20	0.95999998	1	TRUE	2187/2/1 8:00	2187/1/31 11:40	2187/1/31 11:40	2187/2/1 5:00	2	0	0	0	1	0	1	TRUE	82941	1990599.3	83426	485	1	0	28	0	60	0
10070932	25124281	2145/11/1 17:57	2145/11/15 15:58		EW EMER.	TRANSFER FROM HOSPITAL	HOME HEALTH CARE	Other	ENGLISH	MARRIED	WHITE	2145/11/1 10:24	2145/11/1 20:01	0	37852730	F	0		14	36	1	TRUE	2145/11/1 19:15	2145/11/3 18:19	1.96	1	TRUE	2145/11/2 0:00	2145/11/1 10:38	2145/11/1 10:38	2145/11/1 21:00	4	0	0	0	4	0	0	TRUE	67875	1629019.4			0	0	28	0	60	0
10070932	24727163	2146/5/11 18:07	2146/5/16 18:45		EW EMER.	WALK-IN/SELF REFERRAL	HOME HEALTH CARE	Other	ENGLISH	MARRIED	WHITE	2146/5/11 11:46	2146/5/11 20:27	0	39696826	F	0		5	37	2	FALSE	2146/5/11 20:27	2146/5/13 9:54	1.54	1	TRUE	2146/5/12 1:00	2146/5/11 12:10	2146/5/11 12:10	2146/5/11 22:00	4	0	0	0	4	0	0	TRUE	68066	1633604.5			0	0	28	0	60	0
10071167	25098957	2149/12/12 4:14	2149/12/13 1:05	2149/12/13 1:05	EW EMER.	EMERGENCY ROOM	DIED	Medicare	ENGLISH	MARRIED	WHITE	2149/12/12 2:24	2149/12/12 5:13	1	38406015	M	1	2149/12/13	1	85	1	TRUE	2149/12/12 5:13	2149/12/13 3:25	0.92000002	1	TRUE	2149/12/12 8:00	2149/12/12 2:45	2149/12/12 2:45	2149/12/12 8:00	6	0	0	0	4	2	0	TRUE	69377	1665053.3	69378	1	1	1	1	1	1	1
10071281	28083333	2158/5/12 2:01	2158/5/19 15:17	2158/5/19 15:17	EW EMER.	EMERGENCY ROOM	DIED	Other	ENGLISH	WIDOWED	WHITE	2158/5/11 22:14	2158/5/12 6:56	1	39244750	M	1	2158/5/19	7	90	2	FALSE	2158/5/12 5:38	2158/5/15 0:00	2.79	1	TRUE	2158/5/12 8:00	2158/5/12 14:11	2158/5/12 8:00	2158/5/12 20:00	2	0	0	0	1	1	0	TRUE	72450	1738805.6	72457	7	1	1	7	1	7	1
10071302	27168465	2174/4/30 11:15	2174/5/14 15:35		SURGICAL SAME DAY ADMISSION	PHYSICIAN REFERRAL	CHRONIC/LONG TERM ACUTE CARE	Medicare	ENGLISH	MARRIED	WHITE			0	33465526	F	0		14	65	1	TRUE	2174/5/3 21:34	2174/5/4 21:37	1	1	TRUE	2174/5/4 1:00	2174/5/3 17:05	2174/5/3 17:05	2174/5/3 23:00	2	0	0	0	1	1	0	TRUE	78285	1878861.6			0	0	28	0	60	0
10071302	27168465	2174/4/30 11:15	2174/5/14 15:35		SURGICAL SAME DAY ADMISSION	PHYSICIAN REFERRAL	CHRONIC/LONG TERM ACUTE CARE	Medicare	ENGLISH	MARRIED	WHITE			0	38797615	F	0		14	65	1	TRUE	2174/5/7 18:13	2174/5/10 18:10	3	2	FALSE	2174/5/9 20:00	2174/5/7 17:30	2174/5/7 17:30	2174/5/7 22:00	4	4	0	0	0	0	0	TRUE	78289	1878954.3			0	0	28	0	60	0
10071332	20113843	2124/12/17 8:00	2124/12/21 16:45		SURGICAL SAME DAY ADMISSION	PHYSICIAN REFERRAL	HOME HEALTH CARE	Other	ENGLISH	SINGLE	WHITE			0	37981260	M	1		4	49	1	TRUE	2124/12/17 11:07	2124/12/18 16:42	1.21	1	TRUE	2124/12/17 14:00	2124/12/17 15:18	2124/12/17 14:00	2124/12/17 18:00	2	2	0	0	0	0	0	TRUE	60251	1446035.1			0	0	28	0	60	0
10071403	29057225	2173/11/10 14:59	2173/11/19 20:12		URGENT	TRANSFER FROM HOSPITAL	HOME HEALTH CARE	Medicare	ENGLISH	MARRIED	WHITE			0	39745360	M	1		9	69	1	TRUE	2173/11/10 15:00	2173/11/17 12:30	6.8800001	1	TRUE	2173/11/15 20:00	2173/11/15 16:11	2173/11/15 16:11	2173/11/13 17:00	5	2	0	0	3	0	0	TRUE	78111	1874679			0	0	28	0	60	0
10071435	23745288	2179/10/26 11:45	2179/11/1 16:35		URGENT	TRANSFER FROM HOSPITAL	SKILLED NURSING FACILITY	Medicare	ENGLISH		WHITE			0	35746964	M	1		6	86	1	TRUE	2179/10/26 11:46	2179/10/28 18:33	2.29	1	TRUE	2179/10/26 20:00	2179/10/26 21:07	2179/10/26 20:00	2179/10/27 0:00	2	0	0	0	1	1	0	TRUE	80287	1926899.8			0	0	28	0	60	0
10071611	27474298	2148/10/29 10:54	2148/11/1 18:43		URGENT	PHYSICIAN REFERRAL	HOME	Other	?	SINGLE	ASIAN			0	30097221	F	0		3	30	1	TRUE	2148/10/29 10:55	2148/10/30 20:25	1.42	1	TRUE	2148/10/29 12:00	2148/10/29 11:00	2148/10/29 11:00	2148/10/29 12:00	2	0	2	0	0	0	0	TRUE	68968	1655242.9			0	0	28	0	60	0
10071854	21472292	2166/3/22 22:05	2166/7/6 23:45	2166/7/6 23:45	EW EMER.	EMERGENCY ROOM	DIED	Medicare	ENGLISH	MARRIED	WHITE	2166/3/22 19:22	2166/3/22 23:54	1	34586488	M	1	2166/7/6	106	76	2	FALSE	2166/4/26 16:10	2166/4/28 11:43	1.79	3	FALSE	2166/4/28 10:00	2166/4/26 19:56	2166/4/26 19:56	2166/4/26 17:00	3	0	0	0	0	0	3	TRUE	75356	1808560.1	75427	71	1	0	28	0	60	1
10071854	21472292	2166/3/22 22:05	2166/7/6 23:45	2166/7/6 23:45	EW EMER.	EMERGENCY ROOM	DIED	Medicare	ENGLISH	MARRIED	WHITE	2166/3/22 19:22	2166/3/22 23:54	1	38967429	M	1	2166/7/6	106	76	2	FALSE	2166/4/17 18:21	2166/4/20 21:07	3.1300001	2	FALSE	2166/4/18 4:00	2166/4/17 19:49	2166/4/17 19:49	2166/4/17 19:00	3	0	0	0	1	0	2	TRUE	75347	1808346.4	75427	80	1	0	28	0	60	1
10071854	21472292	2166/3/22 22:05	2166/7/6 23:45	2166/7/6 23:45	EW EMER.	EMERGENCY ROOM	DIED	Medicare	ENGLISH	MARRIED	WHITE	2166/3/22 19:22	2166/3/22 23:54	1	39646169	M	1	2166/7/6	106	76	2	FALSE	2166/3/22 23:54	2166/4/14 18:35	22.790001	1	TRUE	2166/3/23 1:00	2166/3/22 19:40	2166/3/22 19:40	2166/3/23 1:00	4	0	0	0	4	0	0	TRUE	75321	1807727.9	75427	106	1	0	28	0	60	0
10071869	20895291	2110/12/31 21:17	2111/1/12 0:15	2111/1/12 0:15	EW EMER.	EMERGENCY ROOM	DIED	Medicare	ENGLISH	MARRIED	WHITE	2110/12/31 19:44	2110/12/31 23:22	1	34235968	M	1	2111/1/12	12	85	1	TRUE	2110/12/31 23:22	2111/1/12 1:28	11.08	1	TRUE	2111/1/1 1:00	2110/12/31 20:00	2110/12/31 20:00	2111/1/1 1:00	2	0	1	0	0	1	0	TRUE	55151	1323647.4	55163	12	1	1	12	1	12	1
10073847	22194617	2135/12/27 18:51	2136/2/11 6:41	2136/2/11 6:41	DIRECT EMER.	CLINIC REFERRAL	DIED	Other	ENGLISH	MARRIED	OTHER			1	30406135	M	1	2136/2/11	46	54	1	TRUE	2136/1/15 20:18	2136/1/18 21:52	3.04	1	TRUE	2136/1/16 13:00	2136/1/15 0:00	2136/1/15 0:00	2136/1/15 21:00	4	0	3	0	0	0	1	TRUE	64297	1543148.4	64324	27	1	1	27	1	27	1
10074323	22348336	2125/12/28 21:23	2126/1/5 6:50	2126/1/5 6:50	EW EMER.	EMERGENCY ROOM	DIED	Medicare	ENGLISH		UNKNOWN	2125/12/28 20:09	2125/12/29 0:11	1	37998367	M	1	2126/1/5	8	85	1	TRUE	2125/12/29 0:11	2126/1/2 21:45	4.8800001	1	TRUE	2125/12/29 4:00	2125/12/28 21:00	2125/12/28 21:00	2125/12/29 1:00	6	2	0	0	4	0	0	TRUE	60628	1455072.3	60635	7	1	1	7	1	7	1
10074474	26500750	2165/11/2 18:13	2165/11/6 18:46		OBSERVATION ADMIT	TRANSFER FROM SKILLED NURSING FACILITY	SKILLED NURSING FACILITY	Medicare	ENGLISH	MARRIED	WHITE	2165/11/2 16:23	2165/11/2 21:11	0	35569710	M	1		4	64	1	TRUE	2165/11/2 18:14	2165/11/6 18:47	4	1	TRUE	2165/11/2 23:00	2165/11/2 17:30	2165/11/2 17:30	2165/11/2 22:00	5	0	0	0	4	1	0	TRUE	75181	1804362.3			0	0	28	0	60	0
10074611	23494296	2133/11/2 19:29	2133/11/14 18:00		EW EMER.	PHYSICIAN REFERRAL	SKILLED NURSING FACILITY	Other	ENGLISH	MARRIED	WHITE	2133/11/2 18:20	2133/11/2 21:35	0	39858412	F	0		12	56	1	TRUE	2133/11/2 21:35	2133/11/5 20:38	2.96	1	TRUE	2133/11/2 22:00	2133/11/2 19:40	2133/11/2 19:40	2133/11/3 15:00	2	1	0	0	1	0	0	TRUE	63493	1523853.5			0	0	28	0	60	0
10074826	25807469	2186/11/23 12:23	2186/12/9 21:30		EW EMER.	INFORMATION NOT AVAILABLE	REHAB	Other	ENGLISH		UNKNOWN	2186/11/23 10:31	2186/11/23 15:44	0	33077317	F	0		16	63	1	TRUE	2186/11/23 15:44	2186/11/26 22:22	3.29	1	TRUE	2186/11/23 16:00	2186/11/23 12:30	2186/11/23 12:30	2186/11/23 17:00	4	3	1	0	0	0	0	TRUE	82872	1988943.8			0	0	28	0	60	0
10074869	28600840	2123/5/12 18:24	2123/5/18 16:15		URGENT	TRANSFER FROM HOSPITAL	HOME HEALTH CARE	Medicare	ENGLISH	MARRIED	WHITE			0	34098089	M	1		6	85	1	TRUE	2123/5/13 10:12	2123/5/16 14:51	3.1700001	1	TRUE	2123/5/13 15:00	2123/5/12 18:47	2123/5/12 18:47	2123/5/13 15:00	2	1	1	0	0	0	0	TRUE	59667	1432018.3			0	0	28	0	60	0
10075925	21574077	2133/3/25 21:19	2133/3/31 18:29		DIRECT EMER.	PHYSICIAN REFERRAL	HOME	Other	ENGLISH	MARRIED	WHITE	2133/3/25 17:28	2133/3/25 23:07	0	32961208	F	0	2133/11/17	6	56	2	FALSE	2133/3/25 21:20	2133/3/29 17:48	3.8299999	1	TRUE	2133/3/26 2:00	2133/3/25 17:50	2133/3/25 17:50	2133/3/26 13:00	2	0	0	0	1	0	1	TRUE	63271	1518525.4	63508	237	1	0	28	0	60	0
10075925	29287496	2133/8/20 20:13	2133/8/29 17:30		EW EMER.	PHYSICIAN REFERRAL	HOME HEALTH CARE	Other	ENGLISH	MARRIED	WHITE	2133/8/20 15:51	2133/8/20 21:41	0	33762831	F	0	2133/11/17	9	56	3	FALSE	2133/8/20 21:41	2133/8/21 20:39	0.95999998	1	TRUE	2133/8/21 0:00	2133/8/20 16:09	2133/8/20 16:09	2133/8/20 23:00	2	0	0	0	1	1	0	TRUE	63419	1522077.6	63508	89	1	0	28	0	60	1
10075925	23788833	2133/9/1 12:49	2133/10/7 20:20		OBSERVATION ADMIT	PHYSICIAN REFERRAL	HOME HEALTH CARE	Other	ENGLISH	MARRIED	WHITE	2133/9/1 9:02	2133/9/1 14:34	0	35618130	F	0	2133/11/17	36	56	4	FALSE	2133/9/11 0:20	2133/9/16 16:14	5.6700001	1	TRUE	2133/9/11 20:00	2133/9/11 11:33	2133/9/11 11:33	2133/9/11 17:00	3	2	0	0	0	0	1	TRUE	63441	1522584.4	63508	67	1	0	28	0	60	1
10075960	21444544	2181/11/16 20:41	2181/11/21 13:15		EW EMER.	EMERGENCY ROOM	SKILLED NURSING FACILITY	Medicare	ENGLISH	MARRIED	WHITE	2181/11/16 14:51	2181/11/16 22:20	0	31770149	M	1		5	83	1	TRUE	2181/11/16 22:20	2181/11/18 17:46	1.79	1	TRUE	2181/11/17 10:00	2181/11/16 18:10	2181/11/16 18:10	2181/11/17 2:00	3	0	0	0	0	2	1	TRUE	81039	1944958.4			0	0	28	0	60	0
10076263	25634900	2196/5/29 3:55	2196/6/29 16:35		OBSERVATION ADMIT	EMERGENCY ROOM	HOME HEALTH CARE	Other	ENGLISH	WIDOWED	BLACK/AFRICAN AMERICAN	2196/5/28 11:29	2196/5/29 5:59	0	35787104	F	0		31	50	1	TRUE	2196/6/5 22:32	2196/6/10 17:30	4.79	3	FALSE	2196/6/8 10:00	2196/6/5 11:10	2196/6/5 11:10	2196/6/5 23:00	3	2	0	1	0	0	0	TRUE	86354	2072518.5			0	0	28	0	60	0
10076342	29312183	2146/5/1 6:19	2146/5/14 16:30		EW EMER.	EMERGENCY ROOM	SKILLED NURSING FACILITY	Medicaid	ENGLISH	DIVORCED	WHITE	2146/5/1 4:14	2146/5/1 7:54	0	32008553	M	1	2146/6/4	13	64	1	TRUE	2146/5/7 20:29	2146/5/9 17:49	1.88	1	TRUE	2146/5/7 21:00	2146/5/7 21:08	2146/5/7 21:00	2146/5/7 21:00	5	1	2	2	0	0	0	TRUE	68062	1633508.5	68090	28	1	0	28	1	28	1
10076526	23108527	2114/2/1 20:59	2114/2/17 18:37		EW EMER.	EMERGENCY ROOM	HOME	Other	ENGLISH	SINGLE	UNKNOWN	2114/2/1 20:11	2114/2/1 22:22	0	34659580	M	1		16	50	1	TRUE	2114/2/1 21:00	2114/2/10 15:28	8.75	1	TRUE	2114/2/2 0:00	2114/2/1 20:33	2114/2/1 20:33	2114/2/2 0:00	8	4	0	0	4	0	0	TRUE	56279	1350717			0	0	28	0	60	0
10076958	28621351	2113/4/29 17:02	2113/5/3 12:30	2113/5/3 12:30	EW EMER.	EMERGENCY ROOM	DIED	Medicare	ENGLISH	MARRIED	WHITE	2113/4/29 10:52	2113/4/29 19:16	1	39735886	F	0	2113/5/3	4	66	2	FALSE	2113/5/3 4:16	2113/5/3 14:54	0.41999999	1	TRUE	2113/5/3 7:00	2113/5/2 5:02	2113/5/2 5:02	2113/5/3 5:00	4	0	0	0	4	0	0	TRUE	56005	1344124.3	56005	0	1	1	0	1	0	1
10077305	26100072	2144/1/19 7:15	2144/1/23 14:23		SURGICAL SAME DAY ADMISSION	PHYSICIAN REFERRAL	SKILLED NURSING FACILITY	Medicare	ENGLISH	MARRIED	WHITE			0	34374270	F	0		4	84	1	TRUE	2144/1/19 13:10	2144/1/21 12:09	1.96	1	TRUE	2144/1/19 14:00	2144/1/19 15:37	2144/1/19 14:00	2144/1/19 16:00	5	2	2	0	1	0	0	TRUE	67223	1613365.3			0	0	28	0	60	0
10077499	24881119	2120/8/28 0:00	2120/9/3 12:37		SURGICAL SAME DAY ADMISSION	PHYSICIAN REFERRAL	HOME HEALTH CARE	Medicare	ENGLISH	MARRIED	WHITE			0	37617146	M	1		6	77	1	TRUE	2120/8/28 12:31	2120/8/31 20:46	3.3299999	1	TRUE	2120/8/31 0:00	2120/8/30 19:02	2120/8/30 19:02	2120/8/28 20:00	4	2	0	0	1	0	1	TRUE	58679	1408308.5			0	0	28	0	60	0
10078008	20600818	2167/1/22 21:16	2167/1/26 13:56		EW EMER.	EMERGENCY ROOM	HOME	Medicare	ENGLISH	SINGLE	WHITE	2167/1/22 20:29	2167/1/22 23:16	0	37567070	M	1	2167/12/29	4	73	1	TRUE	2167/1/22 23:16	2167/1/23 23:34	1	1	TRUE	2167/1/23 0:00	2167/1/22 20:46	2167/1/22 20:46	2167/1/23 1:00	4	0	0	0	0	0	4	TRUE	75627	1815071.3	75968	341	1	0	28	0	60	0
10078115	28052678	2147/11/22 0:31	2148/1/23 15:00		EW EMER.	EMERGENCY ROOM	HOME	Other	?	MARRIED	OTHER	2147/11/21 22:38	2147/11/22 1:38	0	36265401	M	1		62	50	1	TRUE	2147/11/22 1:38	2147/12/12 17:42	20.67	1	TRUE	2147/11/22 11:00	2147/11/22 2:00	2147/11/22 2:00	2147/11/22 6:00	2	2	0	0	0	0	0	TRUE	68626	1647025.8			0	0	28	0	60	0
10078555	23996904	2186/10/4 20:58	2186/10/18 18:00		DIRECT EMER.	PHYSICIAN REFERRAL	HOME HEALTH CARE	Other	ENGLISH	SINGLE	PORTUGUESE			0	39141506	M	1		14	54	1	TRUE	2186/10/5 18:07	2186/10/6 17:27	0.95999998	1	TRUE	2186/10/5 19:00	2186/10/4 21:20	2186/10/4 21:20	2186/10/5 19:00	5	1	1	2	1	0	0	TRUE	82823	1987770.1			0	0	28	0	60	0
10078805	20434240	2178/7/21 4:04	2178/7/22 16:44	2178/7/22 16:44	EW EMER.	EMERGENCY ROOM	DIED	Other	ENGLISH	WIDOWED	WHITE	2178/7/21 1:03	2178/7/21 7:47	1	30950523	M	1	2178/7/22	1	88	1	TRUE	2178/7/21 7:47	2178/7/22 17:18	1.42	1	TRUE	2178/7/21 10:00	2178/7/21 1:14	2178/7/21 1:14	2178/7/21 11:00	2	0	0	0	1	0	1	TRUE	79825	1915807.8	79826	1	1	1	1	1	1	1
10079363	27189495	2115/6/18 15:39	2115/6/24 21:00		ELECTIVE	PHYSICIAN REFERRAL	HOME HEALTH CARE	Medicare	ENGLISH	MARRIED	WHITE			0	35899058	M	1		6	71	1	TRUE	2115/6/19 14:47	2115/6/22 15:48	3.04	1	TRUE	2115/6/19 16:00	2115/6/18 18:12	2115/6/18 18:12	2115/6/19 16:00	4	2	1	0	0	0	1	TRUE	56782	1362782.9			0	0	28	0	60	0
10079700	24239751	2115/9/14 22:01	2115/10/28 14:45		OBSERVATION ADMIT	PHYSICIAN REFERRAL	SKILLED NURSING FACILITY	Medicare	ENGLISH	SINGLE	WHITE	2115/9/14 9:28	2115/9/15 0:50	0	38841663	M	1		44	68	1	TRUE	2115/9/27 14:46	2115/10/2 4:11	4.5799999	1	TRUE	2115/10/1 8:00	2115/9/28 8:31	2115/9/28 8:31	2115/9/27 16:00	7	0	0	0	1	4	2	TRUE	56882	1365182.8			0	0	28	0	60	0
10080695	23273240	2193/8/20 18:12	2193/8/29 20:03	2193/8/29 20:03	OBSERVATION ADMIT	CLINIC REFERRAL	DIED	Medicare	ENGLISH	WIDOWED	WHITE			1	32280626	M	1	2193/8/29	9	81	1	TRUE	2193/8/24 9:54	2193/8/29 21:21	5.5	1	TRUE	2193/8/26 15:00	2193/8/24 9:30	2193/8/24 9:30	2193/8/24 11:00	2	0	0	0	0	0	2	TRUE	85338	2048121.9	85343	5	1	1	5	1	5	1
10080878	24662156	2171/3/30 3:28	2171/4/15 13:29		EW EMER.	TRANSFER FROM HOSPITAL	SKILLED NURSING FACILITY	Medicare	ENGLISH	MARRIED	WHITE	2171/3/29 22:37	2171/3/30 4:34	0	37605174	F	0	2171/9/14	16	79	1	TRUE	2171/4/2 15:57	2171/4/11 0:59	8.3800001	1	TRUE	2171/4/6 15:00	2171/4/5 10:11	2171/4/5 10:11	2171/4/5 0:00	2	0	0	0	1	1	0	TRUE	77158	1851807.9	77323	165	1	0	28	0	60	0
10080928	25710110	2202/9/8 4:05	2202/9/18 14:33		EW EMER.	EMERGENCY ROOM	SKILLED NURSING FACILITY	Medicare	?	MARRIED	WHITE - OTHER EUROPEAN	2202/9/7 22:33	2202/9/8 6:03	0	30719374	M	1		10	79	1	TRUE	2202/9/8 6:03	2202/9/9 16:22	1.42	1	TRUE	2202/9/8 7:00	2202/9/7 23:00	2202/9/7 23:00	2202/9/8 7:00	2	0	0	1	1	0	0	TRUE	88639	2127342			0	0	28	0	60	0
10080961	24032231	2140/2/12 22:15	2140/3/1 17:15		DIRECT EMER.	PHYSICIAN REFERRAL	HOME HEALTH CARE	Other	ENGLISH	MARRIED	WHITE			0	39385708	F	0		18	40	1	TRUE	2140/2/15 1:34	2140/2/19 18:10	4.71	1	TRUE	2140/2/18 8:00	2140/2/15 9:12	2140/2/15 9:12	2140/2/15 2:00	3	0	0	0	0	0	3	TRUE	65789	1578937.6			0	0	28	0	60	0
10081794	20515779	2161/10/21 1:53	2161/10/28 15:15		SURGICAL SAME DAY ADMISSION	PHYSICIAN REFERRAL	SKILLED NURSING FACILITY	Other	ENGLISH	DIVORCED	WHITE			0	34707282	F	0		7	68	1	TRUE	2161/10/23 17:24	2161/10/24 13:55	0.82999998	1	TRUE	2161/10/23 20:00	2161/10/23 18:15	2161/10/23 18:15	2161/10/23 19:00	3	0	1	0	1	1	0	TRUE	73710	1769057.4			0	0	28	0	60	0
10081828	24184668	2189/3/3 7:15	2189/3/8 14:19		SURGICAL SAME DAY ADMISSION	PHYSICIAN REFERRAL	HOME HEALTH CARE	Medicare	ENGLISH	MARRIED	WHITE			0	36155836	M	1		5	75	1	TRUE	2189/3/3 10:14	2189/3/4 18:30	1.33	1	TRUE	2189/3/3 11:00	2189/3/3 11:55	2189/3/3 11:00	2189/3/3 13:00	2	1	0	0	1	0	0	TRUE	83703	2008882.3			0	0	28	0	60	0
10081883	27069468	2165/11/7 19:26	2165/11/13 16:50		EW EMER.	INFORMATION NOT AVAILABLE	HOME	Other	ENGLISH	DIVORCED	WHITE - OTHER EUROPEAN	2165/11/7 11:28	2165/11/7 20:46	0	34428987	M	1	2165/12/28	6	52	1	TRUE	2165/11/7 20:46	2165/11/11 18:23	3.9200001	1	TRUE	2165/11/7 23:00	2165/11/7 11:40	2165/11/7 11:40	2165/11/7 22:00	4	0	0	0	0	0	4	TRUE	75186	1804484.9	75237	51	1	0	28	1	51	1
10082014	20221705	2185/8/7 20:43	2185/8/15 13:15		EW EMER.	EMERGENCY ROOM	REHAB	Medicare	ENGLISH	WIDOWED	WHITE	2185/8/7 18:13	2185/8/7 21:30	0	32988939	F	0		8	81	1	TRUE	2185/8/7 21:30	2185/8/10 0:10	2.1300001	1	TRUE	2185/8/7 23:00	2185/8/7 18:30	2185/8/7 18:30	2185/8/7 22:00	3	0	0	0	3	0	0	TRUE	82399	1977597.5			0	0	28	0	60	0
10082543	24901271	2126/6/20 15:47	2126/6/25 10:15		EW EMER.	EMERGENCY ROOM	HOME	Medicaid	?	SINGLE	HISPANIC/LATINO - PUERTO RICAN	2126/6/20 10:33	2126/6/20 17:16	0	39507963	M	1	2128/10/5	5	52	1	TRUE	2126/6/20 22:06	2126/6/23 19:36	2.8800001	1	TRUE	2126/6/22 9:00	2126/6/20 11:17	2126/6/20 11:17	2126/6/20 23:00	3	0	0	0	0	3	0	TRUE	60801	1459246.1	61639	838	1	0	28	0	60	0
10082560	23284776	2180/4/24 2:55	2180/5/6 20:21	2180/5/6 20:21	EW EMER.	EMERGENCY ROOM	DIED	Medicare	ENGLISH	WIDOWED	BLACK/AFRICAN AMERICAN	2180/4/23 18:55	2180/4/24 3:39	1	39703509	F	0	2180/5/6	12	90	1	TRUE	2180/4/26 17:39	2180/5/6 21:30	10.17	1	TRUE	2180/4/27 5:00	2180/4/26 21:18	2180/4/26 21:18	2180/4/26 21:00	2	2	0	0	0	0	0	TRUE	80470	1931297.8	80480	10	1	1	10	1	10	1
10082662	23913187	2148/7/29 19:53	2148/8/3 0:00	2148/8/3 22:15	OBSERVATION ADMIT	PHYSICIAN REFERRAL	DIED	Medicare	ENGLISH	DIVORCED	WHITE - EASTERN EUROPEAN	2148/7/29 13:05	2148/7/29 21:44	1	34813627	F	0	2148/8/3	5	72	1	TRUE	2148/7/29 21:44	2148/8/4 0:08	5.1300001	1	TRUE	2148/7/30 5:00	2148/7/29 17:30	2148/7/29 17:30	2148/7/30 2:00	2	0	0	0	1	1	0	TRUE	68876	1653045.8	68881	5	1	1	5	1	5	1
10083101	21345764	2122/7/11 7:15	2122/7/17 15:30		SURGICAL SAME DAY ADMISSION	PHYSICIAN REFERRAL	REHAB	Medicare	ENGLISH	MARRIED	WHITE			0	37963119	M	1	2122/8/18	6	61	1	TRUE	2122/7/11 12:41	2122/7/12 17:45	1.21	1	TRUE	2122/7/11 16:00	2122/7/11 17:42	2122/7/11 16:00	2122/7/11 18:00	3	1	0	0	1	0	1	TRUE	59361	1424676.8	59399	38	1	0	28	1	38	1
10083576	23642985	2147/6/2 16:14	2147/6/11 17:41		EW EMER.	EMERGENCY ROOM	CHRONIC/LONG TERM ACUTE CARE	Other	ENGLISH	DIVORCED	WHITE	2147/6/2 14:18	2147/6/2 18:51	0	33944184	M	1	2151/6/22	9	56	1	TRUE	2147/6/2 18:51	2147/6/6 18:44	4	1	TRUE	2147/6/2 21:00	2147/6/2 14:40	2147/6/2 14:40	2147/6/2 19:00	4	0	0	0	4	0	0	TRUE	68453	1642890.9	69934	1481	1	0	28	0	60	0
10084586	21898489	2130/1/27 17:26	2130/2/13 8:52	2130/2/13 8:52	EW EMER.	EMERGENCY ROOM	DIED	Medicare	ENGLISH	MARRIED	WHITE	2130/1/27 12:54	2130/1/27 18:19	1	30484216	F	0	2130/2/13	17	67	1	TRUE	2130/1/27 18:19	2130/2/1 20:22	5.0799999	1	TRUE	2130/1/27 22:00	2130/1/27 13:00	2130/1/27 13:00	2130/1/27 19:00	4	0	0	0	4	0	0	TRUE	62118	1490850.4	62135	17	1	1	17	1	17	1
10085667	27382550	2192/12/11 19:38	2192/12/19 17:30		OBSERVATION ADMIT	PHYSICIAN REFERRAL	HOME HEALTH CARE	Other	ENGLISH	MARRIED	WHITE			0	36886741	M	1		8	68	1	TRUE	2192/12/14 9:43	2192/12/17 14:14	3.21	1	TRUE	2192/12/16 8:00	2192/12/16 0:05	2192/12/16 0:05	2192/12/14 12:00	4	2	1	0	1	0	0	TRUE	85085	2042049.8			0	0	28	0	60	0
10085784	26948938	2177/3/28 16:41	2177/4/1 15:22		EW EMER.	EMERGENCY ROOM	HOME HEALTH CARE	Medicare	ENGLISH	MARRIED	WHITE	2177/3/28 15:38	2177/3/28 18:20	0	34031913	M	1		4	75	1	TRUE	2177/3/28 18:20	2177/3/29 19:08	1.04	1	TRUE	2177/3/28 20:00	2177/3/28 16:15	2177/3/28 16:15	2177/3/29 2:00	3	0	1	0	1	0	1	TRUE	79345	1904298.4			0	0	28	0	60	0
10085968	27465868	2113/12/25 13:54	2114/1/2 16:57		URGENT	TRANSFER FROM HOSPITAL	SKILLED NURSING FACILITY	Other	ENGLISH	SINGLE	UNKNOWN			0	36789717	M	1		8	77	1	TRUE	2113/12/25 13:54	2113/12/28 15:22	3.0799999	1	TRUE	2113/12/26 7:00	2113/12/25 15:16	2113/12/25 15:16	2113/12/25 16:00	2	0	0	0	1	0	1	TRUE	56241	1349798			0	0	28	0	60	0
10086022	24567350	2159/11/12 19:36	2159/11/20 14:45		EW EMER.	PHYSICIAN REFERRAL	HOSPICE	Medicare	ENGLISH	WIDOWED	WHITE	2159/11/12 15:47	2159/11/12 23:12	0	34048359	F	0	2159/12/18	8	102	1	TRUE	2159/11/12 23:12	2159/11/14 20:23	1.88	1	TRUE	2159/11/13 1:00	2159/11/12 16:17	2159/11/12 16:17	2159/11/13 0:00	3	0	0	0	3	0	0	TRUE	72999	1751999.3	73035	36	1	0	28	1	36	1
10087623	28570546	2129/3/23 16:15	2129/4/3 9:45	2129/4/3 9:45	EW EMER.	EMERGENCY ROOM	DIED	Other	ENGLISH	SINGLE	WHITE	2129/3/23 13:31	2129/3/23 16:53	1	34155256	F	0	2129/4/3	11	48	1	TRUE	2129/3/23 16:53	2129/4/3 13:42	10.88	1	TRUE	2129/3/23 18:00	2129/3/23 14:05	2129/3/23 14:05	2129/3/23 18:00	3	0	0	0	1	2	0	TRUE	61808	1483408.9	61819	11	1	1	11	1	11	1
10088198	25815214	2146/5/21 22:39	2146/6/1 15:52		EW EMER.	EMERGENCY ROOM	SKILLED NURSING FACILITY	Other	ENGLISH	WIDOWED	WHITE	2146/5/21 19:15	2146/5/21 23:52	0	39471025	F	0		11	87	1	TRUE	2146/5/25 12:27	2146/5/27 17:16	2.21	1	TRUE	2146/5/27 17:00	2146/5/25 18:15	2146/5/25 18:15	2146/5/25 19:00	4	2	1	0	1	0	0	TRUE	68080	1633932.5			0	0	28	0	60	0
10088966	27696952	2131/4/8 7:15	2131/4/16 15:00		ELECTIVE	PHYSICIAN REFERRAL	SKILLED NURSING FACILITY	Medicare	ENGLISH	MARRIED	WHITE			0	37937798	M	1	2132/6/5	8	88	1	TRUE	2131/4/9 11:00	2131/4/11 11:39	2	1	TRUE	2131/4/9 12:00	2131/4/8 18:26	2131/4/8 18:26	2131/4/9 13:00	7	3	1	0	3	0	0	TRUE	62555	1501331	62978	423	1	0	28	0	60	0
10089085	28910506	2117/6/1 20:35	2117/6/22 16:19		URGENT	TRANSFER FROM HOSPITAL	REHAB	Other	ENGLISH		UNKNOWN			0	36182571	F	0		21	58	1	TRUE	2117/6/1 20:37	2117/6/5 19:30	3.96	1	TRUE	2117/6/2 17:00	2117/6/1 23:52	2117/6/1 23:52	2117/6/1 23:00	3	2	0	0	1	0	0	TRUE	57495	1379900.6			0	0	28	0	60	0
10089085	28910506	2117/6/1 20:35	2117/6/22 16:19		URGENT	TRANSFER FROM HOSPITAL	REHAB	Other	ENGLISH		UNKNOWN			0	38318778	F	0		21	58	1	TRUE	2117/6/7 18:08	2117/6/11 16:04	3.9200001	2	FALSE	2117/6/8 9:00	2117/6/8 10:43	2117/6/8 9:00	2117/6/7 19:00	2	2	0	0	0	0	0	TRUE	57501	1380042.1			0	0	28	0	60	0
10089244	29469323	2128/2/9 21:50	2128/2/21 18:35	2128/2/21 18:35	URGENT	TRANSFER FROM HOSPITAL	DIED	Other	ENGLISH	MARRIED	UNKNOWN			1	33563887	F	0	2128/2/21	12	73	1	TRUE	2128/2/10 2:19	2128/2/19 13:55	9.46	1	TRUE	2128/2/12 13:00	2128/2/9 22:40	2128/2/9 22:40	2128/2/10 3:00	2	0	0	0	0	0	2	TRUE	61401	1473626.4	61412	11	1	1	11	1	11	1
10090451	25761023	2176/3/26 7:45	2176/3/31 15:12		SURGICAL SAME DAY ADMISSION	PHYSICIAN REFERRAL	HOME HEALTH CARE	Other	ENGLISH	MARRIED	WHITE			0	37035209	M	1		5	49	1	TRUE	2176/3/26 10:15	2176/3/28 15:24	2.21	1	TRUE	2176/3/26 17:00	2176/3/27 0:36	2176/3/26 17:00	2176/3/26 18:00	2	2	0	0	0	0	0	TRUE	78978	1895482.3			0	0	28	0	60	0
10090454	29525590	2169/2/5 17:14	2169/2/11 2:14	2169/2/11 2:14	URGENT	TRANSFER FROM HOSPITAL	DIED	Medicare	ENGLISH	SINGLE	WHITE			1	38669202	F	0	2169/2/11	6	84	1	TRUE	2169/2/6 18:50	2169/2/11 5:04	4.46	1	TRUE	2169/2/8 4:00	2169/2/6 21:38	2169/2/6 21:38	2169/2/6 20:00	5	4	0	0	1	0	0	TRUE	76373	1832970.9	76378	5	1	1	5	1	5	1
10091141	22008683	2123/3/19 20:33	2123/4/3 17:53		EW EMER.	EMERGENCY ROOM	CHRONIC/LONG TERM ACUTE CARE	Medicare	ENGLISH	WIDOWED	BLACK/AFRICAN AMERICAN	2123/3/19 18:06	2123/3/19 21:59	0	36754593	F	0	2123/4/14	15	60	1	TRUE	2123/3/29 17:17	2123/3/31 13:08	1.83	2	FALSE	2123/3/31 8:00	2123/3/29 6:00	2123/3/29 6:00	2123/3/29 18:00	8	0	2	1	0	1	4	TRUE	59622	1430945.4	59638	16	1	1	16	1	16	1
10091141	22008683	2123/3/19 20:33	2123/4/3 17:53		EW EMER.	EMERGENCY ROOM	CHRONIC/LONG TERM ACUTE CARE	Medicare	ENGLISH	WIDOWED	BLACK/AFRICAN AMERICAN	2123/3/19 18:06	2123/3/19 21:59	0	37258034	F	0	2123/4/14	15	60	1	TRUE	2123/3/19 21:59	2123/3/24 21:38	5	1	TRUE	2123/3/20 2:00	2123/3/19 18:40	2123/3/19 18:40	2123/3/19 23:00	4	0	0	0	1	3	0	TRUE	59612	1430710	59638	26	1	1	26	1	26	1
10092227	23138040	2158/6/30 18:30	2158/7/23 13:45		EW EMER.	EMERGENCY ROOM	SKILLED NURSING FACILITY	Medicare	ENGLISH		UNKNOWN	2158/6/30 16:29	2158/6/30 20:34	0	33365234	F	0	2158/8/11	23	80	1	TRUE	2158/6/30 20:34	2158/7/11 23:07	11.13	1	TRUE	2158/6/30 22:00	2158/7/1 0:22	2158/6/30 22:00	2158/6/30 22:00	3	0	0	0	3	0	0	TRUE	72499	1739996.5	72541	42	1	0	28	1	42	1
10092572	29709457	2139/5/24 11:13	2139/5/30 14:55		OBSERVATION ADMIT	EMERGENCY ROOM	HOSPICE	Medicare	ENGLISH	MARRIED	UNKNOWN	2139/5/24 7:48	2139/5/24 11:37	0	35465057	F	0	2139/6/14	6	85	1	TRUE	2139/5/24 11:37	2139/5/30 14:59	6.1300001	1	TRUE	2139/5/28 7:00	2139/5/28 0:01	2139/5/28 0:01	2139/5/26 1:00	3	0	0	0	0	3	0	TRUE	65522	1572539.6	65543	21	1	1	21	1	21	1
10093718	21604509	2193/10/6 22:27	2193/10/17 12:45		EW EMER.	EMERGENCY ROOM	HOME	Medicare	ENGLISH	SINGLE	WHITE	2193/10/6 19:00	2193/10/6 23:57	0	31841674	M	1		11	41	1	TRUE	2193/10/6 23:57	2193/10/14 15:30	7.6700001	1	TRUE	2193/10/9 8:00	2193/10/6 19:35	2193/10/6 19:35	2193/10/7 2:00	2	2	0	0	0	0	0	TRUE	85381	2049168			0	0	28	0	60	0
10094679	28902523	2138/3/28 11:33	2138/4/14 17:53		URGENT	TRANSFER FROM HOSPITAL	REHAB	Other	ENGLISH	MARRIED	WHITE			0	36938927	M	1		17	64	1	TRUE	2138/3/28 11:35	2138/4/12 19:50	15.33	1	TRUE	2138/3/29 4:00	2138/3/29 9:52	2138/3/29 4:00	2138/3/28 16:00	5	2	0	0	3	0	0	TRUE	65100	1562411.6			0	0	28	0	60	0
10094679	23888376	2138/5/26 16:36	2138/6/6 12:55		URGENT	TRANSFER FROM HOSPITAL	REHAB	Other	ENGLISH	MARRIED	WHITE			0	37632270	M	1		11	64	2	FALSE	2138/6/1 10:50	2138/6/3 16:35	2.25	1	TRUE	2138/6/1 15:00	2138/6/1 14:54	2138/6/1 14:54	2138/6/1 15:00	7	2	2	0	3	0	0	TRUE	65165	1563970.8			0	0	28	0	60	0
10094805	21370539	2182/4/23 19:14	2182/5/9 13:20	2182/5/9 13:20	URGENT	TRANSFER FROM HOSPITAL	DIED	Medicare	ENGLISH	MARRIED	WHITE			1	34488364	M	1	2182/5/9	16	74	1	TRUE	2182/4/23 19:15	2182/4/29 16:59	5.8800001	1	TRUE	2182/4/24 20:00	2182/4/23 19:58	2182/4/23 19:58	2182/4/23 23:00	2	0	0	0	1	0	1	TRUE	81197	1948747.1	81213	16	1	1	16	1	16	1
10094811	28336192	2118/1/19 12:55	2118/1/27 18:34		OBSERVATION ADMIT	WALK-IN/SELF REFERRAL	HOME HEALTH CARE	Medicare	ENGLISH	MARRIED	WHITE	2118/1/19 5:56	2118/1/19 15:14	0	31983721	M	1	2118/12/24	8	61	1	TRUE	2118/1/20 0:05	2118/1/23 15:51	3.6300001	1	TRUE	2118/1/20 1:00	2118/1/19 21:15	2118/1/19 21:15	2118/1/20 1:00	5	0	0	1	0	0	4	TRUE	57728	1385472.1	58066	338	1	0	28	0	60	0
10094811	20619460	2118/2/28 15:46	2118/3/11 17:06		OBSERVATION ADMIT	TRANSFER FROM HOSPITAL	HOME HEALTH CARE	Other	ENGLISH	MARRIED	WHITE	2118/2/28 9:47	2118/2/28 19:33	0	34098214	M	1	2118/12/24	11	61	2	FALSE	2118/2/28 18:02	2118/3/1 20:36	1.08	1	TRUE	2118/2/28 21:00	2118/2/28 10:30	2118/2/28 10:30	2118/2/28 20:00	5	0	0	0	0	1	4	TRUE	57767	1386426	58066	299	1	0	28	0	60	0
10095181	20286170	2154/7/28 17:08	2154/8/7 17:15		EW EMER.	EMERGENCY ROOM	CHRONIC/LONG TERM ACUTE CARE	Medicare	ENGLISH	MARRIED	WHITE	2154/7/28 13:29	2154/7/28 19:45	0	35789543	F	0	2155/6/23	10	61	1	TRUE	2154/7/29 1:44	2154/8/2 17:48	4.6700001	1	TRUE	2154/7/29 2:00	2154/7/28 16:30	2154/7/28 16:30	2154/7/29 2:00	2	0	0	0	1	1	0	TRUE	71067	1705609.8	71396	329	1	0	28	0	60	0
10095570	28612694	2148/9/26 3:38	2148/9/29 10:50	2148/9/29 10:50	EW EMER.	EMERGENCY ROOM	DIED	Other	?	MARRIED	ASIAN - CHINESE	2148/9/25 18:33	2148/9/26 4:37	1	37685093	M	1	2148/9/29	3	63	1	TRUE	2148/9/26 4:37	2148/9/29 15:15	3.46	1	TRUE	2148/9/28 13:00	2148/9/26 0:05	2148/9/26 0:05	2148/9/26 5:00	6	0	2	3	0	0	1	TRUE	68935	1654444.6	68938	3	1	1	3	1	3	1
10096175	21035896	2135/1/10 0:00	2135/1/17 13:15		SURGICAL SAME DAY ADMISSION	PHYSICIAN REFERRAL	HOME HEALTH CARE	Medicare	ENGLISH	SINGLE	WHITE			0	31525858	F	0		7	76	1	TRUE	2135/1/10 18:29	2135/1/16 21:27	6.1300001	1	TRUE	2135/1/13 20:00	2135/1/12 11:27	2135/1/12 11:27	2135/1/12 11:00	2	0	0	0	0	2	0	TRUE	63927	1534266.5			0	0	28	0	60	0
10096380	22325703	2180/3/28 7:15	2180/4/2 16:04		SURGICAL SAME DAY ADMISSION	PHYSICIAN REFERRAL	HOME HEALTH CARE	Other	?	MARRIED	HISPANIC/LATINO - DOMINICAN			0	30492223	M	1		5	73	1	TRUE	2180/3/28 13:12	2180/3/29 14:21	1.04	1	TRUE	2180/3/28 16:00	2180/3/28 16:11	2180/3/28 16:00	2180/3/28 16:00	2	0	1	0	1	0	0	TRUE	80441	1930597.3			0	0	28	0	60	0
10097232	29230076	2170/7/28 15:07	2170/8/6 19:34		EW EMER.	EMERGENCY ROOM	HOME HEALTH CARE	Other	ENGLISH	DIVORCED	WHITE	2170/7/28 14:22	2170/7/28 16:50	0	33749367	F	0		9	74	1	TRUE	2170/7/28 23:20	2170/8/2 17:26	4.75	1	TRUE	2170/7/29 0:00	2170/7/28 14:30	2170/7/28 14:30	2170/7/29 1:00	3	2	0	0	1	0	0	TRUE	76910	1845863.4			0	0	28	0	60	0
10097563	22504355	2164/8/11 18:32	2164/8/16 17:07		URGENT	TRANSFER FROM HOSPITAL	HOME HEALTH CARE	Other	ENGLISH	MARRIED	UNKNOWN			0	32979079	M	1		5	62	1	TRUE	2164/8/12 11:14	2164/8/13 11:39	1	1	TRUE	2164/8/12 12:00	2164/8/11 19:04	2164/8/11 19:04	2164/8/12 16:00	3	2	0	0	0	0	1	TRUE	74734	1793627.3			0	0	28	0	60	0
10097659	22071424	2152/1/9 18:00	2152/1/13 14:19	2152/1/13 14:19	URGENT	TRANSFER FROM HOSPITAL	DIED	Medicare	ENGLISH	MARRIED	WHITE			1	32530604	M	1	2152/1/13	4	71	1	TRUE	2152/1/9 18:17	2152/1/13 17:34	3.96	1	TRUE	2152/1/9 22:00	2152/1/9 21:00	2152/1/9 21:00	2152/1/9 19:00	4	0	0	0	4	0	0	TRUE	70135	1683258.3	70139	4	1	1	4	1	4	1
10098215	29752040	2117/10/25 20:40	2117/11/3 16:30		EW EMER.	EMERGENCY ROOM	HOME	Other	ENGLISH	MARRIED	WHITE	2117/10/25 16:28	2117/10/25 22:18	0	31800901	F	0	2118/9/19	9	56	1	TRUE	2117/10/25 22:18	2117/10/31 17:57	5.79	1	TRUE	2117/10/27 2:00	2117/10/25 21:00	2117/10/25 21:00	2117/10/25 23:00	4	0	0	0	0	4	0	TRUE	57641	1383406.3	57970	329	1	0	28	0	60	0
10098215	22394571	2118/5/3 23:07	2118/7/16 12:15		OBSERVATION ADMIT	EMERGENCY ROOM	CHRONIC/LONG TERM ACUTE CARE	Other	ENGLISH	MARRIED	WHITE	2118/5/3 15:58	2118/5/4 2:25	0	32301420	F	0	2118/9/19	74	57	5	FALSE	2118/6/17 22:02	2118/6/30 17:10	12.79	3	FALSE	2118/6/19 15:00	2118/6/17 15:58	2118/6/17 15:58	2118/6/17 23:00	6	2	0	2	1	0	1	TRUE	57876	1389046	57970	94	1	0	28	0	60	0
10098215	27372046	2117/12/25 16:02	2117/12/28 18:50		EW EMER.	EMERGENCY ROOM	HOME	Other	ENGLISH	MARRIED	WHITE	2117/12/25 10:09	2117/12/25 16:48	0	34586320	F	0	2118/9/19	3	56	2	FALSE	2117/12/25 16:48	2117/12/26 16:17	1	1	TRUE	2117/12/25 22:00	2117/12/25 10:30	2117/12/25 10:30	2117/12/26 4:00	4	0	3	0	0	0	1	TRUE	57702	1384864.8	57970	268	1	0	28	0	60	0
10098215	22394571	2118/5/3 23:07	2118/7/16 12:15		OBSERVATION ADMIT	EMERGENCY ROOM	CHRONIC/LONG TERM ACUTE CARE	Other	ENGLISH	MARRIED	WHITE	2118/5/3 15:58	2118/5/4 2:25	0	36018186	F	0	2118/9/19	74	57	5	FALSE	2118/5/31 15:52	2118/6/10 17:53	10.08	2	FALSE	2118/5/31 16:00	2118/5/31 16:06	2118/5/31 16:00	2118/5/31 16:00	2	0	2	0	0	0	0	TRUE	57859	1388631.9	57970	111	1	0	28	0	60	0
10098215	20652197	2118/8/14 20:31	2118/9/18 15:15		EW EMER.	EMERGENCY ROOM	HOSPICE	Other	ENGLISH	MARRIED	WHITE	2118/8/14 16:05	2118/8/14 23:44	0	36567846	F	0	2118/9/19	35	57	6	FALSE	2118/8/14 22:06	2118/8/16 21:57	1.96	1	TRUE	2118/8/15 4:00	2118/8/14 16:30	2118/8/14 16:30	2118/8/15 0:00	2	0	0	0	0	0	2	TRUE	57934	1390438.1	57970	36	1	0	28	1	36	1
10098215	20652197	2118/8/14 20:31	2118/9/18 15:15		EW EMER.	EMERGENCY ROOM	HOSPICE	Other	ENGLISH	MARRIED	WHITE	2118/8/14 16:05	2118/8/14 23:44	0	37703075	F	0	2118/9/19	35	57	6	FALSE	2118/9/2 7:03	2118/9/8 18:11	6.46	2	FALSE	2118/9/6 15:00	2118/9/4 4:03	2118/9/4 4:03	2118/9/2 8:00	3	0	2	0	0	1	0	TRUE	57953	1390879.1	57970	17	1	1	17	1	17	1
10098875	28517292	2113/10/28 20:39	2113/11/28 13:30		EW EMER.	PHYSICIAN REFERRAL	CHRONIC/LONG TERM ACUTE CARE	Other	ENGLISH	DIVORCED	OTHER	2113/10/28 17:17	2113/10/29 1:16	0	34016763	F	0	2113/12/25	31	67	1	TRUE	2113/10/31 23:35	2113/11/5 0:23	4.04	2	FALSE	2113/11/1 16:00	2113/11/2 2:04	2113/11/1 16:00	2113/11/1 0:00	5	0	1	1	0	2	1	TRUE	56186	1348487.6	56241	55	1	0	28	1	55	1
10098875	28517292	2113/10/28 20:39	2113/11/28 13:30		EW EMER.	PHYSICIAN REFERRAL	CHRONIC/LONG TERM ACUTE CARE	Other	ENGLISH	DIVORCED	OTHER	2113/10/28 17:17	2113/10/29 1:16	0	36310892	F	0	2113/12/25	31	67	1	TRUE	2113/10/29 1:16	2113/10/30 20:45	1.79	1	TRUE	2113/10/29 3:00	2113/10/28 17:30	2113/10/28 17:30	2113/10/29 2:00	4	0	2	1	0	0	1	TRUE	56184	1348417.4	56241	57	1	0	28	1	57	1
10099032	27364508	2129/4/10 15:41	2129/5/3 16:43		EW EMER.	PROCEDURE SITE	CHRONIC/LONG TERM ACUTE CARE	Medicare	ENGLISH	SINGLE	WHITE			0	30366817	M	1	2129/7/19	23	54	2	FALSE	2129/4/28 14:23	2129/4/30 8:24	1.75	2	FALSE	2129/4/29 9:00	2129/4/28 12:22	2129/4/28 12:22	2129/4/28 15:00	3	0	0	0	0	0	3	TRUE	61844	1484270.4	61926	82	1	0	28	0	60	1
10099032	24194487	2129/2/21 13:51	2129/3/6 13:30		EW EMER.	EMERGENCY ROOM	HOME HEALTH CARE	Medicare	ENGLISH	SINGLE	WHITE	2129/2/21 12:07	2129/2/21 15:24	0	38213665	M	1	2129/7/19	13	54	1	TRUE	2129/2/21 13:51	2129/2/25 15:22	4.0799999	1	TRUE	2129/2/21 20:00	2129/2/21 12:20	2129/2/21 12:20	2129/2/21 16:00	8	0	0	0	1	3	4	TRUE	61778	1482685.9	61926	148	1	0	28	0	60	0
10099217	20481479	2184/9/12 20:18	2184/9/15 16:12		EW EMER.	EMERGENCY ROOM	REHAB	Medicare	ENGLISH	MARRIED	WHITE	2184/9/12 18:15	2184/9/12 21:02	0	33638776	F	0	2184/11/3	3	91	1	TRUE	2184/9/13 1:52	2184/9/15 16:12	2.6300001	1	TRUE	2184/9/13 3:00	2184/9/12 19:05	2184/9/12 19:05	2184/9/13 2:00	2	0	0	0	1	0	1	TRUE	82071	1969705.9	82122	51	1	0	28	1	51	1
10100037	25289326	2163/11/20 21:21	2163/12/5 17:52		URGENT	TRANSFER FROM HOSPITAL	SKILLED NURSING FACILITY	Other	ENGLISH	SINGLE	WHITE			0	35684533	M	1		15	65	1	TRUE	2163/11/20 21:21	2163/11/24 5:37	3.3299999	1	TRUE	2163/11/21 0:00	2163/11/20 21:53	2163/11/20 21:53	2163/11/20 22:00	3	0	0	0	0	3	0	TRUE	74468	1787253.4			0	0	28	0	60	0
10101070	29592610	2153/12/24 4:22	2153/12/31 17:50		EW EMER.	EMERGENCY ROOM	CHRONIC/LONG TERM ACUTE CARE	Medicare	ENGLISH	SINGLE	WHITE	2153/12/23 23:45	2153/12/24 6:00	0	33964277	M	1		7	85	2	FALSE	2153/12/24 6:00	2153/12/27 6:35	3	1	TRUE	2153/12/24 9:00	2153/12/24 0:20	2153/12/24 0:20	2153/12/24 8:00	2	0	0	0	1	1	0	TRUE	70850	1700406			0	0	28	0	60	0
10101360	25844417	2131/7/6 19:59	2131/7/14 15:40		URGENT	TRANSFER FROM HOSPITAL	HOME	Other	ENGLISH	MARRIED	WHITE			0	30908128	M	1		8	35	1	TRUE	2131/7/7 1:19	2131/7/9 11:56	2.4200001	1	TRUE	2131/7/9 9:00	2131/7/6 21:44	2131/7/6 21:44	2131/7/7 2:00	6	0	3	2	0	0	1	TRUE	62644	1503457.3			0	0	28	0	60	0
10102878	20265910	2172/3/21 1:41	2172/4/4 16:43		URGENT	TRANSFER FROM HOSPITAL	HOME HEALTH CARE	Other	ENGLISH	MARRIED	WHITE			0	33312557	M	1		14	56	1	TRUE	2172/3/21 1:41	2172/3/30 15:12	9.5799999	1	TRUE	2172/3/21 3:00	2172/3/21 1:58	2172/3/21 1:58	2172/3/21 2:00	5	0	0	0	4	0	1	TRUE	77512	1860289.8			0	0	28	0	60	0
10103224	22410156	2173/10/11 18:18	2173/10/16 14:48		URGENT	TRANSFER FROM HOSPITAL	HOME HEALTH CARE	Other	ENGLISH	MARRIED	ASIAN - ASIAN INDIAN			0	30622690	M	1		5	47	1	TRUE	2173/10/12 14:10	2173/10/13 14:15	1	1	TRUE	2173/10/12 20:00	2173/10/12 16:59	2173/10/12 16:59	2173/10/12 19:00	5	2	0	0	1	2	0	TRUE	78082	1873982.1			0	0	28	0	60	0
10103457	22721776	2117/2/7 7:15	2117/2/11 16:16		SURGICAL SAME DAY ADMISSION	PHYSICIAN REFERRAL	HOME HEALTH CARE	Other	ENGLISH	SINGLE	WHITE			0	34425672	M	1		4	40	1	TRUE	2117/2/7 9:51	2117/2/8 13:35	1.17	1	TRUE	2117/2/7 11:00	2117/2/7 11:35	2117/2/7 11:00	2117/2/7 12:00	3	0	0	0	1	2	0	TRUE	57381	1377153.9			0	0	28	0	60	0
10103748	21580264	2130/9/15 0:00	2130/9/24 17:33		URGENT	TRANSFER FROM HOSPITAL	CHRONIC/LONG TERM ACUTE CARE	Other	ENGLISH	WIDOWED	WHITE			0	39065443	F	0	2130/12/19	9	74	1	TRUE	2130/9/18 14:29	2130/9/22 22:11	4.3299999	1	TRUE	2130/9/21 12:00	2130/9/18 12:05	2130/9/18 12:05	2130/9/18 17:00	3	2	0	0	0	0	1	TRUE	62352	1496462.4	62444	92	1	0	28	0	60	0
10103795	22741814	2176/7/1 16:56	2176/7/12 14:50		OBSERVATION ADMIT	EMERGENCY ROOM	CHRONIC/LONG TERM ACUTE CARE	Other	ENGLISH	MARRIED	WHITE	2176/7/1 14:02	2176/7/1 20:29	0	31411464	M	1		11	58	1	TRUE	2176/7/1 19:45	2176/7/11 22:07	10.13	1	TRUE	2176/7/6 22:00	2176/7/3 0:00	2176/7/3 0:00	2176/7/3 9:00	3	0	0	0	0	3	0	TRUE	79075	1897819.8			0	0	28	0	60	0
10104229	28690308	2160/1/26 1:28	2160/1/29 14:15		EW EMER.	EMERGENCY ROOM	SKILLED NURSING FACILITY	Medicare	ENGLISH	WIDOWED	BLACK/AFRICAN AMERICAN	2160/1/26 0:27	2160/1/26 2:38	0	34675728	F	0		3	91	1	TRUE	2160/1/26 2:38	2160/1/26 17:46	0.63	1	TRUE	2160/1/26 6:00	2160/1/26 0:01	2160/1/26 0:01	2160/1/26 4:00	3	1	0	0	0	2	0	TRUE	73074	1753778.6			0	0	28	0	60	0
10104308	22112213	2159/10/6 11:46	2159/10/23 10:57		EW EMER.	EMERGENCY ROOM	REHAB	Other	ENGLISH	SINGLE	WHITE	2159/10/6 9:53	2159/10/6 12:47	0	33144587	M	1		17	55	3	FALSE	2159/10/6 12:47	2159/10/14 21:08	8.3800001	1	TRUE	2159/10/7 8:00	2159/10/6 10:05	2159/10/6 10:05	2159/10/6 14:00	2	2	0	0	0	0	0	TRUE	72962	1751100.8			0	0	28	0	60	0
10104308	27400652	2159/8/28 1:11	2159/9/18 14:28		EW EMER.	EMERGENCY ROOM	CHRONIC/LONG TERM ACUTE CARE	Other	ENGLISH	SINGLE	WHITE	2159/8/27 20:59	2159/8/28 2:50	0	33661789	M	1		21	55	1	TRUE	2159/8/28 18:08	2159/9/11 21:39	14.13	1	TRUE	2159/8/28 20:00	2159/8/27 21:30	2159/8/27 21:30	2159/8/28 20:00	2	0	0	0	0	0	2	TRUE	72923	1750170.3			0	0	28	0	60	0
10104308	22532312	2159/9/25 6:46	2159/10/3 17:53		EW EMER.	EMERGENCY ROOM	REHAB	Other	ENGLISH	SINGLE	WHITE	2159/9/25 3:41	2159/9/25 8:05	0	37317907	M	1		8	55	2	FALSE	2159/9/25 8:05	2159/10/2 1:14	6.71	1	TRUE	2159/9/25 14:00	2159/9/25 3:50	2159/9/25 3:50	2159/9/25 11:00	2	0	0	0	1	0	1	TRUE	72951	1750832.1			0	0	28	0	60	0
10104450	23157316	2137/10/9 16:55	2137/10/13 0:01	2137/10/13 0:01	URGENT	TRANSFER FROM HOSPITAL	DIED	Medicare	ENGLISH	MARRIED	WHITE			1	31524085	M	1	2137/10/13	4	86	1	TRUE	2137/10/10 7:46	2137/10/11 9:20	1.08	1	TRUE	2137/10/11 8:00	2137/10/10 6:20	2137/10/10 6:20	2137/10/10 8:00	4	2	0	0	0	0	2	TRUE	64931	1558351.8	64934	3	1	1	3	1	3	1
10104450	23157316	2137/10/9 16:55	2137/10/13 0:01	2137/10/13 0:01	URGENT	TRANSFER FROM HOSPITAL	DIED	Medicare	ENGLISH	MARRIED	WHITE			1	33876313	M	1	2137/10/13	4	86	1	TRUE	2137/10/11 11:36	2137/10/14 3:05	2.6700001	2	FALSE	2137/10/13 20:00	2137/10/11 22:00	2137/10/11 22:00	2137/10/11 19:00	7	0	1	0	4	0	2	TRUE	64932	1558379.6	64934	2	1	1	2	1	2	1
10104674	22256785	2116/8/2 16:05	2116/8/9 14:20		EW EMER.	EMERGENCY ROOM	HOME HEALTH CARE	Other	ENGLISH	WIDOWED	WHITE	2116/8/2 15:43	2116/8/2 16:18	0	33651111	F	0		7	53	1	TRUE	2116/8/2 16:18	2116/8/7 11:55	4.79	1	TRUE	2116/8/2 17:00	2116/8/2 15:55	2116/8/2 15:55	2116/8/2 17:00	3	0	0	0	3	0	0	TRUE	57192	1372624.3			0	0	28	0	60	0
10104674	29438318	2116/11/3 7:15	2116/11/7 18:30		SURGICAL SAME DAY ADMISSION	PHYSICIAN REFERRAL	HOME HEALTH CARE	Medicaid	ENGLISH	WIDOWED	WHITE			0	38197865	F	0		4	53	2	FALSE	2116/11/3 10:58	2116/11/4 16:20	1.25	1	TRUE	2116/11/3 12:00	2116/11/3 0:00	2116/11/3 0:00	2116/11/3 14:00	8	2	3	0	3	0	0	TRUE	57285	1374850.9			0	0	28	0	60	0
10104730	23949226	2179/11/20 19:24	2179/12/13 14:00		URGENT	TRANSFER FROM HOSPITAL	REHAB	Other	ENGLISH	SINGLE	WHITE			0	33077547	F	0		23	69	1	TRUE	2179/11/26 10:20	2179/12/1 18:07	5.3299999	1	TRUE	2179/11/26 11:00	2179/11/26 13:17	2179/11/26 11:00	2179/11/26 14:00	2	1	0	0	1	0	0	TRUE	80318	1927642.4			0	0	28	0	60	0
10104732	25159676	2184/7/22 23:33	2184/8/19 19:00	2184/8/19 19:00	EW EMER.	EMERGENCY ROOM	DIED	Medicare	ENGLISH	MARRIED	WHITE	2184/7/22 20:10	2184/7/23 1:00	1	36035322	M	1	2184/8/19	28	50	1	TRUE	2184/8/6 11:43	2184/8/19 3:17	12.67	1	TRUE	2184/8/7 11:00	2184/8/5 20:17	2184/8/5 20:17	2184/8/6 16:00	2	1	0	0	0	0	1	TRUE	82033	1968803.6	82046	13	1	1	13	1	13	1
10106890	29581155	2179/1/19 2:02	2179/1/28 17:23		EW EMER.	EMERGENCY ROOM	HOME HEALTH CARE	Other	ENGLISH	SINGLE	SOUTH AMERICAN	2179/1/19 0:14	2179/1/19 3:22	0	30601955	F	0		9	28	2	FALSE	2179/1/19 3:22	2179/1/22 23:58	3.8299999	1	TRUE	2179/1/19 5:00	2179/1/19 0:30	2179/1/19 0:30	2179/1/19 5:00	5	0	4	0	1	0	0	TRUE	80007	1920171.3			0	0	28	0	60	0
10106890	20861754	2178/11/22 19:26	2178/12/28 15:20		EW EMER.	EMERGENCY ROOM	HOME HEALTH CARE	Other	ENGLISH	SINGLE	SOUTH AMERICAN	2178/11/22 17:58	2178/11/23 1:05	0	39289967	F	0		36	27	1	TRUE	2178/11/22 23:01	2178/11/23 22:32	0.95999998	1	TRUE	2178/11/23 5:00	2178/11/23 3:17	2178/11/23 3:17	2178/11/23 2:00	3	0	3	0	0	0	0	TRUE	79949	1918799			0	0	28	0	60	0
10106899	22953864	2178/7/24 12:43	2178/7/29 22:41	2178/7/29 22:41	EW EMER.	EMERGENCY ROOM	DIED	Medicare	ENGLISH	DIVORCED	WHITE - EASTERN EUROPEAN	2178/7/24 9:01	2178/7/24 14:56	1	30008792	F	0	2178/7/29	5	86	1	TRUE	2178/7/24 14:56	2178/7/30 6:57	5.6700001	1	TRUE	2178/7/24 23:00	2178/7/24 10:00	2178/7/24 10:00	2178/7/24 17:00	2	1	0	0	1	0	0	TRUE	79828	1915887	79833	5	1	1	5	1	5	1
10107044	23392841	2126/11/8 17:38	2126/11/21 19:25		URGENT	TRANSFER FROM HOSPITAL	HOME HEALTH CARE	Medicare	ENGLISH	SINGLE	WHITE			0	34331796	F	0		13	56	1	TRUE	2126/11/8 17:39	2126/11/13 22:13	5.21	1	TRUE	2126/11/10 12:00	2126/11/8 19:42	2126/11/8 19:42	2126/11/8 20:00	3	0	3	0	0	0	0	TRUE	60942	1462625.6			0	0	28	0	60	0
10107664	25136353	2161/12/19 22:31	2162/1/27 19:10		OBSERVATION ADMIT	PHYSICIAN REFERRAL	HOME HEALTH CARE	Other	ENGLISH	MARRIED	WHITE	2161/12/19 18:15	2161/12/20 1:06	0	33287202	M	1	2162/11/18	39	80	1	TRUE	2161/12/24 0:18	2161/12/26 22:09	2.9200001	1	TRUE	2161/12/24 9:00	2161/12/23 22:54	2161/12/23 22:54	2161/12/24 1:00	8	0	2	0	1	1	4	TRUE	73772	1770528.3	74101	329	1	0	28	0	60	0
10107943	26844658	2115/3/25 13:00	2115/3/31 13:22		SURGICAL SAME DAY ADMISSION	PHYSICIAN REFERRAL	HOME	Medicare	ENGLISH	WIDOWED	PATIENT DECLINED TO ANSWER			0	34987551	F	0		6	75	1	TRUE	2115/3/25 13:33	2115/3/26 14:39	1.04	1	TRUE	2115/3/25 15:00	2115/3/25 14:38	2115/3/25 14:38	2115/3/25 18:00	2	1	0	0	1	0	0	TRUE	56696	1360717.5			0	0	28	0	60	0
10108435	23507682	2184/7/6 23:04	2184/7/11 12:00		EW EMER.	EMERGENCY ROOM	HOME	Medicaid	ENGLISH	SINGLE	WHITE	2184/7/6 16:07	2184/7/7 0:31	0	30388781	M	1		5	63	6	FALSE	2184/7/7 0:31	2184/7/8 14:19	1.58	1	TRUE	2184/7/7 7:00	2184/7/6 21:55	2184/7/6 21:55	2184/7/7 1:00	3	0	0	0	0	3	0	TRUE	82003	1968072.6			0	0	28	0	60	0
10108435	24751909	2192/12/11 17:19	2193/1/3 20:07		OBSERVATION ADMIT	EMERGENCY ROOM	SKILLED NURSING FACILITY	Other	ENGLISH	SINGLE	WHITE	2192/12/11 12:42	2192/12/11 18:32	0	32623836	M	1		23	71	8	FALSE	2192/12/16 19:08	2192/12/18 20:43	2.04	1	TRUE	2192/12/16 22:00	2192/12/16 17:30	2192/12/16 17:30	2192/12/16 22:00	2	0	1	0	1	0	0	TRUE	85087	2042107.1			0	0	28	0	60	0
10108435	23937111	2185/3/1 0:56	2185/3/6 17:36		EW EMER.	EMERGENCY ROOM	HOME	Medicaid	ENGLISH	SINGLE	WHITE	2185/2/28 22:03	2185/3/1 2:10	0	37961268	M	1		5	64	7	FALSE	2185/3/1 5:34	2185/3/2 21:24	1.67	1	TRUE	2185/3/1 7:00	2185/2/28 22:55	2185/2/28 22:55	2185/3/1 6:00	2	0	0	0	0	0	2	TRUE	82240	1973765.6			0	0	28	0	60	0
10108435	26178404	2184/5/31 19:01	2184/6/6 13:00		EW EMER.	EMERGENCY ROOM	SKILLED NURSING FACILITY	Medicaid	ENGLISH	SINGLE	WHITE	2184/5/31 12:50	2184/5/31 20:54	0	38126294	M	1		6	63	4	FALSE	2184/5/31 20:54	2184/6/2 23:48	2.1300001	1	TRUE	2184/6/1 1:00	2184/5/31 13:00	2184/5/31 13:00	2184/5/31 22:00	4	0	0	0	1	3	0	TRUE	81966	1967204.9			0	0	28	0	60	0
10108435	29537226	2193/9/20 15:04	2193/10/8 11:42		OBSERVATION ADMIT	WALK-IN/SELF REFERRAL	SKILLED NURSING FACILITY	Other	ENGLISH	SINGLE	WHITE	2193/9/19 14:59	2193/9/20 17:59	0	39228147	M	1		18	72	9	FALSE	2193/9/25 18:55	2193/9/26 17:15	0.95999998	1	TRUE	2193/9/25 23:00	2193/9/25 19:52	2193/9/25 19:52	2193/9/25 20:00	2	0	1	0	1	0	0	TRUE	85370	2048898.9			0	0	28	0	60	0
10108480	23616593	2128/4/3 11:41	2128/4/21 20:34	2128/4/21 20:34	EW EMER.	EMERGENCY ROOM	DIED	Other	ENGLISH	SINGLE	WHITE	2128/4/3 7:17	2128/4/3 12:36	1	34699035	M	1	2128/4/21	18	54	2	FALSE	2128/4/3 12:36	2128/4/5 18:54	2.25	1	TRUE	2128/4/5 8:00	2128/4/3 9:50	2128/4/3 9:50	2128/4/3 15:00	2	0	0	2	0	0	0	TRUE	61454	1474908.6	61472	18	1	1	18	1	18	1
10108480	23616593	2128/4/3 11:41	2128/4/21 20:34	2128/4/21 20:34	EW EMER.	EMERGENCY ROOM	DIED	Other	ENGLISH	SINGLE	WHITE	2128/4/3 7:17	2128/4/3 12:36	1	36375199	M	1	2128/4/21	18	54	2	FALSE	2128/4/6 5:48	2128/4/12 18:08	6.54	2	FALSE	2128/4/6 14:00	2128/4/5 11:50	2128/4/5 11:50	2128/4/6 7:00	2	0	0	2	0	0	0	TRUE	61457	1474973.8	61472	15	1	1	15	1	15	1
10108480	26564942	2127/4/23 23:17	2127/5/29 14:50		EW EMER.	EMERGENCY ROOM	HOME	Other	ENGLISH	SINGLE	WHITE	2127/4/23 20:50	2127/4/24 2:00	0	38785430	M	1	2128/4/21	36	53	1	TRUE	2127/5/18 15:44	2127/5/21 18:22	3.1300001	2	FALSE	2127/5/18 19:00	2127/5/18 17:59	2127/5/18 17:59	2127/5/18 18:00	3	0	0	2	1	0	0	TRUE	61133	1467207.8	61472	339	1	0	28	0	60	0
10109197	21276140	2137/9/25 14:11	2137/9/29 13:30		OBSERVATION ADMIT	PHYSICIAN REFERRAL	HOME	Other	ENGLISH	MARRIED	WHITE			0	33151978	M	1		4	91	1	TRUE	2137/9/25 18:07	2137/9/28 21:25	3.1300001	1	TRUE	2137/9/25 19:00	2137/9/26 6:13	2137/9/25 19:00	2137/9/26 5:00	2	0	1	0	1	0	0	TRUE	64916	1558002.1			0	0	28	0	60	0
10109526	27092999	2130/6/6 19:36	2130/6/10 16:19		URGENT	TRANSFER FROM HOSPITAL	HOME HEALTH CARE	Other	ENGLISH	MARRIED	WHITE			0	30772812	M	1	2130/11/5	4	67	2	FALSE	2130/6/6 19:37	2130/6/8 14:16	1.79	1	TRUE	2130/6/7 22:00	2130/6/6 21:24	2130/6/6 21:24	2130/6/6 22:00	2	0	1	0	1	0	0	TRUE	62248	1493971.6	62400	152	1	0	28	0	60	0
10109526	22875787	2129/12/16 16:42	2129/12/18 17:28		EW EMER.	EMERGENCY ROOM	HOME	Other	ENGLISH	MARRIED	WHITE	2129/12/16 14:26	2129/12/16 17:45	0	32021881	M	1	2130/11/5	2	66	1	TRUE	2129/12/16 17:45	2129/12/17 16:33	0.95999998	1	TRUE	2129/12/17 8:00	2129/12/16 19:29	2129/12/16 19:29	2129/12/17 4:00	5	0	1	3	1	0	0	TRUE	62076	1489841.6	62400	324	1	0	28	0	60	0
10109639	24559207	2181/9/24 21:06	2181/10/21 14:19		EW EMER.	EMERGENCY ROOM	HOME HEALTH CARE	Other	ENGLISH	MARRIED	WHITE	2181/9/24 19:53	2181/9/24 22:32	0	30877644	M	1		27	46	1	TRUE	2181/9/28 10:16	2181/10/9 14:02	11.17	2	FALSE	2181/9/29 23:00	2181/9/27 13:09	2181/9/27 13:09	2181/9/28 11:00	5	0	2	2	1	0	0	TRUE	80990	1943770.3			0	0	28	0	60	0
10109956	26022059	2184/5/5 0:00	2184/6/4 14:12		SURGICAL SAME DAY ADMISSION	PHYSICIAN REFERRAL	SKILLED NURSING FACILITY	Other	?	MARRIED	UNKNOWN			0	37631738	F	0		30	62	1	TRUE	2184/5/9 14:57	2184/5/23 22:23	14.33	1	TRUE	2184/5/10 2:00	2184/5/9 15:31	2184/5/9 15:31	2184/5/9 16:00	5	0	0	0	4	0	1	TRUE	81944	1966671			0	0	28	0	60	0
10110764	23741291	2130/9/13 2:26	2130/10/6 16:00		URGENT	TRANSFER FROM HOSPITAL	CHRONIC/LONG TERM ACUTE CARE	Medicare	ENGLISH	SINGLE	WHITE			0	31145718	F	0		23	46	1	TRUE	2130/9/13 2:26	2130/9/26 18:37	13.67	1	TRUE	2130/9/13 4:00	2130/9/13 4:02	2130/9/13 4:00	2130/9/13 4:00	8	2	0	0	4	0	2	TRUE	62347	1496330.5			0	0	28	0	60	0
10110863	22152373	2185/3/29 7:16	2185/4/12 14:45		EW EMER.	EMERGENCY ROOM	REHAB	Other	ENGLISH		UNKNOWN	2185/3/29 5:19	2185/3/29 8:25	0	34235869	F	0		14	75	1	TRUE	2185/4/3 22:07	2185/4/6 18:46	2.8299999	2	FALSE	2185/4/4 19:00	2185/4/3 22:10	2185/4/3 22:10	2185/4/3 23:00	3	0	0	0	0	3	0	TRUE	82273	1974574.3			0	0	28	0	60	0
10111075	29391868	2117/7/28 23:03	2117/8/1 15:15		URGENT	TRANSFER FROM HOSPITAL	SKILLED NURSING FACILITY	Medicare	ENGLISH	WIDOWED	BLACK/AFRICAN AMERICAN			0	39800254	F	0	2118/1/2	4	91	1	TRUE	2117/7/28 23:04	2117/7/31 14:51	2.6300001	1	TRUE	2117/7/30 12:00	2117/7/29 1:17	2117/7/29 1:17	2117/7/29 0:00	2	0	0	0	1	1	0	TRUE	57552	1381271.1	57710	158	1	0	28	0	60	0
10111112	23643056	2150/2/12 3:17	2150/2/28 18:44		EW EMER.	EMERGENCY ROOM	SKILLED NURSING FACILITY	Medicare	ENGLISH	WIDOWED	WHITE	2150/2/11 20:26	2150/2/12 6:12	0	32856031	F	0	2151/6/5	16	76	1	TRUE	2150/2/15 14:03	2150/2/21 18:26	6.1700001	1	TRUE	2150/2/15 15:00	2150/2/15 11:55	2150/2/15 11:55	2150/2/15 15:00	9	0	4	2	1	0	2	TRUE	69442	1666622.1	69917	475	1	0	28	0	60	0
10111112	26631649	2151/5/2 16:14	2151/5/13 16:30		OBSERVATION ADMIT	EMERGENCY ROOM	HOME HEALTH CARE	Medicare	ENGLISH	WIDOWED	WHITE	2151/5/2 13:53	2151/5/2 20:30	0	36750642	F	0	2151/6/5	11	77	2	FALSE	2151/5/3 2:12	2151/5/4 2:35	1	1	TRUE	2151/5/3 3:00	2151/5/2 17:35	2151/5/2 17:35	2151/5/3 3:00	6	0	3	0	1	0	2	TRUE	69884	1677218.1	69917	33	1	0	28	1	33	1
10111136	23202488	2163/11/1 0:56	2163/11/2 17:00		EW EMER.	EMERGENCY ROOM	HOME	Medicare	ENGLISH	MARRIED	BLACK/AFRICAN AMERICAN	2163/10/31 22:38	2163/11/1 1:42	0	38716266	M	1		1	70	1	TRUE	2163/11/1 1:42	2163/11/1 16:37	0.63	1	TRUE	2163/11/1 4:00	2163/10/31 22:45	2163/10/31 22:45	2163/11/1 5:00	2	0	0	0	1	1	0	TRUE	74449	1786777.8			0	0	28	0	60	0
10112484	23965558	2124/5/30 8:55	2124/6/12 17:58		EW EMER.	EMERGENCY ROOM	HOME HEALTH CARE	Medicare	ENGLISH	WIDOWED	WHITE	2124/5/30 6:42	2124/5/30 10:18	0	38897817	M	1		13	83	1	TRUE	2124/5/30 10:18	2124/5/31 18:23	1.33	1	TRUE	2124/5/30 13:00	2124/5/30 8:40	2124/5/30 8:40	2124/5/31 6:00	2	0	0	0	1	1	0	TRUE	60050	1441210.4			0	0	28	0	60	0
10112789	27673624	2130/10/20 5:11	2130/10/28 20:50		EW EMER.	TRANSFER FROM HOSPITAL	SKILLED NURSING FACILITY	Medicare	ENGLISH	WIDOWED	WHITE	2130/10/19 23:01	2130/10/20 5:52	0	32483147	F	0	2130/11/14	8	89	1	TRUE	2130/10/20 5:52	2130/10/21 18:47	1.54	1	TRUE	2130/10/20 7:00	2130/10/20 0:30	2130/10/20 0:30	2130/10/20 7:00	3	0	0	0	0	3	0	TRUE	62384	1497221.9	62409	25	1	1	25	1	25	1
10113381	23547236	2168/9/17 7:15	2168/9/29 14:45		SURGICAL SAME DAY ADMISSION	PHYSICIAN REFERRAL	HOME HEALTH CARE	Medicare	ENGLISH	SINGLE	WHITE			0	36312173	F	0		12	82	1	TRUE	2168/9/17 20:12	2168/9/20 22:40	3.0799999	1	TRUE	2168/9/17 21:00	2168/9/17 21:30	2168/9/17 21:00	2168/9/18 16:00	2	0	0	0	1	0	1	TRUE	76231	1829564.1			0	0	28	0	60	0
10114694	22418467	2163/3/27 16:04	2163/4/2 17:24		URGENT	TRANSFER FROM HOSPITAL	HOME	Medicare	ENGLISH	SINGLE	UNKNOWN	2163/3/27 14:35	2163/3/27 21:05	0	35032951	M	1		6	49	1	TRUE	2163/3/27 21:05	2163/3/31 18:48	3.8800001	1	TRUE	2163/3/30 16:00	2163/3/30 10:49	2163/3/30 10:49	2163/3/30 17:00	2	0	0	0	1	1	0	TRUE	74230	1781541.1			0	0	28	0	60	0
10114841	25647718	2178/1/13 14:17	2178/1/18 13:15		EW EMER.	PROCEDURE SITE	SKILLED NURSING FACILITY	Medicaid	ENGLISH	SINGLE	WHITE			0	35255528	M	1		5	65	1	TRUE	2178/1/14 11:22	2178/1/15 13:33	1.08	1	TRUE	2178/1/14 12:00	2178/1/13 18:00	2178/1/13 18:00	2178/1/14 14:00	7	2	0	0	1	4	0	TRUE	79637	1911299.4			0	0	28	0	60	0
10114932	21177187	2182/5/9 10:30	2182/5/14 15:10		ELECTIVE	PHYSICIAN REFERRAL	HOME HEALTH CARE	Other	ENGLISH	MARRIED	WHITE			0	39678298	M	1		5	53	1	TRUE	2182/5/10 10:38	2182/5/11 18:13	1.33	1	TRUE	2182/5/10 11:00	2182/5/9 17:41	2182/5/9 17:41	2182/5/10 13:00	4	1	2	1	0	0	0	TRUE	81214	1949146.6			0	0	28	0	60	0
10115397	28605901	2132/12/21 14:17	2133/1/30 14:25		EW EMER.	EMERGENCY ROOM	CHRONIC/LONG TERM ACUTE CARE	Other	ENGLISH	MARRIED	WHITE	2132/12/21 11:02	2132/12/21 15:57	0	36639474	M	1	2133/2/12	40	85	1	TRUE	2133/1/2 10:10	2133/1/6 17:18	4.29	1	TRUE	2133/1/2 14:00	2133/1/2 13:20	2133/1/2 13:20	2133/1/2 14:00	4	3	0	0	1	0	0	TRUE	63189	1516546.1	63230	41	1	0	28	1	41	1
10115812	20091897	2121/8/1 12:48	2121/8/8 15:45		EW EMER.	EMERGENCY ROOM	CHRONIC/LONG TERM ACUTE CARE	Medicare	ENGLISH		WHITE	2121/8/1 10:33	2121/8/1 16:14	0	37028700	F	0	2122/2/7	7	70	1	TRUE	2121/8/1 16:14	2121/8/4 19:50	3.1300001	1	TRUE	2121/8/1 18:00	2121/8/1 10:55	2121/8/1 10:55	2121/8/1 17:00	3	2	0	0	1	0	0	TRUE	59017	1416424.1	59207	190	1	0	28	0	60	0
10117230	26293431	2145/3/30 10:30	2145/4/8 16:20		SURGICAL SAME DAY ADMISSION	PHYSICIAN REFERRAL	REHAB	Other	ENGLISH		UNABLE TO OBTAIN			0	30685878	F	0		9	60	1	TRUE	2145/4/2 16:50	2145/4/6 22:05	4.25	1	TRUE	2145/4/4 4:00	2145/4/2 18:48	2145/4/2 18:48	2145/4/2 20:00	5	4	1	0	0	0	0	TRUE	67662	1623904.9			0	0	28	0	60	0
10117273	27616028	2184/7/28 1:38	2184/8/2 13:30		EW EMER.	EMERGENCY ROOM	HOME	Other	ENGLISH	MARRIED	WHITE	2184/7/27 23:50	2184/7/28 3:01	0	35154807	M	1		5	70	1	TRUE	2184/7/28 3:01	2184/7/29 15:54	1.5	1	TRUE	2184/7/28 4:00	2184/7/28 4:06	2184/7/28 4:00	2184/7/28 5:00	3	0	1	1	1	0	0	TRUE	82024	1968579			0	0	28	0	60	0
10117273	25087476	2188/4/15 16:00	2188/4/29 13:50		OBSERVATION ADMIT	PHYSICIAN REFERRAL	HOME HEALTH CARE	Medicare	ENGLISH	MARRIED	WHITE	2188/4/15 12:20	2188/4/16 3:39	0	35528931	M	1		14	74	3	FALSE	2188/4/19 17:01	2188/4/24 20:46	5.1300001	1	TRUE	2188/4/23 8:00	2188/4/20 10:23	2188/4/20 10:23	2188/4/19 18:00	4	0	2	1	1	0	0	TRUE	83385	2001257			0	0	28	0	60	0
10117273	24446922	2184/8/20 5:38	2184/8/29 17:00		EW EMER.	EMERGENCY ROOM	HOME	Other	ENGLISH	MARRIED	WHITE	2184/8/20 4:02	2184/8/20 6:25	0	36809666	M	1		9	70	2	FALSE	2184/8/20 6:25	2184/8/29 17:20	9.46	1	TRUE	2184/8/20 17:00	2184/8/20 5:35	2184/8/20 5:35	2184/8/20 10:00	3	0	2	0	1	0	0	TRUE	82047	1969134.4			0	0	28	0	60	0
10117812	20001770	2117/1/25 19:12	2117/2/9 16:40		EW EMER.	WALK-IN/SELF REFERRAL	REHAB	Other	ENGLISH	SINGLE	WHITE	2117/1/25 14:23	2117/1/25 20:47	0	38930899	F	0	2117/8/3	15	35	1	TRUE	2117/1/25 20:47	2117/1/28 17:35	2.8800001	1	TRUE	2117/1/25 22:00	2117/1/25 19:10	2117/1/25 19:10	2117/1/26 4:00	6	0	0	4	1	0	1	TRUE	57368	1376852.9	57558	190	1	0	28	0	60	0
10118141	20117182	2178/5/25 23:47	2178/5/28 13:50	2178/5/28 13:50	OBSERVATION ADMIT	EMERGENCY ROOM	DIED	Medicare	ENGLISH		UNKNOWN	2178/5/25 22:46	2178/5/26 1:51	1	35472373	M	1	2178/5/28	3	43	1	TRUE	2178/5/26 1:51	2178/5/28 17:17	2.6700001	1	TRUE	2178/5/26 3:00	2178/5/26 3:13	2178/5/26 3:00	2178/5/26 3:00	3	0	1	1	0	0	1	TRUE	79769	1914457.9	79771	2	1	1	2	1	2	1
10118315	22138146	2111/6/21 17:05	2111/7/3 12:05		URGENT	TRANSFER FROM HOSPITAL	HOME HEALTH CARE	Medicare	ENGLISH	MARRIED	OTHER			0	35949957	M	1		12	58	2	FALSE	2111/6/21 17:05	2111/6/25 13:04	3.8299999	1	TRUE	2111/6/21 20:00	2111/6/21 19:10	2111/6/21 19:10	2111/6/21 20:00	4	3	0	0	1	0	0	TRUE	55323	1327769.1			0	0	28	0	60	0
10118315	22111057	2111/7/10 17:31	2111/7/30 16:22		EW EMER.	EMERGENCY ROOM	HOME HEALTH CARE	Medicare	ENGLISH	MARRIED	OTHER			0	37400015	M	1		20	58	3	FALSE	2111/7/10 17:31	2111/7/23 12:52	12.79	1	TRUE	2111/7/10 19:00	2111/7/10 20:15	2111/7/10 19:00	2111/7/10 19:00	5	3	0	0	1	0	1	TRUE	55342	1328225.5			0	0	28	0	60	0
10119017	20229125	2159/8/10 23:55	2159/8/20 21:40	2159/8/20 21:40	URGENT	TRANSFER FROM HOSPITAL	DIED	Medicare	?	WIDOWED	ASIAN	2159/8/10 19:42	2159/8/11 1:12	1	31009936	M	1	2159/8/20	10	86	1	TRUE	2159/8/10 23:57	2159/8/19 21:09	8.9200001	1	TRUE	2159/8/11 2:00	2159/8/10 20:00	2159/8/10 20:00	2159/8/11 2:00	3	0	1	0	0	0	2	TRUE	72905	1749743.9	72915	10	1	1	10	1	10	1
10119872	22318477	2160/4/25 2:16	2160/4/28 19:30		EW EMER.	TRANSFER FROM SKILLED NURSING FACILITY	SKILLED NURSING FACILITY	Medicare	ENGLISH	SINGLE	OTHER	2160/4/24 23:13	2160/4/25 3:48	0	37065927	F	0	2160/5/7	3	78	1	TRUE	2160/4/25 3:48	2160/4/28 19:30	3.6700001	1	TRUE	2160/4/25 7:00	2160/4/24 23:24	2160/4/24 23:24	2160/4/25 5:00	7	0	0	0	4	0	3	TRUE	73164	1755939.9	73176	12	1	1	12	1	12	1
10119910	21317576	2192/2/3 19:24	2192/2/17 18:33		URGENT	TRANSFER FROM SKILLED NURSING FACILITY	SKILLED NURSING FACILITY	Medicare	ENGLISH	SINGLE	BLACK/AFRICAN AMERICAN	2192/2/3 13:49	2192/2/3 21:24	0	39258314	M	1	2192/2/25	14	74	1	TRUE	2192/2/3 21:24	2192/2/6 22:26	3.04	1	TRUE	2192/2/4 4:00	2192/2/3 14:00	2192/2/3 14:00	2192/2/3 22:00	4	0	0	0	4	0	0	TRUE	84770	2034501.4	84792	22	1	1	22	1	22	1
10119916	22938588	2129/3/18 17:23	2129/3/26 12:56		URGENT	TRANSFER FROM HOSPITAL	CHRONIC/LONG TERM ACUTE CARE	Medicare	ENGLISH	MARRIED	WHITE	2129/3/18 10:47	2129/3/18 17:24	0	38510334	F	0	2129/5/15	8	88	1	TRUE	2129/3/18 17:24	2129/3/19 17:08	1	1	TRUE	2129/3/18 22:00	2129/3/18 11:05	2129/3/18 11:05	2129/3/18 20:00	2	0	0	0	0	2	0	TRUE	61803	1483289.4	61861	58	1	0	28	1	58	1
10119992	27298430	2152/3/6 16:45	2152/3/21 8:20	2152/3/21 8:20	EW EMER.	PHYSICIAN REFERRAL	DIED	Other	ENGLISH	SINGLE	WHITE	2152/3/6 14:31	2152/3/6 18:36	1	33474714	M	1	2152/3/21	15	78	4	FALSE	2152/3/6 18:36	2152/3/10 18:17	4	1	TRUE	2152/3/6 20:00	2152/3/6 17:42	2152/3/6 17:42	2152/3/6 20:00	5	0	2	0	0	0	3	TRUE	70192	1684626.6	70207	15	1	1	15	1	15	1
10120959	22645182	2182/2/10 23:46	2182/2/12 18:10		EW EMER.	EMERGENCY ROOM	HOME	Medicare	ENGLISH	SINGLE	WHITE	2182/2/10 21:22	2182/2/11 1:41	0	32040322	F	0		2	66	1	TRUE	2182/2/11 1:41	2182/2/12 18:46	1.71	1	TRUE	2182/2/11 4:00	2182/2/10 23:15	2182/2/10 23:15	2182/2/11 3:00	5	2	0	0	3	0	0	TRUE	81126	1947025.6			0	0	28	0	60	0
10121453	21172289	2159/6/28 18:54	2159/7/8 14:15		EW EMER.	EMERGENCY ROOM	CHRONIC/LONG TERM ACUTE CARE	Other	ENGLISH	MARRIED	WHITE	2159/6/28 14:10	2159/6/28 20:30	0	34189958	M	1		10	62	1	TRUE	2159/6/28 21:46	2159/6/30 15:15	1.75	1	TRUE	2159/6/29 3:00	2159/6/28 14:40	2159/6/28 14:40	2159/6/29 8:00	4	0	0	0	4	0	0	TRUE	72862	1748709.8			0	0	28	0	60	0
10121721	20374295	2112/1/20 22:01	2112/2/9 16:41		URGENT	TRANSFER FROM HOSPITAL	CHRONIC/LONG TERM ACUTE CARE	Medicare	ENGLISH	SINGLE	WHITE			0	32544050	M	1		20	76	1	TRUE	2112/1/26 9:57	2112/2/6 17:18	11.33	2	FALSE	2112/1/28 18:00	2112/1/28 13:51	2112/1/28 13:51	2112/1/26 16:00	7	2	1	0	3	0	1	TRUE	55542	1333018			0	0	28	0	60	0
10121721	20374295	2112/1/20 22:01	2112/2/9 16:41		URGENT	TRANSFER FROM HOSPITAL	CHRONIC/LONG TERM ACUTE CARE	Medicare	ENGLISH	SINGLE	WHITE			0	38231936	M	1		20	76	1	TRUE	2112/1/20 22:04	2112/1/22 9:57	1.46	1	TRUE	2112/1/21 1:00	2112/1/20 23:44	2112/1/20 23:44	2112/1/21 6:00	3	0	0	0	1	0	2	TRUE	55536	1332886			0	0	28	0	60	0
10121738	22168498	2120/3/16 17:52	2120/3/24 14:25		OBSERVATION ADMIT	PHYSICIAN REFERRAL	HOME HEALTH CARE	Medicare	ENGLISH	MARRIED	WHITE			0	34122978	M	1		8	69	1	TRUE	2120/3/17 8:08	2120/3/18 11:09	1.13	2	FALSE	2120/3/17 12:00	2120/3/16 21:25	2120/3/16 21:25	2120/3/17 13:00	5	2	1	0	1	0	1	TRUE	58515	1404368.1			0	0	28	0	60	0
10122182	22489381	2145/6/20 11:49	2145/7/4 14:03		EW EMER.	WALK-IN/SELF REFERRAL	HOME HEALTH CARE	Other	ENGLISH	MARRIED	WHITE	2145/6/20 10:58	2145/6/20 13:26	0	35706622	M	1		14	34	1	TRUE	2145/6/20 13:26	2145/6/27 18:19	7.21	1	TRUE	2145/6/20 15:00	2145/6/20 11:09	2145/6/20 11:09	2145/6/20 14:00	2	0	0	1	0	0	1	TRUE	67741	1625797.4			0	0	28	0	60	0
10122371	25615752	2167/9/12 13:20	2167/9/17 0:17	2167/9/17 0:17	EW EMER.	EMERGENCY ROOM	DIED	Other	ENGLISH	MARRIED	WHITE	2167/9/12 7:50	2167/9/12 14:13	1	36824058	M	1	2167/9/17	5	73	1	TRUE	2167/9/12 14:13	2167/9/17 4:42	4.5799999	1	TRUE	2167/9/12 20:00	2167/9/12 8:00	2167/9/12 8:00	2167/9/12 15:00	7	2	0	0	4	0	1	TRUE	75860	1820654.1	75865	5	1	1	5	1	5	1
10122589	28594240	2180/4/7 14:40	2180/4/11 15:40		EW EMER.	EMERGENCY ROOM	SKILLED NURSING FACILITY	Medicare	ENGLISH	MARRIED	BLACK/AFRICAN AMERICAN	2180/4/7 12:13	2180/4/7 17:15	0	30741193	M	1	2180/9/10	4	91	2	FALSE	2180/4/7 17:15	2180/4/9 21:28	2.1700001	1	TRUE	2180/4/8 17:00	2180/4/7 16:20	2180/4/7 16:20	2180/4/7 21:00	3	3	0	0	0	0	0	TRUE	80451	1930841.3	80607	156	1	0	28	0	60	0
10122589	22117307	2178/4/16 8:56	2178/4/29 15:20		EW EMER.	EMERGENCY ROOM	CHRONIC/LONG TERM ACUTE CARE	Medicare	ENGLISH	MARRIED	BLACK/AFRICAN AMERICAN	2178/4/16 7:51	2178/4/16 9:32	0	33633382	M	1	2180/9/10	13	89	1	TRUE	2178/4/16 9:32	2178/4/29 15:43	13.25	1	TRUE	2178/4/16 11:00	2178/4/16 8:30	2178/4/16 8:30	2178/4/16 15:00	3	3	0	0	0	0	0	TRUE	79729	1913505.6	80607	878	1	0	28	0	60	0
10122589	28594240	2180/4/7 14:40	2180/4/11 15:40		EW EMER.	EMERGENCY ROOM	SKILLED NURSING FACILITY	Medicare	ENGLISH	MARRIED	BLACK/AFRICAN AMERICAN	2180/4/7 12:13	2180/4/7 17:15	0	33850138	M	1	2180/9/10	4	91	2	FALSE	2180/4/9 21:30	2180/4/11 15:44	1.75	2	FALSE	2180/4/11 10:00	2180/4/9 8:23	2180/4/9 8:23	2180/4/9 22:00	2	1	0	0	0	0	1	TRUE	80453	1930893.6	80607	154	1	0	28	0	60	0
10122589	20296034	2180/9/4 22:19	2180/9/10 14:30	2180/9/10 14:30	EW EMER.	EMERGENCY ROOM	DIED	Medicare	ENGLISH	MARRIED	BLACK/AFRICAN AMERICAN	2180/9/4 18:20	2180/9/4 23:32	1	37740047	M	1	2180/9/10	6	91	3	FALSE	2180/9/4 23:32	2180/9/10 19:44	5.8299999	1	TRUE	2180/9/5 4:00	2180/9/4 18:45	2180/9/4 18:45	2180/9/5 1:00	2	0	0	0	1	1	0	TRUE	80601	1934447.5	80607	6	1	1	6	1	6	1
10123063	24799331	2115/7/9 23:11	2115/7/26 18:26		OBSERVATION ADMIT	EMERGENCY ROOM	AGAINST ADVICE	Medicaid	ENGLISH	SINGLE	WHITE	2115/7/9 17:53	2115/7/9 23:49	0	30166935	M	1		17	63	1	TRUE	2115/7/9 23:49	2115/7/11 18:09	1.79	1	TRUE	2115/7/10 8:00	2115/7/9 18:58	2115/7/9 18:58	2115/7/10 2:00	2	0	1	0	0	1	0	TRUE	56802	1363271.9			0	0	28	0	60	0
10123147	21063123	2155/11/10 17:50	2155/11/26 16:44		EW EMER.	EMERGENCY ROOM	SKILLED NURSING FACILITY	Medicaid	?	MARRIED	BLACK/CAPE VERDEAN	2155/11/10 11:57	2155/11/10 21:02	0	30015288	M	1		16	79	1	TRUE	2155/11/14 19:58	2155/11/23 16:19	8.8800001	1	TRUE	2155/11/14 20:00	2155/11/14 20:51	2155/11/14 20:00	2155/11/14 21:00	5	3	0	0	0	2	0	TRUE	71540	1716980			0	0	28	0	60	0
10123231	20138170	2111/6/1 10:08	2111/6/5 17:00		URGENT	TRANSFER FROM HOSPITAL	HOME HEALTH CARE	Medicare	ENGLISH	SINGLE	WHITE - OTHER EUROPEAN			0	34165631	M	1		4	65	1	TRUE	2111/6/1 10:08	2111/6/3 10:57	2	1	TRUE	2111/6/1 11:00	2111/6/1 10:41	2111/6/1 10:41	2111/6/1 17:00	3	2	0	0	1	0	0	TRUE	55303	1327282.1			0	0	28	0	60	0
10123699	26397066	2166/10/4 16:02	2166/10/9 16:24		EW EMER.	EMERGENCY ROOM	HOME	Other	ENGLISH	MARRIED	WHITE	2166/10/4 13:39	2166/10/4 17:55	0	36660955	M	1		5	58	1	TRUE	2166/10/4 16:26	2166/10/5 21:44	1.21	1	TRUE	2166/10/5 17:00	2166/10/4 14:55	2166/10/4 14:55	2166/10/4 19:00	2	0	1	0	1	0	0	TRUE	75517	1812424.5			0	0	28	0	60	0
10123949	20875376	2185/11/13 9:12	2185/11/18 16:37		EW EMER.	PHYSICIAN REFERRAL	SKILLED NURSING FACILITY	Medicare	ENGLISH	MARRIED	WHITE	2185/11/13 6:32	2185/11/13 10:37	0	30129595	M	1		5	53	9	FALSE	2185/11/13 10:37	2185/11/15 16:49	2.25	1	TRUE	2185/11/14 8:00	2185/11/13 7:45	2185/11/13 7:45	2185/11/13 12:00	3	0	0	0	0	0	3	TRUE	82497	1979938.6			0	0	28	0	60	0
10123949	25322219	2186/2/14 16:22	2186/3/9 17:40		EW EMER.	PHYSICIAN REFERRAL	CHRONIC/LONG TERM ACUTE CARE	Medicare	ENGLISH	MARRIED	WHITE	2186/2/14 15:21	2186/2/14 22:18	0	30752201	M	1		23	54	10	FALSE	2186/2/14 16:23	2186/2/16 13:20	1.88	1	TRUE	2186/2/15 2:00	2186/2/14 15:48	2186/2/14 15:48	2186/2/14 23:00	4	0	0	0	0	0	4	TRUE	82590	1982176.4			0	0	28	0	60	0
10123949	24112556	2181/8/13 0:41	2181/8/15 14:10		EW EMER.	EMERGENCY ROOM	HOME	Other	ENGLISH	MARRIED	WHITE	2181/8/12 13:16	2181/8/13 1:52	0	35257230	M	1		2	49	4	FALSE	2181/8/13 1:52	2181/8/15 14:27	2.54	1	TRUE	2181/8/13 4:00	2181/8/12 16:45	2181/8/12 16:45	2181/8/13 3:00	4	0	0	0	0	0	4	TRUE	80944	1942657.9			0	0	28	0	60	0
10123949	24460648	2182/3/27 8:24	2182/4/1 16:34		EW EMER.	EMERGENCY ROOM	HOME	Medicare	ENGLISH	MARRIED	WHITE	2182/3/27 5:40	2182/3/27 12:00	0	35459203	M	1		5	50	5	FALSE	2182/3/27 12:00	2182/3/31 0:19	3.5	1	TRUE	2182/3/28 12:00	2182/3/27 8:00	2182/3/27 8:00	2182/3/27 13:00	4	0	0	0	0	0	4	TRUE	81170	1948092			0	0	28	0	60	0
10123949	24026594	2181/3/18 21:49	2181/3/22 13:14		EW EMER.	EMERGENCY ROOM	HOME HEALTH CARE	Other	ENGLISH	MARRIED	WHITE	2181/3/18 15:42	2181/3/18 23:43	0	35988303	M	1		4	49	2	FALSE	2181/3/18 23:43	2181/3/21 14:30	2.6300001	1	TRUE	2181/3/19 1:00	2181/3/18 18:15	2181/3/18 18:15	2181/3/19 3:00	4	0	0	0	0	0	4	TRUE	80796	1939127.6			0	0	28	0	60	0
10123949	24524130	2186/3/27 17:16	2186/4/7 16:49		OBSERVATION ADMIT	TRANSFER FROM SKILLED NURSING FACILITY	SKILLED NURSING FACILITY	Medicare	ENGLISH	MARRIED	WHITE	2186/3/27 7:29	2186/3/27 19:56	0	39914934	M	1		11	54	11	FALSE	2186/3/27 18:08	2186/3/30 2:22	2.3299999	1	TRUE	2186/3/28 1:00	2186/3/27 7:50	2186/3/27 7:50	2186/3/27 20:00	4	0	0	0	4	0	0	TRUE	82631	1983162.1			0	0	28	0	60	0
10124428	25968315	2137/3/6 23:00	2137/3/23 18:52		EW EMER.	TRANSFER FROM HOSPITAL	SKILLED NURSING FACILITY	Medicare	ENGLISH	WIDOWED	WHITE	2137/3/6 19:32	2137/3/7 0:11	0	37829112	F	0		17	64	1	TRUE	2137/3/7 0:11	2137/3/15 14:44	8.5799999	1	TRUE	2137/3/7 3:00	2137/3/6 19:45	2137/3/6 19:45	2137/3/7 2:00	2	2	0	0	0	0	0	TRUE	64714	1553136.3			0	0	28	0	60	0
10124825	27890366	2123/3/6 2:14	2123/3/27 15:30		EW EMER.	EMERGENCY ROOM	REHAB	Other	ENGLISH		UNKNOWN	2123/3/5 23:28	2123/3/6 3:37	0	37193328	M	1		21	65	1	TRUE	2123/3/6 16:33	2123/3/15 21:41	9.21	1	TRUE	2123/3/10 11:00	2123/3/8 9:18	2123/3/8 9:18	2123/3/7 16:00	2	0	0	0	1	1	0	TRUE	59599	1430392.5			0	0	28	0	60	0
10125047	26680668	2180/1/18 23:15	2180/2/1 13:30		EW EMER.	EMERGENCY ROOM	CHRONIC/LONG TERM ACUTE CARE	Medicare	ENGLISH	WIDOWED	WHITE	2180/1/18 21:34	2180/1/19 0:34	0	37629882	F	0		14	78	1	TRUE	2180/1/18 23:16	2180/2/1 13:55	13.58	1	TRUE	2180/1/19 2:00	2180/1/18 22:45	2180/1/18 22:45	2180/1/19 1:00	4	0	0	0	4	0	0	TRUE	80371	1928927.3			0	0	28	0	60	0
10125078	25160367	2152/2/6 11:15	2152/2/12 13:45		SURGICAL SAME DAY ADMISSION	PHYSICIAN REFERRAL	HOME HEALTH CARE	Other	ENGLISH	MARRIED	WHITE			0	38742850	M	1		6	50	1	TRUE	2152/2/6 10:02	2152/2/7 22:55	1.5	1	TRUE	2152/2/6 11:00	2152/2/6 13:21	2152/2/6 11:00	2152/2/6 13:00	2	0	1	0	1	0	0	TRUE	70163	1683922			0	0	28	0	60	0
10125241	25625835	2161/10/17 8:14	2161/10/28 16:44		EW EMER.	EMERGENCY ROOM	HOME HEALTH CARE	Other	ENGLISH	MARRIED	WHITE	2161/10/17 1:52	2161/10/17 9:39	0	31842545	F	0		11	43	1	TRUE	2161/10/17 9:39	2161/10/18 20:52	1.46	1	TRUE	2161/10/18 1:00	2161/10/17 2:54	2161/10/17 2:54	2161/10/17 12:00	2	0	0	0	1	1	0	TRUE	73704	1768905.6			0	0	28	0	60	0
10125616	27203234	2113/6/13 11:21	2113/6/23 15:00		EW EMER.	EMERGENCY ROOM	SKILLED NURSING FACILITY	Medicare	ENGLISH	SINGLE	WHITE	2113/6/13 10:34	2113/6/13 13:28	0	37131493	M	1	2114/4/15	10	76	1	TRUE	2113/6/13 13:28	2113/6/21 20:58	8.29	1	TRUE	2113/6/13 15:00	2113/6/13 10:40	2113/6/13 10:40	2113/6/13 15:00	2	0	0	0	1	0	1	TRUE	56046	1345117.5	56352	306	1	0	28	0	60	0
10125865	23139194	2158/3/17 12:54	2158/4/1 16:05		URGENT	TRANSFER FROM HOSPITAL	SKILLED NURSING FACILITY	Medicaid	?	MARRIED	WHITE			0	39266377	F	0	2158/7/9	15	48	1	TRUE	2158/3/17 12:55	2158/4/1 16:15	15.17	1	TRUE	2158/3/17 20:00	2158/3/17 14:51	2158/3/17 14:51	2158/3/17 14:00	4	0	0	0	0	4	0	TRUE	72394	1737468.9	72508	114	1	0	28	0	60	0
10125876	22053079	2168/2/16 17:50	2168/2/22 19:55	2168/2/22 19:55	URGENT	TRANSFER FROM HOSPITAL	DIED	Other	ENGLISH	SINGLE	WHITE			1	30696672	M	1	2168/2/22	6	56	1	TRUE	2168/2/16 17:51	2168/2/23 9:42	6.6700001	1	TRUE	2168/2/16 18:00	2168/2/16 19:00	2168/2/16 18:00	2168/2/16 18:00	4	0	2	0	1	0	1	TRUE	76017	1824425.9	76023	6	1	1	6	1	6	1
10125966	26958051	2190/12/9 8:00	2190/12/15 16:08		SURGICAL SAME DAY ADMISSION	PHYSICIAN REFERRAL	SKILLED NURSING FACILITY	Other	ENGLISH	MARRIED	WHITE			0	38266785	M	1		6	86	1	TRUE	2190/12/9 16:38	2190/12/10 17:44	1.04	1	TRUE	2190/12/9 18:00	2190/12/9 17:56	2190/12/9 17:56	2190/12/9 21:00	2	1	0	0	1	0	0	TRUE	84349	2024392.6			0	0	28	0	60	0
10126201	20376756	2153/3/14 7:53	2153/3/15 4:30	2153/3/15 4:30	URGENT	TRANSFER FROM HOSPITAL	DIED	Other	ENGLISH	MARRIED	WHITE			1	30033055	M	1	2153/3/15	1	50	1	TRUE	2153/3/14 9:36	2153/3/15 6:29	0.88	1	TRUE	2153/3/15 3:00	2153/3/14 18:07	2153/3/14 18:07	2153/3/14 14:00	5	0	0	0	4	0	1	TRUE	70565	1693569.6	70566	1	1	1	1	1	1	1
10126740	27058755	2128/2/1 9:29	2128/2/10 14:45		EW EMER.	EMERGENCY ROOM	CHRONIC/LONG TERM ACUTE CARE	Medicaid	ENGLISH	SINGLE	OTHER	2128/2/1 6:24	2128/2/1 10:25	0	30990280	M	1	2128/3/17	9	55	1	TRUE	2128/2/1 10:25	2128/2/3 16:31	2.25	1	TRUE	2128/2/1 14:00	2128/2/1 6:50	2128/2/1 6:50	2128/2/1 13:00	4	0	2	2	0	0	0	TRUE	61392	1473418.4	61437	45	1	0	28	1	45	1
10126957	21978689	2163/12/6 18:37	2163/12/20 18:37		URGENT	TRANSFER FROM HOSPITAL	HOME	Medicare	ENGLISH	DIVORCED	UNKNOWN			0	33209076	F	0		14	76	1	TRUE	2163/12/6 18:37	2163/12/8 16:27	1.92	1	TRUE	2163/12/6 23:00	2163/12/6 20:26	2163/12/6 20:26	2163/12/6 19:00	2	0	0	0	0	0	2	TRUE	74484	1787634.6			0	0	28	0	60	0
10126957	27862453	2164/1/7 21:20	2164/1/24 16:58		URGENT	TRANSFER FROM HOSPITAL	HOME	Medicare	ENGLISH	DIVORCED	UNKNOWN			0	39312258	F	0		17	77	3	FALSE	2164/1/7 21:20	2164/1/9 17:34	1.83	1	TRUE	2164/1/8 10:00	2164/1/8 4:16	2164/1/8 4:16	2164/1/7 23:00	2	0	0	0	0	0	2	TRUE	74516	1788405.4			0	0	28	0	60	0
10127132	28554377	2164/11/28 20:29	2164/11/30 14:20	2164/11/30 14:20	EW EMER.	EMERGENCY ROOM	DIED	Medicare	ENGLISH	SINGLE	WHITE	2164/11/28 16:46	2164/11/28 22:20	1	39485910	F	0	2164/11/30	2	83	1	TRUE	2164/11/28 22:20	2164/11/30 15:32	1.71	1	TRUE	2164/11/28 23:00	2164/11/28 17:10	2164/11/28 17:10	2164/11/29 0:00	4	0	0	0	4	0	0	TRUE	74842	1796230.4	74844	2	1	1	2	1	2	1
10127185	27920583	2141/10/31 10:41	2141/11/5 14:45		URGENT	TRANSFER FROM HOSPITAL	HOME HEALTH CARE	Other	ENGLISH	MARRIED	UNABLE TO OBTAIN			0	34550507	M	1		5	60	1	TRUE	2141/10/31 15:49	2141/11/1 17:59	1.08	2	FALSE	2141/10/31 17:00	2141/10/31 11:43	2141/10/31 11:43	2141/10/31 18:00	4	1	1	0	1	0	1	TRUE	66413	1593927.9			0	0	28	0	60	0
10127408	22747540	2152/10/13 6:49	2152/10/15 14:28		EW EMER.	EMERGENCY ROOM	HOME	Other	ENGLISH	SINGLE	WHITE	2152/10/12 23:14	2152/10/13 11:57	0	38525709	M	1	2152/11/25	2	40	1	TRUE	2152/10/13 10:31	2152/10/14 21:43	1.46	1	TRUE	2152/10/13 14:00	2152/10/13 13:49	2152/10/13 13:49	2152/10/13 14:00	2	0	2	0	0	0	0	TRUE	70413	1689922.5	70456	43	1	0	28	1	43	1
10127469	23079904	2162/9/6 19:45	2162/9/12 14:13		EW EMER.	EMERGENCY ROOM	SKILLED NURSING FACILITY	Medicare	?	MARRIED	WHITE	2162/9/6 13:56	2162/9/6 20:20	0	38026241	F	0	2163/2/23	6	75	1	TRUE	2162/9/6 20:20	2162/9/8 18:25	1.92	1	TRUE	2162/9/6 22:00	2162/9/6 15:25	2162/9/6 15:25	2162/9/6 21:00	3	1	0	0	1	0	1	TRUE	74028	1776692.4	74198	170	1	0	28	0	60	0
10127469	24362861	2163/2/5 0:16	2163/2/14 11:55		EW EMER.	EMERGENCY ROOM	SKILLED NURSING FACILITY	Medicare	?	MARRIED	WHITE	2163/2/4 20:10	2163/2/5 2:24	0	39526249	F	0	2163/2/23	9	76	3	FALSE	2163/2/5 1:22	2163/2/6 16:33	1.63	1	TRUE	2163/2/5 3:00	2163/2/4 20:30	2163/2/4 20:30	2163/2/5 3:00	2	0	0	0	0	1	1	TRUE	74180	1780321.4	74198	18	1	1	18	1	18	1
10127517	21018884	2180/12/17 12:37	2180/12/26 17:13		URGENT	TRANSFER FROM HOSPITAL	HOME	Medicare	ENGLISH	MARRIED	WHITE			0	32454165	M	1		9	70	1	TRUE	2180/12/21 8:25	2180/12/22 16:01	1.33	1	TRUE	2180/12/21 11:00	2180/12/21 15:18	2180/12/21 11:00	2180/12/21 16:00	5	2	1	0	1	0	1	TRUE	80709	1937024.4			0	0	28	0	60	0
10127936	20688231	2165/10/6 20:25	2165/10/14 17:40		DIRECT EMER.	PHYSICIAN REFERRAL	SKILLED NURSING FACILITY	Medicare	ENGLISH	SINGLE	WHITE			0	39916050	F	0		8	82	1	TRUE	2165/10/10 9:07	2165/10/13 14:44	3.21	1	TRUE	2165/10/10 10:00	2165/10/9 16:56	2165/10/9 16:56	2165/10/10 12:00	7	2	1	0	0	4	0	TRUE	75158	1803801.1			0	0	28	0	60	0
10128085	27136294	2145/8/6 8:00	2145/9/1 18:00		SURGICAL SAME DAY ADMISSION	PHYSICIAN REFERRAL	CHRONIC/LONG TERM ACUTE CARE	Other	ENGLISH	MARRIED	WHITE			0	39990093	M	1		26	54	1	TRUE	2145/8/6 15:10	2145/8/24 17:06	18.08	1	TRUE	2145/8/9 14:00	2145/8/6 21:15	2145/8/6 21:15	2145/8/6 22:00	3	2	0	0	0	0	1	TRUE	67788	1626927.1			0	0	28	0	60	0
10128988	24335419	2185/12/2 19:14	2185/12/14 18:45		URGENT	TRANSFER FROM HOSPITAL	HOME	Medicaid	?	MARRIED	OTHER			0	31305643	F	0		12	70	1	TRUE	2185/12/5 12:28	2185/12/6 14:20	1.08	1	TRUE	2185/12/5 14:00	2185/12/5 13:46	2185/12/5 13:46	2185/12/5 13:00	3	0	0	3	0	0	0	TRUE	82519	1980468.5			0	0	28	0	60	0
10129119	26954563	2179/1/19 16:22	2179/1/23 16:35		URGENT	TRANSFER FROM HOSPITAL	HOME	Medicare	ENGLISH	WIDOWED	WHITE	2179/1/19 11:11	2179/1/19 19:15	0	30133616	M	1		4	60	2	FALSE	2179/1/19 19:15	2179/1/21 22:02	2.1300001	1	TRUE	2179/1/20 19:00	2179/1/19 14:00	2179/1/19 14:00	2179/1/19 21:00	2	0	2	0	0	0	0	TRUE	80007	1920187.1			0	0	28	0	60	0
10129254	29023346	2189/1/12 21:09	2189/2/25 20:17		URGENT	TRANSFER FROM HOSPITAL	HOME	Medicare	ENGLISH	MARRIED	HISPANIC/LATINO - DOMINICAN			0	35006975	M	1		44	44	1	TRUE	2189/1/12 21:10	2189/1/25 21:49	13	1	TRUE	2189/1/13 0:00	2189/1/12 22:00	2189/1/12 22:00	2189/1/12 22:00	10	2	0	0	4	0	4	TRUE	83653	2007693.1			0	0	28	0	60	0
10130585	22646841	2151/1/24 18:59	2151/1/25 7:30	2151/1/25 7:30	EW EMER.	EMERGENCY ROOM	DIED	Other	ENGLISH	SINGLE	ASIAN - CHINESE	2151/1/24 16:36	2151/1/24 20:58	1	37371944	M	1	2151/1/25	1	58	1	TRUE	2151/1/24 20:58	2151/1/25 10:24	0.57999998	1	TRUE	2151/1/25 0:00	2151/1/24 17:35	2151/1/24 17:35	2151/1/24 22:00	4	0	0	0	4	0	0	TRUE	69785	1674861	69786	1	1	1	1	1	1	1
10131647	23709958	2147/5/2 20:00	2147/5/10 16:00		EW EMER.	TRANSFER FROM HOSPITAL	HOME HEALTH CARE	Other	ENGLISH		UNKNOWN	2147/5/2 17:57	2147/5/2 20:57	0	33871561	F	0		8	59	1	TRUE	2147/5/2 20:57	2147/5/3 22:05	1.08	1	TRUE	2147/5/2 23:00	2147/5/2 18:09	2147/5/2 18:09	2147/5/3 5:00	3	0	2	1	0	0	0	TRUE	68422	1642149			0	0	28	0	60	0
10131753	28108097	2125/5/6 15:15	2125/5/10 14:56		ELECTIVE	PHYSICIAN REFERRAL	HOME HEALTH CARE	Medicare	ENGLISH	MARRIED	WHITE			0	38081560	M	1		4	69	1	TRUE	2125/5/6 11:02	2125/5/7 12:17	1.04	1	TRUE	2125/5/6 12:00	2125/5/6 13:30	2125/5/6 12:00	2125/5/6 16:00	3	2	1	0	0	0	0	TRUE	60391	1449395			0	0	28	0	60	0
10131771	29307511	2117/8/26 8:30	2117/9/15 14:20		SURGICAL SAME DAY ADMISSION	PHYSICIAN REFERRAL	HOME HEALTH CARE	Other	ENGLISH	MARRIED	WHITE			0	32851340	M	1		20	61	1	TRUE	2117/8/29 2:53	2117/9/3 15:16	5.54	1	TRUE	2117/8/29 4:00	2117/8/28 16:08	2117/8/28 16:08	2117/8/29 3:00	2	0	0	0	1	1	0	TRUE	57584	1382019			0	0	28	0	60	0
10132217	23597467	2143/10/2 4:24	2143/10/4 19:22	2143/10/4 19:22	EW EMER.	EMERGENCY ROOM	DIED	Medicare	ENGLISH		UNKNOWN	2143/10/2 2:59	2143/10/2 5:05	1	34001306	F	0	2143/10/4	2	91	1	TRUE	2143/10/2 5:05	2143/10/4 20:55	2.6300001	1	TRUE	2143/10/2 7:00	2143/10/2 0:00	2143/10/2 0:00	2143/10/2 14:00	4	0	0	0	3	0	1	TRUE	67114	1610741	67116	2	1	1	2	1	2	1
10132611	28996766	2168/2/22 3:06	2168/3/2 17:15	2168/3/2 17:15	EW EMER.	TRANSFER FROM HOSPITAL	DIED	Medicare	ENGLISH	SINGLE	WHITE	2168/2/22 1:53	2168/2/22 5:05	1	31179345	M	1	2168/3/2	9	74	1	TRUE	2168/2/22 5:05	2168/2/24 16:36	2.46	1	TRUE	2168/2/22 6:00	2168/2/22 2:05	2168/2/22 2:05	2168/2/22 7:00	3	0	0	0	3	0	0	TRUE	76023	1824557	76032	9	1	1	9	1	9	1
10132611	28996766	2168/2/22 3:06	2168/3/2 17:15	2168/3/2 17:15	EW EMER.	TRANSFER FROM HOSPITAL	DIED	Medicare	ENGLISH	SINGLE	WHITE	2168/2/22 1:53	2168/2/22 5:05	1	32591816	M	1	2168/3/2	9	74	1	TRUE	2168/2/29 23:03	2168/3/2 18:22	1.79	2	FALSE	2168/3/2 8:00	2168/3/2 15:38	2168/3/2 8:00	2168/3/1 0:00	6	0	2	2	0	0	2	TRUE	76030	1824743	76032	2	1	1	2	1	2	1
10132888	21293774	2127/9/24 2:52	2127/10/20 17:00		EW EMER.	EMERGENCY ROOM	REHAB	Other	?	MARRIED	ASIAN	2127/9/24 0:40	2127/9/24 3:47	0	31822561	M	1		26	89	1	TRUE	2127/9/25 18:05	2127/10/6 16:42	10.92	2	FALSE	2127/9/29 11:00	2127/9/29 14:01	2127/9/29 11:00	2127/9/27 11:00	4	2	0	0	1	0	1	TRUE	61263	1470330.1			0	0	28	0	60	0
10133363	25489216	2113/5/1 21:37	2113/5/10 17:55		EW EMER.	WALK-IN/SELF REFERRAL	SKILLED NURSING FACILITY	Medicare	ENGLISH	SINGLE	WHITE	2113/5/1 13:37	2113/5/2 1:55	0	35186859	F	0	2113/6/23	9	79	2	FALSE	2113/5/1 21:38	2113/5/4 16:24	2.79	1	TRUE	2113/5/2 7:00	2113/5/1 22:30	2113/5/1 22:30	2113/5/2 3:00	7	0	0	0	3	0	4	TRUE	56003	1344093.8	56056	53	1	0	28	1	53	1
10133367	28722095	2167/10/9 11:00	2167/10/15 15:05		SURGICAL SAME DAY ADMISSION	PHYSICIAN REFERRAL	HOME HEALTH CARE	Other	ENGLISH	MARRIED	WHITE			0	32715099	M	1		6	49	1	TRUE	2167/10/9 10:17	2167/10/10 16:53	1.25	1	TRUE	2167/10/9 12:00	2167/10/9 13:37	2167/10/9 12:00	2167/10/9 14:00	3	2	0	0	1	0	0	TRUE	75887	1821298.3			0	0	28	0	60	0
10134367	29289398	2176/12/2 14:20	2176/12/16 0:34	2176/12/16 0:34	URGENT	TRANSFER FROM HOSPITAL	DIED	Medicare	ENGLISH	WIDOWED	WHITE			1	38387375	F	0	2176/12/16	14	86	2	FALSE	2176/12/10 7:53	2176/12/13 22:21	3.6300001	2	FALSE	2176/12/11 10:00	2176/12/10 13:05	2176/12/10 13:05	2176/12/10 22:00	2	0	0	0	1	1	0	TRUE	79237	1901695.9	79243	6	1	1	6	1	6	1
10135376	24984050	2179/8/8 17:33	2179/8/19 17:58	2179/8/19 17:58	OBSERVATION ADMIT	EMERGENCY ROOM	DIED	Medicare	ENGLISH	MARRIED	WHITE	2179/8/8 11:16	2179/8/8 18:38	1	32058495	M	1	2179/8/19	11	91	1	TRUE	2179/8/11 18:18	2179/8/19 19:21	8.04	1	TRUE	2179/8/12 10:00	2179/8/11 19:53	2179/8/11 19:53	2179/8/11 19:00	3	0	0	0	1	0	2	TRUE	80211	1925082.3	80219	8	1	1	8	1	8	1
10135398	28054572	2153/9/25 22:34	2153/10/18 18:05		OBSERVATION ADMIT	EMERGENCY ROOM	HOME	Other	?		WHITE - OTHER EUROPEAN	2153/9/25 19:15	2153/9/25 23:39	0	36223916	M	1		23	59	1	TRUE	2153/9/25 23:39	2153/10/8 22:22	12.96	1	TRUE	2153/9/26 15:00	2153/9/26 15:20	2153/9/26 15:00	2153/9/26 7:00	2	0	1	0	0	1	0	TRUE	70760	1698263.6			0	0	28	0	60	0
10135557	26612112	2141/3/25 18:05	2141/3/31 9:26		OBSERVATION ADMIT	EMERGENCY ROOM	HOME	Medicaid	ENGLISH	DIVORCED	WHITE	2141/3/25 16:45	2141/3/25 20:37	0	32726628	M	1	2141/10/14	6	57	1	TRUE	2141/3/25 20:37	2141/3/27 23:21	2.1300001	1	TRUE	2141/3/25 22:00	2141/3/25 17:00	2141/3/25 17:00	2141/3/25 21:00	6	2	0	0	4	0	0	TRUE	66193	1588652.6	66396	203	1	0	28	0	60	0
10135595	29216481	2122/4/1 10:45	2122/4/13 13:00		SURGICAL SAME DAY ADMISSION	PHYSICIAN REFERRAL	REHAB	Medicare	ENGLISH	MARRIED	WHITE			0	38628397	M	1		12	88	1	TRUE	2122/4/1 12:13	2122/4/10 23:13	9.46	1	TRUE	2122/4/1 13:00	2122/4/1 17:45	2122/4/1 13:00	2122/4/1 18:00	4	0	1	0	3	0	0	TRUE	59260	1422252.3			0	0	28	0	60	0
10136619	23362878	2141/1/16 16:18	2141/1/29 11:00	2141/1/29 11:00	EW EMER.	EMERGENCY ROOM	DIED	Medicare	ENGLISH	MARRIED	WHITE	2141/1/16 13:14	2141/1/16 18:09	1	31093046	F	0	2141/1/29	13	89	1	TRUE	2141/1/16 18:09	2141/1/29 13:47	12.79	1	TRUE	2141/1/20 11:00	2141/1/19 20:00	2141/1/19 20:00	2141/1/20 0:00	2	0	0	0	1	1	0	TRUE	66125	1587018.1	66138	13	1	1	13	1	13	1
10136978	21011057	2111/1/15 16:34	2111/1/29 17:40		EW EMER.	EMERGENCY ROOM	SKILLED NURSING FACILITY	Medicare	?	SINGLE	HISPANIC OR LATINO	2111/1/15 13:40	2111/1/15 18:20	0	30747248	M	1		14	77	1	TRUE	2111/1/15 18:20	2111/1/19 20:01	4.0799999	1	TRUE	2111/1/15 20:00	2111/1/15 17:40	2111/1/15 17:40	2111/1/15 19:00	3	0	0	0	1	2	0	TRUE	55166	1324002.4			0	0	28	0	60	0
10137806	29845521	2138/6/3 21:26	2138/6/8 13:59		EW EMER.	EMERGENCY ROOM	SKILLED NURSING FACILITY	Other	ENGLISH	WIDOWED	WHITE	2138/6/3 20:16	2138/6/3 22:24	0	31037698	M	1		5	82	1	TRUE	2138/6/3 22:24	2138/6/6 16:10	2.75	1	TRUE	2138/6/4 2:00	2138/6/4 0:40	2138/6/4 0:40	2138/6/4 3:00	2	0	1	0	1	0	0	TRUE	65167	1564030.4			0	0	28	0	60	0
10137856	24697159	2186/5/17 7:15	2186/5/18 2:40	2186/5/18 2:40	SURGICAL SAME DAY ADMISSION	PHYSICIAN REFERRAL	DIED	Medicare	ENGLISH	DIVORCED	WHITE			1	35659646	M	1	2186/5/18	1	73	1	TRUE	2186/5/17 9:02	2186/5/18 7:12	0.92000002	1	TRUE	2186/5/17 10:00	2186/5/17 10:55	2186/5/17 10:00	2186/5/17 11:00	2	0	0	0	1	0	1	TRUE	82682	1984377.1	82683	1	1	1	1	1	1	1
10138206	29096936	2156/11/9 18:10	2156/11/30 16:09		URGENT	TRANSFER FROM HOSPITAL	HOME HEALTH CARE	Other	ENGLISH	SINGLE	WHITE			0	33712680	M	1	2157/3/18	21	53	1	TRUE	2156/11/17 7:43	2156/11/23 20:48	6.54	1	TRUE	2156/11/22 12:00	2156/11/21 20:50	2156/11/21 20:50	2156/11/19 21:00	9	0	3	2	1	0	3	TRUE	71909	1725823.8	72030	121	1	0	28	0	60	0
10138765	22692360	2128/8/29 18:45	2128/9/11 17:13		URGENT	TRANSFER FROM HOSPITAL	SKILLED NURSING FACILITY	Other	ENGLISH	MARRIED	WHITE			0	36880784	M	1		13	68	1	TRUE	2128/9/5 14:59	2128/9/7 13:27	1.96	1	TRUE	2128/9/5 16:00	2128/9/5 18:33	2128/9/5 16:00	2128/9/5 19:00	5	2	0	0	3	0	0	TRUE	61609	1478631			0	0	28	0	60	0
10139228	25617386	2133/3/14 4:50	2133/3/29 18:23		EW EMER.	WALK-IN/SELF REFERRAL	PSYCH FACILITY	Other	ENGLISH	SINGLE	WHITE	2133/3/13 19:59	2133/3/14 1:02	0	36237438	M	1		15	48	1	TRUE	2133/3/14 4:56	2133/3/16 19:01	2.6300001	1	TRUE	2133/3/14 7:00	2133/3/13 20:58	2133/3/13 20:58	2133/3/14 5:00	5	0	0	0	4	0	1	TRUE	63260	1518245			0	0	28	0	60	0
10139959	21989430	2147/9/12 12:00	2147/9/19 14:00		ELECTIVE	PHYSICIAN REFERRAL	SKILLED NURSING FACILITY	Medicare	ENGLISH	MARRIED	WHITE			0	33716923	M	1		7	87	1	TRUE	2147/9/13 9:22	2147/9/14 20:30	1.46	1	TRUE	2147/9/13 10:00	2147/9/12 17:00	2147/9/12 17:00	2147/9/13 16:00	6	0	2	0	3	0	1	TRUE	68556	1645353.4			0	0	28	0	60	0
10139992	24997910	2123/8/12 16:14	2123/8/24 15:00		OBSERVATION ADMIT	PHYSICIAN REFERRAL	HOME HEALTH CARE	Medicaid	ENGLISH	SINGLE	WHITE			0	37614564	M	1		12	54	1	TRUE	2123/8/13 18:27	2123/8/15 17:24	1.96	1	TRUE	2123/8/13 19:00	2123/8/12 21:30	2123/8/12 21:30	2123/8/13 19:00	6	0	2	3	1	0	0	TRUE	59759	1434234.5			0	0	28	0	60	0
10141035	24374681	2144/11/16 22:10	2144/11/22 16:12		URGENT	TRANSFER FROM HOSPITAL	SKILLED NURSING FACILITY	Medicare	ENGLISH	MARRIED	WHITE	2144/11/16 17:45	2144/11/16 22:49	0	38562441	F	0		6	77	1	TRUE	2144/11/16 22:49	2144/11/18 18:35	1.83	1	TRUE	2144/11/17 2:00	2144/11/16 18:30	2144/11/16 18:30	2144/11/17 4:00	5	0	0	0	1	0	4	TRUE	67525	1620622.9			0	0	28	0	60	0
10141173	28722241	2112/9/19 11:05	2112/9/27 17:05		ELECTIVE	PHYSICIAN REFERRAL	SKILLED NURSING FACILITY	Medicare	ENGLISH	MARRIED	WHITE			0	38092675	F	0		8	71	1	TRUE	2112/9/20 10:09	2112/9/25 16:17	5.25	1	TRUE	2112/9/24 1:00	2112/9/21 21:24	2112/9/21 21:24	2112/9/20 16:00	3	2	1	0	0	0	0	TRUE	55780	1338730.1			0	0	28	0	60	0
10141243	23144540	2185/6/25 21:17	2185/6/29 16:55		EW EMER.	TRANSFER FROM HOSPITAL	HOME	Medicare	ENGLISH	SINGLE	WHITE	2185/6/25 18:12	2185/6/26 2:08	0	35454938	M	1		4	77	1	TRUE	2185/6/26 2:08	2185/6/27 16:52	1.58	1	TRUE	2185/6/26 5:00	2185/6/25 20:00	2185/6/25 20:00	2185/6/26 10:00	2	0	0	0	1	0	1	TRUE	82357	1976570.1			0	0	28	0	60	0
10141364	25007953	2125/7/24 11:04	2125/8/15 14:25		EW EMER.	EMERGENCY ROOM	CHRONIC/LONG TERM ACUTE CARE	Other	ENGLISH	MARRIED	WHITE	2125/7/24 8:00	2125/7/24 13:44	0	32906693	M	1	2127/4/4	22	67	1	TRUE	2125/7/24 13:44	2125/8/15 14:28	22.040001	1	TRUE	2125/7/24 16:00	2125/7/24 8:20	2125/7/24 8:20	2125/7/24 14:00	2	0	0	0	1	0	1	TRUE	60470	1451293.8	61089	619	1	0	28	0	60	0
10142207	23369630	2131/7/12 3:57	2131/7/15 17:20		EW EMER.	EMERGENCY ROOM	HOME	Other	ENGLISH	MARRIED	WHITE	2131/7/11 20:50	2131/7/12 4:30	0	31587430	M	1		3	57	1	TRUE	2131/7/12 4:30	2131/7/13 15:50	1.46	1	TRUE	2131/7/12 6:00	2131/7/11 21:00	2131/7/11 21:00	2131/7/12 5:00	3	2	0	0	0	0	1	TRUE	62649	1503580.5			0	0	28	0	60	0
10142412	20588114	2164/11/2 14:00	2164/11/9 17:45		ELECTIVE	PHYSICIAN REFERRAL	HOME HEALTH CARE	Medicare	ENGLISH	MARRIED	UNKNOWN			0	34384364	M	1		7	66	1	TRUE	2164/11/3 9:03	2164/11/4 11:50	1.08	1	TRUE	2164/11/3 10:00	2164/11/2 23:44	2164/11/2 23:44	2164/11/3 13:00	5	1	1	0	3	0	0	TRUE	74817	1795617.1			0	0	28	0	60	0
10143030	27543597	2180/4/19 9:39	2180/7/23 5:44	2180/7/23 5:44	DIRECT EMER.	PHYSICIAN REFERRAL	DIED	Medicare	ENGLISH	MARRIED	WHITE			1	32874601	M	1	2180/7/23	95	64	1	TRUE	2180/6/20 9:24	2180/7/23 8:19	32.959999	2	FALSE	2180/6/20 13:00	2180/6/20 0:00	2180/6/20 0:00	2180/6/20 10:00	5	0	4	1	0	0	0	TRUE	80525	1932609.5	80558	33	1	0	28	1	33	1
10143030	27543597	2180/4/19 9:39	2180/7/23 5:44	2180/7/23 5:44	DIRECT EMER.	PHYSICIAN REFERRAL	DIED	Medicare	ENGLISH	MARRIED	WHITE			1	38333165	M	1	2180/7/23	95	64	1	TRUE	2180/5/10 12:50	2180/6/12 16:42	33.169998	1	TRUE	2180/5/11 20:00	2180/5/10 16:43	2180/5/10 16:43	2180/5/10 14:00	8	0	4	2	0	1	1	TRUE	80484	1931628.9	80558	74	1	0	28	0	60	1
10143305	28411958	2126/6/17 16:16	2126/6/20 19:00	2126/6/20 19:00	EW EMER.	EMERGENCY ROOM	DIED	Other	ENGLISH	SINGLE	WHITE	2126/6/17 12:49	2126/6/17 16:25	1	39876736	M	1	2126/6/20	3	56	1	TRUE	2126/6/17 16:25	2126/6/20 20:55	3.1700001	1	TRUE	2126/6/17 23:00	2126/6/17 23:20	2126/6/17 23:00	2126/6/17 19:00	2	2	0	0	0	0	0	TRUE	60798	1459168.4	60801	3	1	1	3	1	3	1
10144093	25263721	2182/6/10 4:44	2182/6/13 15:00		EW EMER.	EMERGENCY ROOM	HOME	Medicare	ENGLISH	MARRIED	WHITE	2182/6/10 0:26	2182/6/10 8:01	0	39578566	M	1		3	67	1	TRUE	2182/6/10 6:21	2182/6/12 20:27	2.5799999	1	TRUE	2182/6/10 10:00	2182/6/10 1:00	2182/6/10 1:00	2182/6/10 9:00	3	0	1	0	1	0	1	TRUE	81245	1949886.4			0	0	28	0	60	0
10144145	29668384	2115/1/2 20:41	2115/4/3 4:30	2115/4/3 4:30	URGENT	TRANSFER FROM HOSPITAL	DIED	Medicaid	ENGLISH	SINGLE	UNKNOWN			1	39712677	M	1	2115/4/3	91	55	1	TRUE	2115/1/2 20:41	2115/1/17 18:31	14.92	1	TRUE	2115/1/2 22:00	2115/1/2 20:36	2115/1/2 20:36	2115/1/2 21:00	2	0	0	0	2	0	0	TRUE	56614	1358756.8	56705	91	1	0	28	0	60	0
10144378	28309992	2142/4/5 20:09	2142/4/13 0:00	2142/4/13 0:00	URGENT	WALK-IN/SELF REFERRAL	DIED	Medicaid	?	SINGLE	ASIAN	2142/4/5 15:44	2142/4/5 21:49	1	36025378	M	1	2142/4/13	8	47	1	TRUE	2142/4/5 21:49	2142/4/12 18:26	6.8800001	1	TRUE	2142/4/6 0:00	2142/4/5 16:05	2142/4/5 16:05	2142/4/6 3:00	3	0	2	0	1	0	0	TRUE	66569	1597677.9	66577	8	1	1	8	1	8	1
10145269	26867674	2150/11/27 15:07	2150/12/5 14:26		URGENT	TRANSFER FROM HOSPITAL	REHAB	Medicare	?		UNKNOWN			0	37207587	F	0		8	81	1	TRUE	2150/11/30 9:26	2150/12/2 20:49	2.46	1	TRUE	2150/12/2 13:00	2150/11/30 15:00	2150/11/30 15:00	2150/11/30 17:00	3	2	0	0	1	0	0	TRUE	69730	1673529.5			0	0	28	0	60	0
10145417	27257164	2129/11/3 8:27	2129/11/6 15:45		EW EMER.	EMERGENCY ROOM	HOME	Other	?	SINGLE	BLACK/AFRICAN	2129/11/3 7:40	2129/11/3 10:24	0	34490961	F	0		3	24	1	TRUE	2129/11/3 10:24	2129/11/6 15:45	3.21	1	TRUE	2129/11/4 17:00	2129/11/3 7:57	2129/11/3 7:57	2129/11/3 11:00	3	2	0	0	1	0	0	TRUE	62033	1488802.4			0	0	28	0	60	0
10146603	23552174	2199/1/14 7:15	2199/1/18 14:20		SURGICAL SAME DAY ADMISSION	PHYSICIAN REFERRAL	HOME	Medicare	ENGLISH	SINGLE	WHITE			0	35119940	F	0		4	76	1	TRUE	2199/1/14 16:07	2199/1/15 13:55	0.88	1	TRUE	2199/1/14 20:00	2199/1/14 20:54	2199/1/14 20:00	2199/1/14 19:00	2	0	0	0	2	0	0	TRUE	87307	2095384.1			0	0	28	0	60	0
10146644	21838931	2145/10/30 17:02	2145/11/26 15:00	2145/11/26 15:00	EW EMER.	EMERGENCY ROOM	DIED	Medicare	ENGLISH	MARRIED	WHITE	2145/10/30 13:42	2145/10/30 19:40	1	30587132	M	1	2145/11/26	27	76	1	TRUE	2145/10/30 19:40	2145/11/1 20:31	2.04	1	TRUE	2145/10/30 22:00	2145/10/30 14:00	2145/10/30 14:00	2145/10/30 21:00	3	0	0	0	3	0	0	TRUE	67873	1628971.8	67900	27	1	1	27	1	27	1
10146644	21838931	2145/10/30 17:02	2145/11/26 15:00	2145/11/26 15:00	EW EMER.	EMERGENCY ROOM	DIED	Medicare	ENGLISH	MARRIED	WHITE	2145/10/30 13:42	2145/10/30 19:40	1	32994215	M	1	2145/11/26	27	76	1	TRUE	2145/11/18 5:33	2145/11/26 16:25	8.46	2	FALSE	2145/11/18 8:00	2145/11/18 6:24	2145/11/18 6:24	2145/11/18 6:00	6	0	0	0	4	0	2	TRUE	67892	1629413.5	67900	8	1	1	8	1	8	1
10146735	26221231	2136/12/23 8:14	2136/12/26 16:00		EW EMER.	EMERGENCY ROOM	HOME	Medicare	ENGLISH	MARRIED	WHITE	2136/12/23 6:29	2136/12/23 9:28	0	36723074	M	1		3	64	3	FALSE	2136/12/23 9:28	2136/12/24 20:53	1.46	1	TRUE	2136/12/23 12:00	2136/12/23 7:03	2136/12/23 7:03	2136/12/23 13:00	4	0	1	2	0	0	1	TRUE	64640	1551369.5			0	0	28	0	60	0
10146735	20999450	2135/12/17 21:42	2135/12/23 12:15		EW EMER.	EMERGENCY ROOM	HOME	Other	ENGLISH	MARRIED	WHITE	2135/12/17 20:23	2135/12/17 22:23	0	39598672	M	1		6	63	1	TRUE	2135/12/17 22:23	2135/12/20 17:05	2.79	1	TRUE	2135/12/17 23:00	2135/12/17 20:40	2135/12/17 20:40	2135/12/18 5:00	4	0	0	2	1	0	1	TRUE	64268	1542454.4			0	0	28	0	60	0
10147087	26857297	2113/1/26 23:04	2113/2/1 11:57	2113/2/1 11:57	URGENT	TRANSFER FROM HOSPITAL	DIED	Medicare	ENGLISH	MARRIED	WHITE	2113/1/26 20:56	2113/1/27 2:08	1	39531674	F	0	2113/2/1	6	72	1	TRUE	2113/1/27 2:08	2113/2/1 11:57	5.3800001	1	TRUE	2113/1/27 4:00	2113/1/26 21:20	2113/1/26 21:20	2113/1/27 5:00	2	2	0	0	0	0	0	TRUE	55909	1341818.1	55914	5	1	1	5	1	5	1
10147182	29298623	2179/11/7 17:27	2179/11/17 18:30		URGENT	TRANSFER FROM HOSPITAL	HOME	Other	ENGLISH	MARRIED	UNABLE TO OBTAIN			0	30371730	M	1	2180/7/9	10	63	1	TRUE	2179/11/7 17:27	2179/11/10 13:17	2.8299999	1	TRUE	2179/11/7 20:00	2179/11/7 17:47	2179/11/7 17:47	2179/11/7 19:00	3	0	0	0	1	0	2	TRUE	80299	1927193.4	80544	245	1	0	28	0	60	0
10147182	22852948	2179/11/22 7:15	2179/11/25 19:47		SURGICAL SAME DAY ADMISSION	PHYSICIAN REFERRAL	HOME HEALTH CARE	Other	ENGLISH	MARRIED	UNABLE TO OBTAIN			0	33175266	M	1	2180/7/9	3	63	2	FALSE	2179/11/22 20:32	2179/11/24 0:53	1.17	1	TRUE	2179/11/23 0:00	2179/11/22 21:08	2179/11/22 21:08	2179/11/22 21:00	2	2	0	0	0	0	0	TRUE	80314	1927556.5	80544	230	1	0	28	0	60	0
10148417	28291473	2196/8/29 12:19	2196/9/20 15:30		EW EMER.	EMERGENCY ROOM	CHRONIC/LONG TERM ACUTE CARE	Medicare	?	SINGLE	OTHER	2196/8/28 21:48	2196/8/29 14:41	0	31274661	F	0	2197/11/19	22	91	1	TRUE	2196/9/1 10:51	2196/9/20 16:31	19.25	1	TRUE	2196/9/7 20:00	2196/9/8 16:44	2196/9/7 20:00	2196/9/5 20:00	5	2	0	0	1	2	0	TRUE	86442	2074618.9	86886	444	1	0	28	0	60	0
10148417	29867930	2197/10/13 18:14	2197/11/19 3:39	2197/11/19 3:39	EW EMER.	EMERGENCY ROOM	DIED	Medicare	?	SINGLE	OTHER	2197/10/13 15:30	2197/10/13 19:08	1	36965545	F	0	2197/11/19	37	92	2	FALSE	2197/10/13 18:27	2197/11/14 15:02	31.879999	1	TRUE	2197/10/13 21:00	2197/10/13 16:10	2197/10/13 16:10	2197/10/14 1:00	2	0	0	0	1	1	0	TRUE	86849	2084394.5	86886	37	1	0	28	1	37	1
10148533	26200962	2113/2/28 19:38	2113/3/3 17:48		EW EMER.	EMERGENCY ROOM	HOME	Other	?	SINGLE	HISPANIC/LATINO - HONDURAN	2113/2/28 16:42	2113/2/28 20:47	0	38372401	M	1		3	29	1	TRUE	2113/2/28 20:47	2113/3/2 15:17	1.79	1	TRUE	2113/3/1 0:00	2113/2/28 17:53	2113/2/28 17:53	2113/3/1 2:00	2	2	0	0	0	0	0	TRUE	55941	1342604.8			0	0	28	0	60	0
10148939	29281105	2111/6/28 10:00	2111/7/2 15:00		SURGICAL SAME DAY ADMISSION	PHYSICIAN REFERRAL	HOME HEALTH CARE	Other	ENGLISH	MARRIED	WHITE			0	36111418	M	1		4	65	1	TRUE	2111/6/28 8:48	2111/6/29 17:50	1.38	1	TRUE	2111/6/28 10:00	2111/6/28 14:20	2111/6/28 10:00	2111/6/28 15:00	2	2	0	0	0	0	0	TRUE	55330	1327928.9			0	0	28	0	60	0
10149722	23479434	2203/3/8 4:18	2203/3/10 15:44		EW EMER.	EMERGENCY ROOM	HOME HEALTH CARE	Medicare	ENGLISH	WIDOWED	OTHER	2203/3/7 23:01	2203/3/8 4:45	0	36226454	F	0		2	78	1	TRUE	2203/3/8 4:45	2203/3/9 16:39	1.5	1	TRUE	2203/3/8 6:00	2203/3/8 0:20	2203/3/8 0:20	2203/3/8 11:00	2	0	0	0	1	0	1	TRUE	88820	2131684.8			0	0	28	0	60	0
10149929	23671613	2166/7/24 19:55	2166/8/6 1:50	2166/8/6 1:50	URGENT	TRANSFER FROM HOSPITAL	DIED	Other	ENGLISH		UNKNOWN			1	30556129	M	1	2166/8/6	13	61	1	TRUE	2166/7/27 15:39	2166/8/6 9:33	9.75	1	TRUE	2166/7/31 11:00	2166/7/31 0:02	2166/7/31 0:02	2166/7/29 1:00	10	2	2	4	1	0	1	TRUE	75448	1810767.8	75458	10	1	1	10	1	10	1
10149959	21062891	2151/5/21 23:22	2151/6/11 14:30		OBSERVATION ADMIT	EMERGENCY ROOM	SKILLED NURSING FACILITY	Medicare	ENGLISH	MARRIED	WHITE	2151/5/21 16:58	2151/5/22 2:17	0	32464420	F	0	2151/7/30	21	80	1	TRUE	2151/5/22 1:33	2151/5/23 17:06	1.67	1	TRUE	2151/5/22 4:00	2151/5/21 17:40	2151/5/21 17:40	2151/5/22 4:00	3	0	0	0	1	0	2	TRUE	69903	1677673.5	69972	69	1	0	28	0	60	1
10150136	21205678	2126/8/20 17:17	2126/8/26 17:00		OBSERVATION ADMIT	PHYSICIAN REFERRAL	HOME HEALTH CARE	Medicare	ENGLISH	SINGLE	WHITE	2126/8/20 11:31	2126/8/20 19:44	0	35601001	F	0		6	61	1	TRUE	2126/8/20 19:44	2126/8/23 2:24	2.29	1	TRUE	2126/8/20 21:00	2126/8/20 16:19	2126/8/20 16:19	2126/8/20 21:00	4	0	0	0	4	0	0	TRUE	60862	1460707.8			0	0	28	0	60	0
10150167	25951281	2128/1/27 14:17	2128/2/5 16:58		OBSERVATION ADMIT	TRANSFER FROM HOSPITAL	SKILLED NURSING FACILITY	Medicare	ENGLISH	MARRIED	WHITE	2128/1/27 12:09	2128/1/27 14:17	0	37644473	F	0		9	74	1	TRUE	2128/1/27 18:03	2128/1/29 15:04	1.88	1	TRUE	2128/1/27 20:00	2128/1/27 13:40	2128/1/27 13:40	2128/1/28 5:00	2	0	0	0	1	1	0	TRUE	61387	1473306.1			0	0	28	0	60	0
10150335	24113307	2144/9/9 20:15	2144/9/17 18:30	2144/9/17 18:30	URGENT	TRANSFER FROM HOSPITAL	DIED	Medicare	ENGLISH	MARRIED	UNKNOWN			1	33705553	F	0	2144/9/17	8	72	1	TRUE	2144/9/9 20:17	2144/9/17 22:00	8.0799999	1	TRUE	2144/9/17 7:00	2144/9/15 10:51	2144/9/15 10:51	2144/9/13 11:00	4	2	1	0	1	0	0	TRUE	67457	1618988.3	67465	8	1	1	8	1	8	1
10150567	21017979	2157/6/18 21:48	2157/6/20 17:02		OBSERVATION ADMIT	EMERGENCY ROOM	HOME	Medicare	ENGLISH	SINGLE	WHITE	2157/6/18 13:44	2157/6/18 23:16	0	36573378	M	1	2157/12/4	2	48	1	TRUE	2157/6/18 23:16	2157/6/20 1:28	1.08	1	TRUE	2157/6/19 0:00	2157/6/18 15:30	2157/6/18 15:30	2157/6/19 0:00	4	0	0	0	1	3	0	TRUE	72122	1730951.3	72291	169	1	0	28	0	60	0
10150812	24106942	2178/6/3 20:41	2178/6/17 16:30	2178/6/17 16:30	DIRECT EMER.	CLINIC REFERRAL	DIED	Other	ENGLISH	MARRIED	WHITE			1	37996425	M	1	2178/6/17	14	61	1	TRUE	2178/6/6 13:50	2178/6/11 19:31	5.25	1	TRUE	2178/6/8 13:00	2178/6/6 17:19	2178/6/6 17:19	2178/6/6 15:00	10	0	4	2	0	3	1	TRUE	79780	1914733.9	79791	11	1	1	11	1	11	1
10150911	25732784	2158/10/21 19:04	2158/11/16 18:41		EW EMER.	EMERGENCY ROOM	PSYCH FACILITY	Other	ENGLISH	DIVORCED	BLACK/AFRICAN AMERICAN	2158/10/21 16:26	2158/10/21 19:47	0	39642689	F	0		26	58	1	TRUE	2158/10/21 19:47	2158/10/28 14:51	6.79	1	TRUE	2158/10/28 12:00	2158/10/26 12:00	2158/10/26 12:00	2158/10/24 12:00	8	4	0	0	4	0	0	TRUE	72612	1742707.9			0	0	28	0	60	0
10150912	29648297	2153/3/17 7:15	2153/3/29 15:00		SURGICAL SAME DAY ADMISSION	PHYSICIAN REFERRAL	SKILLED NURSING FACILITY	Medicare	ENGLISH	MARRIED	WHITE			0	35714185	F	0		12	71	1	TRUE	2153/3/17 11:04	2153/3/20 17:50	3.25	1	TRUE	2153/3/17 15:00	2153/3/17 14:57	2153/3/17 14:57	2153/3/17 15:00	2	0	1	0	1	0	0	TRUE	70568	1693643			0	0	28	0	60	0
10151137	20668478	2119/8/5 17:23	2119/8/18 13:00		EW EMER.	EMERGENCY ROOM	HOME	Other	ENGLISH	SINGLE	WHITE	2119/8/5 13:58	2119/8/5 17:43	0	32329366	F	0		13	57	1	TRUE	2119/8/6 17:39	2119/8/14 23:10	8.25	1	TRUE	2119/8/12 16:00	2119/8/9 18:10	2119/8/9 18:10	2119/8/7 19:00	3	2	0	0	1	0	0	TRUE	58291	1399001.6			0	0	28	0	60	0
10151556	20815067	2184/2/7 23:34	2184/3/31 19:00		URGENT	TRANSFER FROM HOSPITAL	CHRONIC/LONG TERM ACUTE CARE	Medicare	ENGLISH	DIVORCED	UNKNOWN			0	31701999	F	0	2184/4/5	53	71	1	TRUE	2184/2/10 12:52	2184/3/31 19:07	50.290001	2	FALSE	2184/2/11 8:00	2184/2/9 20:27	2184/2/9 20:27	2184/2/10 20:00	9	0	2	0	3	0	4	TRUE	81855	1964532.9	81910	55	1	0	28	1	55	1
10151556	20815067	2184/2/7 23:34	2184/3/31 19:00		URGENT	TRANSFER FROM HOSPITAL	CHRONIC/LONG TERM ACUTE CARE	Medicare	ENGLISH	DIVORCED	UNKNOWN			0	37542315	F	0	2184/4/5	53	71	1	TRUE	2184/2/8 0:59	2184/2/10 12:42	2.5	1	TRUE	2184/2/9 20:00	2184/2/8 2:51	2184/2/8 2:51	2184/2/8 2:00	5	0	0	0	1	0	4	TRUE	81853	1964472.9	81910	57	1	0	28	1	57	1
10151556	27983804	2184/4/3 14:31	2184/4/5 1:00	2184/4/5 1:00	EW EMER.	EMERGENCY ROOM	DIED	Medicare	ENGLISH	DIVORCED	UNKNOWN	2184/4/3 13:52	2184/4/3 17:21	1	39814818	F	0	2184/4/5	2	71	2	FALSE	2184/4/3 17:21	2184/4/6 1:31	2.3299999	1	TRUE	2184/4/4 3:00	2184/4/3 14:25	2184/4/3 14:25	2184/4/3 18:00	4	0	0	0	4	0	0	TRUE	81908	1965809.4	81910	2	1	1	2	1	2	1
10151736	24060372	2185/5/2 13:01	2185/5/9 14:40		EW EMER.	PROCEDURE SITE	HOME	Medicaid	?	MARRIED	HISPANIC OR LATINO			0	39169489	M	1		7	40	1	TRUE	2185/5/3 12:07	2185/5/7 17:30	4.21	1	TRUE	2185/5/6 15:00	2185/5/3 17:03	2185/5/3 17:03	2185/5/3 18:00	3	3	0	0	0	0	0	TRUE	82303	1975284.1			0	0	28	0	60	0
10151766	29015688	2137/7/21 18:12	2137/7/28 16:17		EW EMER.	EMERGENCY ROOM	HOME HEALTH CARE	Other	?	MARRIED	HISPANIC/LATINO - COLUMBIAN	2137/7/21 12:25	2137/7/21 20:01	0	30447137	F	0		7	68	1	TRUE	2137/7/21 20:01	2137/7/24 17:23	2.8800001	1	TRUE	2137/7/22 11:00	2137/7/21 12:40	2137/7/21 12:40	2137/7/22 4:00	4	2	1	0	1	0	0	TRUE	64850	1556420			0	0	28	0	60	0
10152017	24900647	2146/2/11 0:48	2146/2/15 15:38		EW EMER.	WALK-IN/SELF REFERRAL	HOME	Other	ENGLISH	MARRIED	WHITE	2146/2/10 21:34	2146/2/11 3:03	0	32991546	M	1	2146/12/24	4	66	1	TRUE	2146/2/11 3:03	2146/2/12 22:37	1.79	1	TRUE	2146/2/11 4:00	2146/2/11 2:30	2146/2/11 2:30	2146/2/11 3:00	2	0	0	0	0	0	2	TRUE	67977	1631451	68293	316	1	0	28	0	60	0
10152086	24825843	2159/6/12 23:05	2159/7/4 18:30		EW EMER.	EMERGENCY ROOM	HOME	Other	ENGLISH	MARRIED	WHITE	2159/6/12 12:20	2159/6/12 17:39	0	39292081	M	1		22	55	1	TRUE	2159/6/12 23:05	2159/6/30 18:57	17.790001	1	TRUE	2159/6/17 6:00	2159/6/16 15:06	2159/6/16 15:06	2159/6/15 8:00	2	0	0	0	1	1	0	TRUE	72846	1748327			0	0	28	0	60	0
10152132	26543483	2177/3/26 15:05	2177/3/31 11:35		EW EMER.	EMERGENCY ROOM	HOME	Medicare	ENGLISH	MARRIED	WHITE	2177/3/26 8:59	2177/3/26 17:04	0	37395078	F	0		5	49	1	TRUE	2177/3/26 17:04	2177/3/29 22:36	3.21	1	TRUE	2177/3/27 8:00	2177/3/26 9:10	2177/3/26 9:10	2177/3/26 18:00	4	0	0	0	4	0	0	TRUE	79343	1904249.1			0	0	28	0	60	0
10152275	27295862	2172/1/25 16:22	2172/2/3 17:35		EW EMER.	EMERGENCY ROOM	REHAB	Other	ENGLISH	DIVORCED	WHITE	2172/1/25 10:31	2172/1/25 17:24	0	32171183	F	0		9	61	1	TRUE	2172/1/30 18:43	2172/2/1 16:10	1.92	1	TRUE	2172/1/30 19:00	2172/1/31 2:31	2172/1/30 19:00	2172/1/30 19:00	2	0	0	0	0	2	0	TRUE	77461	1859082.8			0	0	28	0	60	0
10152414	27578173	2203/7/2 16:49	2203/7/5 8:09	2203/7/5 8:09	EW EMER.	EMERGENCY ROOM	DIED	Other	ENGLISH	MARRIED	WHITE - OTHER EUROPEAN	2203/7/2 13:52	2203/7/2 19:05	1	34547307	M	1	2203/7/5	3	60	1	TRUE	2203/7/3 6:18	2203/7/5 12:02	2.25	1	TRUE	2203/7/3 8:00	2203/7/2 14:09	2203/7/2 14:09	2203/7/3 7:00	3	0	0	0	1	0	2	TRUE	88937	2134494.3	88939	2	1	1	2	1	2	1
10152675	26580306	2162/8/7 18:39	2162/8/15 1:52	2162/8/15 1:52	URGENT	TRANSFER FROM SKILLED NURSING FACILITY	DIED	Medicare	ENGLISH	WIDOWED	WHITE	2162/8/7 13:15	2162/8/7 19:46	1	32339365	M	1	2162/8/15	8	84	1	TRUE	2162/8/13 10:45	2162/8/15 5:45	1.79	2	FALSE	2162/8/13 17:00	2162/8/13 0:00	2162/8/13 0:00	2162/8/13 11:00	8	0	2	0	0	4	2	TRUE	74004	1776106.8	74006	2	1	1	2	1	2	1
10153439	22115349	2121/3/11 15:59	2121/3/30 16:24		EW EMER.	EMERGENCY ROOM	SKILLED NURSING FACILITY	Medicaid	ENGLISH	MARRIED	BLACK/AFRICAN AMERICAN	2121/3/11 11:59	2121/3/11 18:12	0	38986741	M	1		19	63	1	TRUE	2121/3/11 18:12	2121/3/20 15:14	8.8800001	1	TRUE	2121/3/11 23:00	2121/3/11 12:15	2121/3/11 12:15	2121/3/11 21:00	2	0	0	0	1	0	1	TRUE	58874	1412994.1			0	0	28	0	60	0
10153922	21977569	2119/6/7 13:27	2119/6/13 16:25		EW EMER.	EMERGENCY ROOM	REHAB	Medicare	ENGLISH	WIDOWED	WHITE	2119/6/7 11:02	2119/6/7 14:39	0	34789271	F	0		6	84	1	TRUE	2119/6/7 14:39	2119/6/12 18:47	5.1700001	1	TRUE	2119/6/7 15:00	2119/6/7 13:25	2119/6/7 13:25	2119/6/7 15:00	2	1	0	0	1	0	0	TRUE	58231	1397558.8			0	0	28	0	60	0
10154303	21212797	2149/2/7 16:33	2149/2/16 13:00		URGENT	TRANSFER FROM HOSPITAL	SKILLED NURSING FACILITY	Other	ENGLISH	MARRIED	WHITE			0	38504611	M	1		9	82	1	TRUE	2149/2/9 10:05	2149/2/12 21:05	3.46	1	TRUE	2149/2/9 16:00	2149/2/9 10:49	2149/2/9 10:49	2149/2/9 11:00	3	0	0	0	3	0	0	TRUE	69071	1657714			0	0	28	0	60	0
10155734	20778459	2133/12/23 21:34	2134/1/13 21:14		OBSERVATION ADMIT	PHYSICIAN REFERRAL	REHAB	Medicare	ENGLISH	MARRIED	BLACK/AFRICAN AMERICAN	2133/12/23 16:21	2133/12/24 1:29	0	33768076	M	1	2134/8/15	21	75	3	FALSE	2133/12/24 1:29	2133/12/25 1:33	1	1	TRUE	2133/12/24 10:00	2133/12/23 17:22	2133/12/23 17:22	2133/12/24 5:00	3	0	0	0	1	0	2	TRUE	63545	1525081.4	63779	234	1	0	28	0	60	0
10155734	21308610	2131/12/24 22:53	2131/12/26 17:37		EW EMER.	INFORMATION NOT AVAILABLE	HOME	Other	ENGLISH	MARRIED	BLACK/AFRICAN AMERICAN	2131/12/24 18:43	2131/12/24 23:09	0	38844431	M	1	2134/8/15	2	73	1	TRUE	2131/12/24 23:09	2131/12/25 21:45	0.92000002	1	TRUE	2131/12/25 19:00	2131/12/25 0:33	2131/12/25 0:33	2131/12/25 1:00	2	0	0	0	0	1	1	TRUE	62814	1507559.1	63779	965	1	0	28	0	60	0
10155871	25868401	2153/3/29 13:09	2153/3/30 13:50	2153/3/30 13:50	EW EMER.	EMERGENCY ROOM	DIED	Medicare	ENGLISH	MARRIED	WHITE	2153/3/29 11:38	2153/3/29 18:54	1	38274571	M	1	2153/3/30	1	71	1	TRUE	2153/3/29 18:54	2153/3/30 17:26	0.95999998	1	TRUE	2153/3/29 20:00	2153/3/29 11:55	2153/3/29 11:55	2153/3/29 20:00	5	0	0	0	4	1	0	TRUE	70580	1693938.9	70581	1	1	1	1	1	1	1
10155915	20393363	2126/5/16 1:27	2126/5/26 18:00		EW EMER.	EMERGENCY ROOM	HOME	Other	ENGLISH	SINGLE	WHITE	2126/5/15 23:00	2126/5/16 3:33	0	30284206	F	0		10	55	1	TRUE	2126/5/22 19:50	2126/5/23 20:46	1.04	1	TRUE	2126/5/23 0:00	2126/5/22 17:35	2126/5/22 17:35	2126/5/22 20:00	4	0	3	0	1	0	0	TRUE	60772	1458547.8			0	0	28	0	60	0
10156119	23624254	2138/3/25 15:58	2138/4/2 13:05		OBSERVATION ADMIT	PHYSICIAN REFERRAL	HOME HEALTH CARE	Other	ENGLISH	MARRIED	BLACK/AFRICAN AMERICAN	2138/3/25 13:24	2138/3/25 18:21	0	32532366	F	0		8	60	1	TRUE	2138/3/25 15:58	2138/3/30 19:08	5.1700001	1	TRUE	2138/3/25 20:00	2138/3/25 13:43	2138/3/25 13:43	2138/3/26 4:00	2	0	0	0	1	1	0	TRUE	65097	1562344			0	0	28	0	60	0
10156395	23398724	2146/4/23 20:53	2146/4/29 15:13		URGENT	TRANSFER FROM HOSPITAL	HOME	Other	ENGLISH	MARRIED	WHITE			0	38597125	F	0		6	62	1	TRUE	2146/4/23 20:54	2146/4/26 11:55	2.6300001	1	TRUE	2146/4/23 23:00	2146/4/23 21:30	2146/4/23 21:30	2146/4/23 22:00	4	0	0	0	4	0	0	TRUE	68048	1633172.9			0	0	28	0	60	0
10156659	25149989	2166/1/11 18:57	2166/1/26 17:00		URGENT	TRANSFER FROM HOSPITAL	CHRONIC/LONG TERM ACUTE CARE	Medicare	ENGLISH	MARRIED	WHITE			0	35597440	M	1		15	72	1	TRUE	2166/1/13 15:08	2166/1/20 0:36	6.3800001	1	TRUE	2166/1/17 20:00	2166/1/15 2:15	2166/1/15 2:15	2166/1/13 17:00	3	1	0	0	0	0	2	TRUE	75253	1806087.1			0	0	28	0	60	0
10157256	23754912	2179/5/11 7:15	2179/5/22 18:20		ELECTIVE	PHYSICIAN REFERRAL	HOME	Other	ENGLISH	SINGLE	WHITE			0	31455322	M	1	2180/9/7	11	63	2	FALSE	2179/5/11 10:27	2179/5/14 12:27	3.0799999	1	TRUE	2179/5/11 11:00	2179/5/11 12:34	2179/5/11 11:00	2179/5/11 13:00	3	0	0	0	3	0	0	TRUE	80119	1922866.4	80604	485	1	0	28	0	60	0
10157331	26293454	2175/5/30 22:31	2175/6/25 15:40		EW EMER.	TRANSFER FROM HOSPITAL	CHRONIC/LONG TERM ACUTE CARE	Medicaid	ENGLISH	SINGLE	WHITE	2175/5/30 17:12	2175/5/31 0:11	0	35818405	M	1		26	33	1	TRUE	2175/5/31 0:11	2175/6/8 12:10	8.5	1	TRUE	2175/5/31 2:00	2175/5/30 17:30	2175/5/30 17:30	2175/5/31 2:00	4	0	1	2	0	1	0	TRUE	78678	1888272.1			0	0	28	0	60	0
10157454	27280709	2182/5/5 5:47	2182/5/30 18:30		EW EMER.	WALK-IN/SELF REFERRAL	HOME HEALTH CARE	Medicare	ENGLISH	WIDOWED	WHITE	2182/5/5 3:32	2182/5/5 7:57	0	38216308	M	1		25	63	1	TRUE	2182/5/5 7:57	2182/5/8 18:27	3.46	1	TRUE	2182/5/5 11:00	2182/5/5 3:50	2182/5/5 3:50	2182/5/5 8:00	4	0	0	0	4	0	0	TRUE	81209	1949023.9			0	0	28	0	60	0
10157542	29832939	2164/5/5 8:37	2164/5/24 19:57		DIRECT EMER.	PHYSICIAN REFERRAL	SKILLED NURSING FACILITY	Medicare	ENGLISH	WIDOWED	WHITE			0	32691391	M	1	2164/5/31	19	82	1	TRUE	2164/5/7 22:22	2164/5/9 20:34	1.92	1	TRUE	2164/5/9 11:00	2164/5/8 1:56	2164/5/8 1:56	2164/5/8 3:00	2	0	0	0	1	0	1	TRUE	74637	1791310.4	74661	24	1	1	24	1	24	1
10159535	22517101	2194/6/4 2:26	2194/6/14 3:24	2194/6/14 21:26	EW EMER.	EMERGENCY ROOM	DIED	Medicare	ENGLISH	MARRIED	ASIAN	2194/6/3 22:49	2194/6/4 2:14	1	36344115	F	0	2194/6/14	10	88	1	TRUE	2194/6/4 2:28	2194/6/15 3:24	11.04	1	TRUE	2194/6/4 8:00	2194/6/3 23:05	2194/6/3 23:05	2194/6/4 5:00	3	2	0	0	1	0	0	TRUE	85622	2054930.5	85632	10	1	1	10	1	10	1
10159585	25118261	2154/4/9 10:31	2154/4/16 13:49	2154/4/16 13:49	EW EMER.	EMERGENCY ROOM	DIED	Medicare	ENGLISH	MARRIED	BLACK/AFRICAN AMERICAN	2154/4/9 8:34	2154/4/9 13:52	1	38341580	M	1	2154/4/16	7	67	1	TRUE	2154/4/9 13:52	2154/4/16 19:18	7.25	1	TRUE	2154/4/9 17:00	2154/4/9 8:45	2154/4/9 8:45	2154/4/9 14:00	2	2	0	0	0	0	0	TRUE	70956	1702957.9	70963	7	1	1	7	1	7	1
10160202	24494866	2155/4/14 4:31	2155/4/22 13:22		EW EMER.	EMERGENCY ROOM	HOSPICE	Medicare	ENGLISH	MARRIED	WHITE	2155/4/14 2:38	2155/4/14 6:32	0	38976156	M	1	2155/5/23	8	85	2	FALSE	2155/4/14 6:32	2155/4/18 9:19	4.1300001	1	TRUE	2155/4/14 10:00	2155/4/14 3:00	2155/4/14 3:00	2155/4/14 7:00	6	2	0	0	4	0	0	TRUE	71326	1711830.5	71365	39	1	0	28	1	39	1
10160477	29098295	2130/9/3 7:06	2130/9/8 20:20		EW EMER.	EMERGENCY ROOM	HOME	Other	?	MARRIED	HISPANIC/LATINO - DOMINICAN	2130/9/3 5:32	2130/9/3 8:04	0	36822883	M	1		5	45	1	TRUE	2130/9/3 8:04	2130/9/7 14:49	4.25	1	TRUE	2130/9/5 0:00	2130/9/3 6:40	2130/9/3 6:40	2130/9/3 9:00	2	2	0	0	0	0	0	TRUE	62337	1496096			0	0	28	0	60	0
10160622	21082262	2180/4/21 9:55	2180/5/13 18:14		DIRECT EMER.	PHYSICIAN REFERRAL	SKILLED NURSING FACILITY	Medicare	ENGLISH	SINGLE	WHITE	2180/4/20 17:08	2180/4/21 11:29	0	32434125	F	0	2181/3/27	22	71	2	FALSE	2180/4/21 11:29	2180/4/23 15:30	2.1700001	1	TRUE	2180/4/21 16:00	2180/4/20 21:00	2180/4/20 21:00	2180/4/21 12:00	2	0	0	0	0	0	2	TRUE	80465	1931171.5	80805	340	1	0	28	0	60	0
10160622	28904663	2176/1/5 21:38	2176/1/19 14:23		EW EMER.	EMERGENCY ROOM	REHAB	Medicare	ENGLISH	SINGLE	WHITE	2176/1/5 19:59	2176/1/5 23:11	0	36787094	F	0	2181/3/27	14	67	1	TRUE	2176/1/8 16:57	2176/1/11 21:52	3.21	2	FALSE	2176/1/11 8:00	2176/1/10 5:08	2176/1/10 5:08	2176/1/8 21:00	3	0	0	0	1	2	0	TRUE	78900	1893617	80805	1905	1	0	28	0	60	0
10160622	28904663	2176/1/5 21:38	2176/1/19 14:23		EW EMER.	EMERGENCY ROOM	REHAB	Medicare	ENGLISH	SINGLE	WHITE	2176/1/5 19:59	2176/1/5 23:11	0	37309694	F	0	2181/3/27	14	67	1	TRUE	2176/1/6 19:00	2176/1/8 16:42	1.88	1	TRUE	2176/1/6 21:00	2176/1/5 21:00	2176/1/5 21:00	2176/1/6 20:00	2	0	0	0	1	0	1	TRUE	78898	1893571	80805	1907	1	0	28	0	60	0
10160622	28663041	2180/5/19 23:17	2180/6/30 19:07		URGENT	TRANSFER FROM SKILLED NURSING FACILITY	HOSPICE	Medicare	ENGLISH	SINGLE	WHITE	2180/5/19 15:12	2180/5/20 0:01	0	39565767	F	0	2181/3/27	42	71	3	FALSE	2180/5/20 0:01	2180/6/16 22:50	27.92	1	TRUE	2180/5/28 12:00	2180/5/25 12:30	2180/5/25 12:30	2180/5/23 13:00	2	0	1	0	1	0	0	TRUE	80494	1931856.1	80805	311	1	0	28	0	60	0
10161042	23203523	2178/6/9 13:39	2178/6/14 12:10		EW EMER.	EMERGENCY ROOM	CHRONIC/LONG TERM ACUTE CARE	Medicaid	ENGLISH	SINGLE	BLACK/AFRICAN AMERICAN	2178/6/9 9:04	2178/6/9 14:41	0	33011166	F	0	2178/7/8	5	52	2	FALSE	2178/6/9 13:39	2178/6/11 19:02	2.25	1	TRUE	2178/6/9 19:00	2178/6/9 9:27	2178/6/9 9:27	2178/6/9 15:00	2	2	0	0	0	0	0	TRUE	79783	1914805.6	79812	29	1	0	28	1	29	1
10161042	29090018	2177/8/14 20:03	2177/8/20 11:00		EW EMER.	EMERGENCY ROOM	HOME	Medicaid	ENGLISH	SINGLE	BLACK/AFRICAN AMERICAN	2177/8/14 15:18	2177/8/14 21:41	0	34912691	F	0	2178/7/8	6	51	1	TRUE	2177/8/14 21:41	2177/8/20 12:01	5.6300001	1	TRUE	2177/8/17 10:00	2177/8/14 23:46	2177/8/14 23:46	2177/8/14 22:00	2	2	0	0	0	0	0	TRUE	79484	1907637.6	79812	328	1	0	28	0	60	0
10161185	20117568	2148/8/18 14:00	2148/8/23 19:03		ELECTIVE	PHYSICIAN REFERRAL	HOME HEALTH CARE	Other	ENGLISH	MARRIED	WHITE			0	36238705	M	1		5	56	1	TRUE	2148/8/19 10:32	2148/8/20 15:27	1.21	1	TRUE	2148/8/19 11:00	2148/8/18 15:30	2148/8/18 15:30	2148/8/19 13:00	4	2	1	0	1	0	0	TRUE	68897	1653538.5			0	0	28	0	60	0
10161682	24238867	2167/12/17 21:19	2168/1/11 20:56		EW EMER.	EMERGENCY ROOM	HOME HEALTH CARE	Medicare	ENGLISH	MARRIED	BLACK/AFRICAN AMERICAN	2167/12/17 14:27	2167/12/17 21:59	0	39597497	M	1	2168/7/19	25	75	1	TRUE	2167/12/29 21:10	2167/12/30 19:55	0.92000002	1	TRUE	2167/12/29 22:00	2167/12/29 21:28	2167/12/29 21:28	2167/12/29 22:00	2	0	0	0	0	0	2	TRUE	75968	1823253.1	76171	203	1	0	28	0	60	0
10161722	23515798	2184/11/22 15:34	2184/12/11 18:17		EW EMER.	WALK-IN/SELF REFERRAL	CHRONIC/LONG TERM ACUTE CARE	Medicare	ENGLISH	DIVORCED	BLACK/AFRICAN AMERICAN	2184/11/22 8:52	2184/11/22 19:04	0	31219818	M	1		19	68	1	TRUE	2184/11/22 19:04	2184/11/25 23:37	3.1700001	1	TRUE	2184/11/22 21:00	2184/11/22 10:17	2184/11/22 10:17	2184/11/22 20:00	4	0	1	0	0	0	3	TRUE	82141	1971403.1			0	0	28	0	60	0
10162760	21897296	2170/9/27 1:17	2170/10/18 16:35	2170/10/18 16:35	EW EMER.	PHYSICIAN REFERRAL	DIED	Medicare	ENGLISH	SINGLE	WHITE	2170/9/26 22:32	2170/9/27 2:55	1	32957834	F	0	2170/10/18	21	82	1	TRUE	2170/10/12 22:08	2170/10/18 17:48	5.79	1	TRUE	2170/10/13 10:00	2170/10/12 21:07	2170/10/12 21:07	2170/10/12 23:00	6	0	3	2	0	0	1	TRUE	76986	1847686.1	76992	6	1	1	6	1	6	1
10163041	22909058	2171/9/17 0:54	2171/9/20 16:30		EW EMER.	EMERGENCY ROOM	SKILLED NURSING FACILITY	Other	ENGLISH	SINGLE	BLACK/AFRICAN AMERICAN	2171/9/16 23:54	2171/9/17 3:44	0	36574609	F	0	2171/11/8	3	77	1	TRUE	2171/9/17 1:22	2171/9/20 16:46	3.6300001	1	TRUE	2171/9/17 6:00	2171/9/17 6:06	2171/9/17 6:00	2171/9/17 5:00	3	0	0	0	0	2	1	TRUE	77326	1855825.5	77378	52	1	0	28	1	52	1
10163389	25440300	2118/2/1 14:00	2118/2/7 16:21		ELECTIVE	PHYSICIAN REFERRAL	SKILLED NURSING FACILITY	Medicare	ENGLISH	SINGLE	WHITE			0	36860518	F	0		6	91	1	TRUE	2118/2/2 10:49	2118/2/5 16:17	3.25	1	TRUE	2118/2/2 13:00	2118/2/1 15:33	2118/2/1 15:33	2118/2/2 15:00	8	2	1	0	1	4	0	TRUE	57741	1385794.9			0	0	28	0	60	0
10163709	29550274	2148/3/22 20:46	2148/4/1 12:25		EW EMER.	EMERGENCY ROOM	SKILLED NURSING FACILITY	Medicaid	ENGLISH	SINGLE	WHITE	2148/3/22 17:52	2148/3/22 22:35	0	34670508	M	1		10	59	1	TRUE	2148/3/22 22:35	2148/3/26 17:01	3.79	1	TRUE	2148/3/23 1:00	2148/3/22 0:00	2148/3/22 0:00	2148/3/23 0:00	3	0	2	0	0	1	0	TRUE	68747	1649950.6			0	0	28	0	60	0
10163868	26655817	2120/9/8 10:56	2120/10/2 16:50		URGENT	TRANSFER FROM HOSPITAL	HOME HEALTH CARE	Medicare	ENGLISH	SINGLE	BLACK/AFRICAN AMERICAN			0	36866333	M	1		24	73	1	TRUE	2120/9/8 16:39	2120/9/10 20:43	2.1700001	1	TRUE	2120/9/8 20:00	2120/9/8 12:22	2120/9/8 12:22	2120/9/8 18:00	5	0	0	0	3	0	2	TRUE	58690	1408576.6			0	0	28	0	60	0
10163868	26655817	2120/9/8 10:56	2120/10/2 16:50		URGENT	TRANSFER FROM HOSPITAL	HOME HEALTH CARE	Medicare	ENGLISH	SINGLE	BLACK/AFRICAN AMERICAN			0	38010337	M	1		24	73	1	TRUE	2120/9/19 23:00	2120/9/27 20:17	7.8800001	2	FALSE	2120/9/22 16:00	2120/9/22 10:46	2120/9/22 10:46	2120/9/20 11:00	5	0	0	0	4	0	1	TRUE	58701	1408847			0	0	28	0	60	0
10163947	22545228	2172/9/9 10:30	2172/9/16 13:30		ELECTIVE	PHYSICIAN REFERRAL	HOME HEALTH CARE	Medicare	ENGLISH	MARRIED	WHITE			0	39028156	M	1		7	77	1	TRUE	2172/9/9 13:43	2172/9/10 15:55	1.08	1	TRUE	2172/9/9 14:00	2172/9/9 15:08	2172/9/9 14:00	2172/9/9 16:00	4	2	1	0	1	0	0	TRUE	77684	1864429.8			0	0	28	0	60	0
10164170	21635159	2163/6/1 3:27	2163/6/12 16:00	2163/6/12 16:00	EW EMER.	EMERGENCY ROOM	DIED	Medicare	ENGLISH	MARRIED	WHITE - OTHER EUROPEAN	2163/6/1 0:49	2163/6/1 4:51	1	37688390	F	0	2163/6/12	11	87	1	TRUE	2163/6/7 3:00	2163/6/8 21:19	1.75	1	TRUE	2163/6/7 10:00	2163/6/6 15:40	2163/6/6 15:40	2163/6/7 7:00	3	0	0	0	3	0	0	TRUE	74302	1783251	74307	5	1	1	5	1	5	1
10164309	22728780	2132/2/25 22:39	2132/3/31 20:33		URGENT	PHYSICIAN REFERRAL	HOME	Other	ENGLISH	SINGLE	OTHER			0	30165687	F	0		35	42	1	TRUE	2132/3/23 21:20	2132/3/25 18:45	1.88	1	TRUE	2132/3/24 23:00	2132/3/23 23:48	2132/3/23 23:48	2132/3/23 22:00	3	0	0	0	0	0	3	TRUE	62904	1509717.3			0	0	28	0	60	0
10164613	22813323	2171/12/10 2:14	2172/1/18 14:05		URGENT	TRANSFER FROM HOSPITAL	CHRONIC/LONG TERM ACUTE CARE	Other	ENGLISH	WIDOWED	WHITE			0	39738251	F	0	2172/5/3	39	91	1	TRUE	2171/12/17 14:09	2171/12/22 13:46	4.96	1	TRUE	2171/12/17 15:00	2171/12/17 16:25	2171/12/17 15:00	2171/12/17 20:00	2	0	0	0	1	1	0	TRUE	77417	1858022.3	77555	138	1	0	28	0	60	0
10165522	25553910	2154/7/29 15:24	2154/8/23 19:14		SURGICAL SAME DAY ADMISSION	PHYSICIAN REFERRAL	REHAB	Medicare	ENGLISH	SINGLE	WHITE - OTHER EUROPEAN			0	30227758	M	1		25	64	1	TRUE	2154/8/9 10:29	2154/8/13 14:50	4.1700001	1	TRUE	2154/8/9 11:00	2154/8/8 18:00	2154/8/8 18:00	2154/8/9 13:00	6	0	1	0	4	0	1	TRUE	71078	1705882.4			0	0	28	0	60	0
10165555	20813866	2201/4/9 16:35	2201/4/18 18:11	2201/4/18 18:11	DIRECT EMER.	CLINIC REFERRAL	DIED	Medicaid	ENGLISH	SINGLE	BLACK/AFRICAN AMERICAN			1	32751084	F	0	2201/4/18	9	58	1	TRUE	2201/4/12 2:24	2201/4/18 21:39	6.79	1	TRUE	2201/4/14 8:00	2201/4/12 2:48	2201/4/12 2:48	2201/4/12 3:00	2	0	1	1	0	0	0	TRUE	88125	2115002.5	88131	6	1	1	6	1	6	1
10165963	27912482	2157/3/8 10:43	2157/3/17 16:30		OBSERVATION ADMIT	PHYSICIAN REFERRAL	HOME HEALTH CARE	Other	ENGLISH	MARRIED	WHITE			0	32751460	M	1		9	66	1	TRUE	2157/3/9 0:15	2157/3/12 10:08	3.4200001	1	TRUE	2157/3/9 2:00	2157/3/8 10:48	2157/3/8 10:48	2157/3/9 1:00	10	3	1	2	4	0	0	TRUE	72021	1728504.3			0	0	28	0	60	0
10165963	28362771	2157/4/4 19:12	2157/4/25 15:30		OBSERVATION ADMIT	TRANSFER FROM HOSPITAL	HOME HEALTH CARE	Other	ENGLISH	MARRIED	WHITE	2157/4/4 13:37	2157/4/4 20:50	0	36015774	M	1		21	66	2	FALSE	2157/4/4 20:50	2157/4/5 17:52	0.88	1	TRUE	2157/4/4 22:00	2157/4/4 16:05	2157/4/4 16:05	2157/4/4 22:00	3	0	0	0	3	0	0	TRUE	72047	1729148.9			0	0	28	0	60	0
10166031	28764013	2130/4/30 7:58	2130/5/3 17:00		EW EMER.	EMERGENCY ROOM	HOME	Other	ENGLISH		UNABLE TO OBTAIN	2130/4/30 5:02	2130/4/30 8:48	0	32379118	M	1		3	22	1	TRUE	2130/4/30 8:48	2130/5/1 18:16	1.42	1	TRUE	2130/4/30 20:00	2130/4/30 10:13	2130/4/30 10:13	2130/5/1 2:00	2	0	0	2	0	0	0	TRUE	62211	1493072.8			0	0	28	0	60	0
10167691	26657621	2122/12/21 7:45	2122/12/27 13:15		SURGICAL SAME DAY ADMISSION	PHYSICIAN REFERRAL	HOME HEALTH CARE	Other	ENGLISH	MARRIED	OTHER			0	31279122	M	1		6	79	2	FALSE	2122/12/21 14:53	2122/12/22 20:32	1.25	1	TRUE	2122/12/21 16:00	2122/12/21 18:02	2122/12/21 16:00	2122/12/21 18:00	2	1	0	0	0	0	1	TRUE	59524	1428590.9			0	0	28	0	60	0
10167784	26706672	2165/10/20 22:10	2165/11/14 17:15		OBSERVATION ADMIT	EMERGENCY ROOM	CHRONIC/LONG TERM ACUTE CARE	Medicare	ENGLISH	DIVORCED	WHITE	2165/10/20 19:13	2165/10/20 22:11	0	32190450	F	0	2166/1/29	25	74	1	TRUE	2165/10/20 22:11	2165/11/14 17:20	24.790001	1	TRUE	2165/10/25 11:00	2165/10/24 14:17	2165/10/24 14:17	2165/10/25 7:00	3	2	0	0	1	0	0	TRUE	75168	1804054.1	75269	101	1	0	28	0	60	0
10168648	28369884	2163/5/11 1:34	2163/5/15 13:53		SURGICAL SAME DAY ADMISSION	PHYSICIAN REFERRAL	HOME HEALTH CARE	Other	ENGLISH	MARRIED	WHITE			0	30536745	F	0		4	28	1	TRUE	2163/5/11 11:12	2163/5/12 17:03	1.25	1	TRUE	2163/5/11 13:00	2163/5/11 16:33	2163/5/11 13:00	2163/5/11 17:00	2	0	1	0	1	0	0	TRUE	74275	1782611.3			0	0	28	0	60	0
10168722	25403630	2110/11/14 18:20	2110/11/19 4:30	2110/11/19 4:30	URGENT	TRANSFER FROM HOSPITAL	DIED	Medicare	ENGLISH	MARRIED	WHITE	2110/11/14 11:32	2110/11/14 20:10	1	32404106	F	0	2110/11/19	5	74	1	TRUE	2110/11/14 18:56	2110/11/16 21:04	2.1300001	1	TRUE	2110/11/15 0:00	2110/11/14 11:41	2110/11/14 11:41	2110/11/15 4:00	2	1	1	0	0	0	0	TRUE	55104	1322514.9	55109	5	1	1	5	1	5	1
10168921	20241674	2173/6/20 3:03	2173/6/22 14:25		EW EMER.	EMERGENCY ROOM	HOSPICE	Medicare	ENGLISH	WIDOWED	WHITE	2173/6/20 0:18	2173/6/20 4:25	0	36359930	F	0	2173/6/25	2	92	2	FALSE	2173/6/20 4:25	2173/6/20 14:17	0.41999999	1	TRUE	2173/6/20 10:00	2173/6/20 1:25	2173/6/20 1:25	2173/6/20 5:00	4	0	0	0	1	3	0	TRUE	77968	1871236.5	77973	5	1	1	5	1	5	1
10168968	22980028	2118/9/3 16:57	2118/9/8 18:45		ELECTIVE	PHYSICIAN REFERRAL	HOME HEALTH CARE	Other	ENGLISH	MARRIED	ASIAN - ASIAN INDIAN			0	34341391	F	0		5	53	1	TRUE	2118/9/4 9:50	2118/9/5 12:27	1.13	1	TRUE	2118/9/4 11:00	2118/9/3 17:09	2118/9/3 17:09	2118/9/4 17:00	3	2	0	0	1	0	0	TRUE	57955	1390929.8			0	0	28	0	60	0
10169328	24837691	2194/6/14 17:44	2194/6/25 11:30		DIRECT EMER.	CLINIC REFERRAL	HOME	Other	ENGLISH	MARRIED	WHITE	2194/6/14 15:12	2194/6/14 21:05	0	33780803	M	1	2194/12/3	11	71	1	TRUE	2194/6/14 17:45	2194/6/17 18:44	3.04	1	TRUE	2194/6/14 23:00	2194/6/14 15:30	2194/6/14 15:30	2194/6/14 22:00	2	0	1	0	1	0	0	TRUE	85632	2055185.8	85804	172	1	0	28	0	60	0
10169726	22012406	2160/8/13 14:45	2160/8/26 16:30		OBSERVATION ADMIT	PHYSICIAN REFERRAL	HOME HEALTH CARE	Other	ENGLISH	MARRIED	WHITE	2160/8/13 11:35	2160/8/13 15:48	0	35268649	M	1		13	67	1	TRUE	2160/8/18 10:36	2160/8/19 18:27	1.33	1	TRUE	2160/8/18 12:00	2160/8/17 18:30	2160/8/17 18:30	2160/8/18 16:00	9	2	2	0	3	0	2	TRUE	73279	1758706.6			0	0	28	0	60	0
10169726	27044186	2160/10/17 4:37	2160/10/23 16:00		EW EMER.	TRANSFER FROM HOSPITAL	HOME HEALTH CARE	Other	ENGLISH	MARRIED	WHITE	2160/10/17 0:17	2160/10/17 6:44	0	36538238	M	1		6	67	2	FALSE	2160/10/17 6:44	2160/10/17 20:53	0.57999998	1	TRUE	2160/10/17 11:00	2160/10/17 4:51	2160/10/17 4:51	2160/10/17 8:00	4	0	2	0	0	0	2	TRUE	73339	1760142.8			0	0	28	0	60	0
10170022	26174955	2166/1/21 14:59	2166/2/2 16:44		URGENT	TRANSFER FROM HOSPITAL	HOME	Other	ENGLISH		UNKNOWN			0	30946357	F	0		12	87	1	TRUE	2166/1/21 15:00	2166/1/27 19:40	6.1700001	1	TRUE	2166/1/26 15:00	2166/1/25 5:04	2166/1/25 5:04	2166/1/23 6:00	7	2	0	1	2	2	0	TRUE	75261	1806279			0	0	28	0	60	0
10170562	25879071	2181/10/2 5:07	2181/10/5 17:50		EW EMER.	PHYSICIAN REFERRAL	REHAB	Medicaid	ENGLISH		UNKNOWN	2181/10/2 4:05	2181/10/2 6:18	0	30466794	M	1		3	27	1	TRUE	2181/10/2 6:18	2181/10/3 18:17	1.5	1	TRUE	2181/10/2 15:00	2181/10/2 5:30	2181/10/2 5:30	2181/10/3 3:00	2	0	1	0	0	1	0	TRUE	80994	1943862.3			0	0	28	0	60	0
10170670	24618418	2137/5/20 23:07	2137/5/26 14:40		EW EMER.	EMERGENCY ROOM	HOME	Medicaid	ENGLISH	MARRIED	UNKNOWN	2137/5/20 22:53	2137/5/20 23:51	0	34352268	M	1		6	52	1	TRUE	2137/5/20 23:51	2137/5/23 21:09	2.9200001	1	TRUE	2137/5/21 2:00	2137/5/20 23:35	2137/5/20 23:35	2137/5/21 3:00	4	1	2	0	1	0	0	TRUE	64788	1554935.9			0	0	28	0	60	0
10171405	23985269	2128/1/23 19:20	2128/2/1 19:00		EW EMER.	EMERGENCY ROOM	HOME	Medicaid	?	WIDOWED	WHITE - OTHER EUROPEAN	2128/1/23 13:31	2128/1/23 20:30	0	30517917	F	0	2131/11/27	9	66	1	TRUE	2128/1/25 20:21	2128/1/27 0:05	1.17	1	TRUE	2128/1/26 20:00	2128/1/25 17:50	2128/1/25 17:50	2128/1/25 21:00	2	0	1	0	0	0	1	TRUE	61385	1473260.4	62787	1402	1	0	28	0	60	0
10171587	20582439	2170/8/31 18:11	2170/9/9 17:55		URGENT	TRANSFER FROM HOSPITAL	HOME HEALTH CARE	Other	ENGLISH	MARRIED	UNKNOWN			0	30365067	M	1		9	67	1	TRUE	2170/8/31 18:11	2170/9/3 15:32	2.8800001	1	TRUE	2170/8/31 19:00	2170/8/31 18:24	2170/8/31 18:24	2170/9/1 15:00	2	1	0	0	1	0	0	TRUE	76944	1846674.1			0	0	28	0	60	0
10172206	26783176	2185/5/7 4:27	2185/5/25 18:30		EW EMER.	EMERGENCY ROOM	CHRONIC/LONG TERM ACUTE CARE	Medicaid	ENGLISH		UNKNOWN	2185/5/7 3:28	2185/5/7 7:08	0	33763325	M	1		18	61	1	TRUE	2185/5/7 7:08	2185/5/20 9:44	13.08	1	TRUE	2185/5/7 9:00	2185/5/7 4:40	2185/5/7 4:40	2185/5/7 8:00	2	2	0	0	0	0	0	TRUE	82307	1975375.3			0	0	28	0	60	0
10172333	22410118	2164/11/4 19:00	2164/11/6 7:05	2164/11/6 7:05	EW EMER.	EMERGENCY ROOM	DIED	Other	?	WIDOWED	HISPANIC OR LATINO	2164/11/4 17:34	2164/11/4 20:44	1	34758422	F	0	2164/11/6	2	91	1	TRUE	2164/11/4 20:44	2164/11/6 11:55	1.63	1	TRUE	2164/11/5 1:00	2164/11/4 17:55	2164/11/4 17:55	2164/11/4 22:00	2	0	0	0	1	1	0	TRUE	74818	1795652.8	74820	2	1	1	2	1	2	1
10174787	23289988	2154/5/11 16:36	2154/5/27 19:41		EW EMER.	EMERGENCY ROOM	CHRONIC/LONG TERM ACUTE CARE	Medicare	?	SINGLE	WHITE	2154/5/11 14:34	2154/5/11 17:59	0	38567224	M	1	2154/7/3	16	77	1	TRUE	2154/5/11 17:59	2154/5/27 19:42	16.08	1	TRUE	2154/5/11 20:00	2154/5/11 19:40	2154/5/11 19:40	2154/5/11 21:00	3	2	0	0	1	0	0	TRUE	70988	1703729.9	71041	53	1	0	28	1	53	1
10175711	24617197	2144/9/3 22:42	2144/9/6 19:00		EW EMER.	EMERGENCY ROOM	HOSPICE	Medicare	ENGLISH	MARRIED	WHITE - OTHER EUROPEAN	2144/9/3 20:02	2144/9/4 3:41	0	33726251	F	0	2144/9/16	3	80	1	TRUE	2144/9/4 0:30	2144/9/6 19:40	2.79	1	TRUE	2144/9/4 8:00	2144/9/3 6:29	2144/9/3 6:29	2144/9/4 5:00	2	0	0	0	0	2	0	TRUE	67452	1618848.6	67464	12	1	1	12	1	12	1
10175944	28061875	2155/8/20 22:16	2155/8/29 19:00		URGENT	TRANSFER FROM HOSPITAL	HOSPICE	Other	ENGLISH	DIVORCED	WHITE	2155/8/20 19:31	2155/8/20 23:24	0	30571222	F	0	2155/8/30	9	54	1	TRUE	2155/8/20 22:17	2155/8/27 17:48	6.79	1	TRUE	2155/8/21 1:00	2155/8/20 19:50	2155/8/20 19:50	2155/8/21 1:00	3	0	3	0	0	0	0	TRUE	71454	1714918.3	71464	10	1	1	10	1	10	1
10176453	22823286	2176/4/14 3:45	2176/4/24 20:22		EW EMER.	EMERGENCY ROOM	DIED	Other	ENGLISH		UNKNOWN	2176/4/14 0:56	2176/4/14 5:10	1	36227011	M	1	2176/4/24	10	36	1	TRUE	2176/4/14 5:10	2176/4/24 22:21	10.71	1	TRUE	2176/4/17 8:00	2176/4/14 22:30	2176/4/14 22:30	2176/4/15 8:00	2	1	0	0	1	0	0	TRUE	78997	1895933.1	79007	10	1	1	10	1	10	1
10176458	24168986	2126/1/15 21:24	2126/1/27 13:21		URGENT	TRANSFER FROM HOSPITAL	REHAB	Other	ENGLISH	WIDOWED	WHITE			0	36135467	F	0	2127/11/30	12	71	1	TRUE	2126/1/16 10:44	2126/1/24 21:12	8.46	2	FALSE	2126/1/21 12:00	2126/1/21 8:52	2126/1/21 8:52	2126/1/19 9:00	4	2	1	0	1	0	0	TRUE	60646	1455514.8	61329	683	1	0	28	0	60	0
10176458	24168986	2126/1/15 21:24	2126/1/27 13:21		URGENT	TRANSFER FROM HOSPITAL	REHAB	Other	ENGLISH	WIDOWED	WHITE			0	38381588	F	0	2127/11/30	12	71	1	TRUE	2126/1/15 21:25	2126/1/16 10:41	0.54000002	1	TRUE	2126/1/16 0:00	2126/1/16 0:50	2126/1/16 0:00	2126/1/16 1:00	3	0	2	0	1	0	0	TRUE	60645	1455501.4	61329	684	1	0	28	0	60	0
10176458	22264493	2127/11/25 9:48	2127/11/30 14:10	2127/11/30 14:10	EW EMER.	EMERGENCY ROOM	DIED	Other	ENGLISH	WIDOWED	WHITE	2127/11/25 8:34	2127/11/25 10:24	1	38498121	F	0	2127/11/30	5	72	2	FALSE	2127/11/25 10:24	2127/11/30 15:08	5.21	1	TRUE	2127/11/25 17:00	2127/11/25 9:21	2127/11/25 9:21	2127/11/25 17:00	4	0	4	0	0	0	0	TRUE	61324	1471786.4	61329	5	1	1	5	1	5	1
10178145	24216685	2200/9/24 21:32	2200/9/30 14:43		OBSERVATION ADMIT	EMERGENCY ROOM	SKILLED NURSING FACILITY	Medicare	ENGLISH	SINGLE	BLACK/AFRICAN AMERICAN	2200/9/24 14:17	2200/9/24 23:53	0	36095930	F	0		6	93	1	TRUE	2200/9/24 22:09	2200/9/27 19:06	2.8800001	1	TRUE	2200/9/25 5:00	2200/9/24 15:30	2200/9/24 15:30	2200/9/25 1:00	4	0	0	0	0	3	1	TRUE	87925	2110222.3			0	0	28	0	60	0
10178472	29335677	2171/4/13 0:32	2171/4/20 15:55		EW EMER.	EMERGENCY ROOM	SKILLED NURSING FACILITY	Medicare	ENGLISH		UNKNOWN	2171/4/12 19:11	2171/4/13 1:37	0	34157597	F	0		7	59	2	FALSE	2171/4/13 1:37	2171/4/14 20:55	1.79	1	TRUE	2171/4/13 4:00	2171/4/12 19:58	2171/4/12 19:58	2171/4/13 2:00	2	0	0	0	0	2	0	TRUE	77169	1852057.5			0	0	28	0	60	0
10178581	22314860	2158/5/13 11:38	2158/5/18 13:50		EW EMER.	EMERGENCY ROOM	HOME HEALTH CARE	Medicare	ENGLISH	WIDOWED	BLACK/AFRICAN AMERICAN	2158/5/13 9:53	2158/5/13 12:57	0	33296518	F	0	2160/5/2	5	80	1	TRUE	2158/5/13 11:38	2158/5/16 21:42	3.4200001	1	TRUE	2158/5/13 21:00	2158/5/13 15:21	2158/5/13 15:21	2158/5/14 6:00	2	0	0	0	1	0	1	TRUE	72451	1738835.6	73171	720	1	0	28	0	60	0
10179383	20170028	2183/8/9 19:37	2183/8/18 19:00	2183/8/18 19:00	EW EMER.	EMERGENCY ROOM	DIED	Medicare	ENGLISH	MARRIED	UNKNOWN	2183/8/9 17:14	2183/8/9 20:20	1	35437796	M	1	2183/8/18	9	91	1	TRUE	2183/8/9 20:20	2183/8/18 15:48	8.79	1	TRUE	2183/8/12 9:00	2183/8/11 10:16	2183/8/11 10:16	2183/8/10 18:00	2	0	1	0	1	0	0	TRUE	81670	1960100.4	81679	9	1	1	9	1	9	1
10179495	23125139	2141/11/2 12:55	2141/11/4 21:02		EW EMER.	EMERGENCY ROOM	PSYCH FACILITY	Other	?	MARRIED	HISPANIC/LATINO - SALVADORAN	2141/11/2 10:52	2141/11/2 14:03	0	35293013	M	1		2	61	1	TRUE	2141/11/2 14:03	2141/11/3 13:52	0.95999998	1	TRUE	2141/11/2 21:00	2141/11/2 16:00	2141/11/2 16:00	2141/11/2 15:00	6	2	0	0	3	1	0	TRUE	66415	1593974			0	0	28	0	60	0
10180095	24199963	2159/1/18 11:30	2159/1/24 15:00		ELECTIVE	PHYSICIAN REFERRAL	SKILLED NURSING FACILITY	Medicare	ENGLISH	DIVORCED	WHITE			0	34021485	F	0		6	74	1	TRUE	2159/1/19 9:27	2159/1/21 13:58	2.1700001	1	TRUE	2159/1/19 20:00	2159/1/18 21:20	2159/1/18 21:20	2159/1/19 16:00	3	2	0	0	1	0	0	TRUE	72702	1744857.4			0	0	28	0	60	0
10180407	22614901	2167/10/25 23:37	2167/11/9 16:51		EW EMER.	EMERGENCY ROOM	SKILLED NURSING FACILITY	Medicaid	ENGLISH	SINGLE	WHITE	2167/10/25 18:20	2167/10/26 1:06	0	36802136	M	1		15	56	1	TRUE	2167/10/26 1:06	2167/10/30 12:25	4.46	1	TRUE	2167/10/26 8:00	2167/10/25 19:10	2167/10/25 19:10	2167/10/26 15:00	3	0	0	0	1	2	0	TRUE	75904	1821697			0	0	28	0	60	0
10180419	23184386	2134/1/6 7:15	2134/1/13 13:00		SURGICAL SAME DAY ADMISSION	PHYSICIAN REFERRAL	HOME HEALTH CARE	Medicare	ENGLISH	MARRIED	WHITE			0	34060491	M	1		7	74	1	TRUE	2134/1/6 8:01	2134/1/7 13:18	1.21	1	TRUE	2134/1/6 9:00	2134/1/6 12:47	2134/1/6 9:00	2134/1/6 13:00	2	0	2	0	0	0	0	TRUE	63558	1525400			0	0	28	0	60	0
10180505	22164569	2186/6/22 0:00	2186/6/27 16:39		URGENT	TRANSFER FROM HOSPITAL	HOME HEALTH CARE	Other	ENGLISH	MARRIED	UNKNOWN			0	35803047	F	0		5	75	1	TRUE	2186/6/23 9:44	2186/6/24 17:50	1.33	2	FALSE	2186/6/23 12:00	2186/6/22 15:31	2186/6/22 15:31	2186/6/23 13:00	3	0	2	0	1	0	0	TRUE	82719	1985265.8			0	0	28	0	60	0
10180639	25495446	2171/11/11 2:09	2171/11/12 15:00		EW EMER.	EMERGENCY ROOM	HOME	Medicare	ENGLISH	SINGLE	WHITE	2171/11/10 22:11	2171/11/11 4:15	0	32565543	F	0	2171/12/15	1	78	1	TRUE	2171/11/11 4:15	2171/11/12 16:39	1.5	1	TRUE	2171/11/11 6:00	2171/11/10 22:36	2171/11/10 22:36	2171/11/11 5:00	3	0	0	3	0	0	0	TRUE	77381	1857148.3	77415	34	1	0	28	1	34	1
10180681	22892251	2185/4/18 16:23	2185/5/11 17:45		EW EMER.	EMERGENCY ROOM	HOME HEALTH CARE	Other	ENGLISH	MARRIED	WHITE	2185/4/18 11:40	2185/4/18 17:40	0	36787485	M	1		23	56	3	FALSE	2185/4/18 17:40	2185/4/20 18:02	2.04	1	TRUE	2185/4/18 21:00	2185/4/18 15:00	2185/4/18 15:00	2185/4/19 4:00	8	0	3	2	1	1	1	TRUE	82288	1974929.8			0	0	28	0	60	0
10180681	24115153	2184/4/13 19:53	2184/4/20 17:59		EW EMER.	EMERGENCY ROOM	HOME	Other	ENGLISH	MARRIED	WHITE	2184/4/13 14:56	2184/4/13 20:56	0	37418815	M	1		7	55	1	TRUE	2184/4/13 20:56	2184/4/15 20:21	2	1	TRUE	2184/4/14 0:00	2184/4/13 15:40	2184/4/13 15:40	2184/4/13 23:00	5	0	3	0	1	0	1	TRUE	81918	1966052.9			0	0	28	0	60	0
10181673	22753719	2185/12/9 20:01	2185/12/13 13:35		URGENT	TRANSFER FROM SKILLED NURSING FACILITY	CHRONIC/LONG TERM ACUTE CARE	Medicare	ENGLISH	WIDOWED	WHITE			0	36096029	M	1		4	91	1	TRUE	2185/12/10 11:28	2185/12/11 18:37	1.29	1	TRUE	2185/12/10 15:00	2185/12/10 4:30	2185/12/10 4:30	2185/12/10 13:00	2	0	1	0	1	0	0	TRUE	82524	1980587.5			0	0	28	0	60	0
10182949	28138272	2115/8/10 7:15	2115/8/20 11:38		SURGICAL SAME DAY ADMISSION	PHYSICIAN REFERRAL	CHRONIC/LONG TERM ACUTE CARE	Medicare	ENGLISH	MARRIED	WHITE			0	38053291	M	1		10	65	1	TRUE	2115/8/13 20:51	2115/8/16 22:56	3.0799999	1	TRUE	2115/8/13 22:00	2115/8/14 17:29	2115/8/13 22:00	2115/8/13 21:00	3	1	2	0	0	0	0	TRUE	56837	1364108.9			0	0	28	0	60	0
10183019	23446097	2189/10/25 10:29	2189/10/30 19:13		EW EMER.	EMERGENCY ROOM	HOME	Other	ENGLISH	WIDOWED	WHITE	2189/10/25 4:42	2189/10/25 13:45	0	36253164	M	1		5	78	1	TRUE	2189/10/25 12:11	2189/10/27 20:35	2.3299999	1	TRUE	2189/10/25 19:00	2189/10/25 7:55	2189/10/25 7:55	2189/10/25 22:00	3	0	0	0	1	0	2	TRUE	83939	2014548.3			0	0	28	0	60	0
10183410	29689423	2154/2/17 0:00	2154/2/24 14:04		SURGICAL SAME DAY ADMISSION	PHYSICIAN REFERRAL	HOME	Medicare	ENGLISH	MARRIED	WHITE - OTHER EUROPEAN			0	39368719	M	1		7	58	1	TRUE	2154/2/17 18:08	2154/2/19 21:54	2.1300001	1	TRUE	2154/2/19 17:00	2154/2/17 19:44	2154/2/17 19:44	2154/2/18 3:00	2	0	0	0	1	0	1	TRUE	70905	1701738.3			0	0	28	0	60	0
10184327	21280059	2136/12/20 5:19	2137/1/14 18:30		EW EMER.	EMERGENCY ROOM	CHRONIC/LONG TERM ACUTE CARE	Medicare	ENGLISH	MARRIED	WHITE - RUSSIAN	2136/12/19 22:09	2136/12/20 6:29	0	34699095	M	1	2138/11/1	25	87	2	FALSE	2137/1/6 17:25	2137/1/8 18:23	2.04	2	FALSE	2137/1/7 12:00	2137/1/6 18:25	2137/1/6 18:25	2137/1/6 18:00	5	0	0	0	1	0	4	TRUE	64654	1551713.5	65318	664	1	0	28	0	60	0
10184327	28576249	2132/1/4 10:09	2132/1/7 16:30		EW EMER.	EMERGENCY ROOM	SKILLED NURSING FACILITY	Medicare	ENGLISH	MARRIED	WHITE	2132/1/4 6:15	2132/1/4 11:29	0	35263906	M	1	2138/11/1	3	83	1	TRUE	2132/1/4 11:29	2132/1/5 19:45	1.33	1	TRUE	2132/1/4 14:00	2132/1/4 6:15	2132/1/4 6:15	2132/1/5 5:00	3	0	0	0	1	0	2	TRUE	62825	1507811.5	65318	2493	1	0	28	0	60	0
10184327	21280059	2136/12/20 5:19	2137/1/14 18:30		EW EMER.	EMERGENCY ROOM	CHRONIC/LONG TERM ACUTE CARE	Medicare	ENGLISH	MARRIED	WHITE - RUSSIAN	2136/12/19 22:09	2136/12/20 6:29	0	35730582	M	1	2138/11/1	25	87	2	FALSE	2136/12/31 11:00	2137/1/5 11:57	5	1	TRUE	2137/1/2 18:00	2136/12/31 23:26	2136/12/31 23:26	2136/12/31 11:00	3	0	0	0	1	0	2	TRUE	64648	1551563	65318	670	1	0	28	0	60	0
10184327	21396430	2138/10/20 18:55	2138/11/1 3:00	2138/11/1 3:00	OBSERVATION ADMIT	EMERGENCY ROOM	DIED	Medicare	ENGLISH	MARRIED	WHITE - RUSSIAN	2138/10/20 16:05	2138/10/20 20:25	1	37039117	M	1	2138/11/1	12	89	4	FALSE	2138/10/20 20:25	2138/11/1 4:40	11.33	1	TRUE	2138/10/20 21:00	2138/10/20 17:15	2138/10/20 17:15	2138/10/20 21:00	3	0	0	0	3	0	0	TRUE	65306	1567364.4	65318	12	1	1	12	1	12	1
10184327	22570171	2138/9/10 20:11	2138/9/16 16:10		EW EMER.	EMERGENCY ROOM	SKILLED NURSING FACILITY	Medicare	ENGLISH	MARRIED	WHITE - RUSSIAN	2138/9/10 16:36	2138/9/10 21:45	0	37825101	M	1	2138/11/1	6	89	3	FALSE	2138/9/10 21:45	2138/9/11 19:37	0.92000002	1	TRUE	2138/9/11 0:00	2138/9/10 18:25	2138/9/10 18:25	2138/9/11 5:00	4	0	0	0	1	0	3	TRUE	65266	1566405.8	65318	52	1	0	28	1	52	1
10184600	23241135	2122/8/27 20:57	2122/9/2 18:23	2122/9/2 18:23	URGENT	TRANSFER FROM HOSPITAL	DIED	Other	ENGLISH		UNKNOWN			1	32831963	M	1	2122/9/2	6	82	1	TRUE	2122/8/27 22:48	2122/8/28 17:53	0.79000002	1	TRUE	2122/8/28 8:00	2122/8/27 23:50	2122/8/27 23:50	2122/8/28 0:00	2	0	0	0	1	0	1	TRUE	59408	1425814.8	59414	6	1	1	6	1	6	1
10184600	23241135	2122/8/27 20:57	2122/9/2 18:23	2122/9/2 18:23	URGENT	TRANSFER FROM HOSPITAL	DIED	Other	ENGLISH		UNKNOWN			1	33190189	M	1	2122/9/2	6	82	1	TRUE	2122/8/29 2:13	2122/9/2 22:45	4.8299999	2	FALSE	2122/8/31 8:00	2122/8/29 19:21	2122/8/29 19:21	2122/8/29 6:00	7	3	0	0	3	0	1	TRUE	59410	1425842.3	59414	4	1	1	4	1	4	1
10184623	22810854	2117/9/28 18:42	2117/9/30 14:30		EW EMER.	TRANSFER FROM HOSPITAL	SKILLED NURSING FACILITY	Medicare	ENGLISH	MARRIED	WHITE	2117/9/28 12:42	2117/9/29 0:35	0	33814001	F	0	2117/10/4	2	91	1	TRUE	2117/9/28 23:08	2117/9/30 14:30	1.63	1	TRUE	2117/9/29 6:00	2117/9/28 12:50	2117/9/28 12:50	2117/9/29 5:00	2	0	0	0	0	1	1	TRUE	57614	1382759.3	57620	6	1	1	6	1	6	1
10185829	22742058	2157/9/4 21:24	2157/9/11 12:45		URGENT	TRANSFER FROM HOSPITAL	HOME HEALTH CARE	Other	ENGLISH	MARRIED	WHITE			0	37144361	M	1		7	66	1	TRUE	2157/9/4 21:25	2157/9/9 18:59	4.8800001	1	TRUE	2157/9/5 0:00	2157/9/5 1:41	2157/9/5 0:00	2157/9/5 2:00	3	2	0	0	1	0	0	TRUE	72200	1732821.4			0	0	28	0	60	0
10185838	22989139	2164/11/12 8:31	2164/12/3 16:18		EW EMER.	PHYSICIAN REFERRAL	SKILLED NURSING FACILITY	Other	ENGLISH	WIDOWED	BLACK/AFRICAN AMERICAN	2164/11/12 5:30	2164/11/12 11:03	0	32233348	M	1		21	82	1	TRUE	2164/11/12 11:03	2164/11/17 22:08	5.46	1	TRUE	2164/11/12 21:00	2164/11/12 5:29	2164/11/12 5:29	2164/11/12 12:00	6	0	0	0	1	4	1	TRUE	74826	1795835.1			0	0	28	0	60	0
10186442	21537662	2168/1/27 2:47	2168/2/13 17:51		EW EMER.	EMERGENCY ROOM	HOSPICE	Medicare	ENGLISH	MARRIED	OTHER	2168/1/26 23:47	2168/1/27 3:17	0	30339307	F	0	2168/2/16	17	81	2	FALSE	2168/1/27 3:17	2168/2/13 17:52	17.58	1	TRUE	2168/1/27 8:00	2168/1/27 0:04	2168/1/27 0:04	2168/1/27 5:00	4	0	0	0	4	0	0	TRUE	75997	1823931.3	76017	20	1	1	20	1	20	1
10186442	26708959	2167/11/29 0:27	2167/12/14 15:39		EW EMER.	EMERGENCY ROOM	REHAB	Medicare	ENGLISH	MARRIED	OTHER	2167/11/28 22:42	2167/11/29 2:13	0	30447359	F	0	2168/2/16	15	80	1	TRUE	2167/11/29 2:13	2167/12/1 18:39	2.6700001	1	TRUE	2167/11/29 3:00	2167/11/28 23:58	2167/11/28 23:58	2167/11/29 3:00	5	0	0	0	1	3	1	TRUE	75938	1822514.3	76017	79	1	0	28	0	60	1
10186500	27961292	2181/4/10 22:25	2181/5/22 11:53	2181/5/22 11:53	DIRECT EMER.	PHYSICIAN REFERRAL	DIED	Medicare	ENGLISH	MARRIED	WHITE			1	35218788	M	1	2181/5/22	42	77	1	TRUE	2181/4/15 17:48	2181/4/17 15:36	1.92	1	TRUE	2181/4/15 20:00	2181/4/15 18:06	2181/4/15 18:06	2181/4/15 19:00	4	0	0	2	0	2	0	TRUE	80824	1939793.8	80861	37	1	0	28	1	37	1
10186500	27961292	2181/4/10 22:25	2181/5/22 11:53	2181/5/22 11:53	DIRECT EMER.	PHYSICIAN REFERRAL	DIED	Medicare	ENGLISH	MARRIED	WHITE			1	39249300	M	1	2181/5/22	42	77	1	TRUE	2181/4/30 3:52	2181/5/22 13:54	22.42	2	FALSE	2181/5/13 18:00	2181/5/12 10:15	2181/5/12 10:15	2181/5/10 11:00	14	0	2	4	1	4	3	TRUE	80839	1940139.9	80861	22	1	1	22	1	22	1
10186925	22558971	2193/3/27 11:18	2193/4/25 18:04		EW EMER.	EMERGENCY ROOM	CHRONIC/LONG TERM ACUTE CARE	Medicare	ENGLISH	MARRIED	WHITE	2193/3/26 17:14	2193/3/27 12:51	0	30328530	F	0	2194/3/18	29	68	2	FALSE	2193/4/13 9:11	2193/4/14 13:42	1.17	3	FALSE	2193/4/13 10:00	2193/4/13 11:45	2193/4/13 10:00	2193/4/13 10:00	5	0	2	0	0	1	2	TRUE	85205	2044929.1	85544	339	1	0	28	0	60	0
10186925	22362747	2189/5/17 20:07	2189/6/13 17:15		URGENT	TRANSFER FROM HOSPITAL	REHAB	Other	ENGLISH	MARRIED	WHITE			0	34241430	F	0	2194/3/18	27	64	1	TRUE	2189/5/26 18:57	2189/6/9 16:36	13.92	1	TRUE	2189/6/7 13:00	2189/6/6 5:34	2189/6/6 5:34	2189/6/4 6:00	7	3	0	0	1	0	3	TRUE	83787	2010906.9	85544	1757	1	0	28	0	60	0
10186925	22558971	2193/3/27 11:18	2193/4/25 18:04		EW EMER.	EMERGENCY ROOM	CHRONIC/LONG TERM ACUTE CARE	Medicare	ENGLISH	MARRIED	WHITE	2193/3/26 17:14	2193/3/27 12:51	0	37663114	F	0	2194/3/18	29	68	2	FALSE	2193/3/27 16:25	2193/3/30 22:06	3.25	2	FALSE	2193/3/27 20:00	2193/3/27 9:50	2193/3/27 9:50	2193/3/27 17:00	5	0	1	0	1	0	3	TRUE	85188	2044528.5	85544	356	1	0	28	0	60	0
10187009	23697087	2190/1/6 21:06	2190/1/14 18:25		URGENT	TRANSFER FROM HOSPITAL	SKILLED NURSING FACILITY	Other	ENGLISH	SINGLE	WHITE			0	36549768	M	1		8	60	1	TRUE	2190/1/6 21:07	2190/1/9 0:19	2.1300001	1	TRUE	2190/1/6 23:00	2190/1/7 9:05	2190/1/6 23:00	2190/1/6 23:00	2	0	0	1	1	0	0	TRUE	84012	2016309.1			0	0	28	0	60	0
10187075	29907670	2135/5/25 14:12	2135/8/2 2:00	2135/8/2 2:00	DIRECT EMER.	PHYSICIAN REFERRAL	DIED	Other	ENGLISH	MARRIED	WHITE			1	35735298	F	0	2135/8/2	69	67	1	TRUE	2135/7/27 1:14	2135/8/2 6:46	6.21	3	FALSE	2135/7/30 3:00	2135/7/27 5:00	2135/7/27 5:00	2135/7/27 2:00	6	0	3	2	1	0	0	TRUE	64125	1539001.3	64131	6	1	1	6	1	6	1
10187092	20968686	2182/10/26 21:20	2182/11/4 19:05		EW EMER.	EMERGENCY ROOM	HOME HEALTH CARE	Medicare	ENGLISH	DIVORCED	WHITE	2182/10/26 20:37	2182/10/26 22:39	0	39222168	F	0	2183/1/14	9	91	1	TRUE	2182/10/26 22:39	2182/10/31 16:10	4.75	1	TRUE	2182/10/27 1:00	2182/10/26 21:01	2182/10/26 21:01	2182/10/26 23:00	2	1	0	0	1	0	0	TRUE	81383	1953214.8	81463	80	1	0	28	0	60	1
10187935	29968077	2159/9/12 6:20	2159/10/5 15:41		EW EMER.	TRANSFER FROM HOSPITAL	SKILLED NURSING FACILITY	Medicare	ENGLISH	SINGLE	WHITE	2159/9/12 4:31	2159/9/12 7:45	0	36408512	M	1	2159/11/3	23	73	1	TRUE	2159/9/12 7:45	2159/9/18 16:55	6.3800001	1	TRUE	2159/9/12 10:00	2159/9/12 4:44	2159/9/12 4:44	2159/9/12 8:00	3	0	0	0	3	0	0	TRUE	72938	1750519.8	72990	52	1	0	28	1	52	1
10187951	27461751	2116/7/26 23:46	2116/8/3 17:24		URGENT	TRANSFER FROM HOSPITAL	SKILLED NURSING FACILITY	Other	ENGLISH	WIDOWED	WHITE			0	38484145	F	0		8	83	1	TRUE	2116/7/26 23:46	2116/7/30 21:29	3.9200001	1	TRUE	2116/7/27 3:00	2116/7/27 0:10	2116/7/27 0:10	2116/7/27 1:00	4	2	1	0	1	0	0	TRUE	57185	1372463.8			0	0	28	0	60	0
10188275	20124676	2144/10/23 8:00	2144/10/29 16:30		ELECTIVE	PHYSICIAN REFERRAL	SKILLED NURSING FACILITY	Medicare	ENGLISH	MARRIED	WHITE			0	34860321	M	1		6	55	1	TRUE	2144/10/23 16:19	2144/10/25 17:45	2.04	1	TRUE	2144/10/23 19:00	2144/10/23 17:24	2144/10/23 17:24	2144/10/23 18:00	6	4	0	0	1	0	1	TRUE	67501	1620040.3			0	0	28	0	60	0
10188428	22776014	2176/11/24 23:07	2176/12/13 9:50	2176/12/13 9:50	EW EMER.	EMERGENCY ROOM	DIED	Medicare	ENGLISH	MARRIED	OTHER	2176/11/24 21:10	2176/11/24 23:58	1	35715517	F	0	2176/12/13	19	89	1	TRUE	2176/12/5 20:08	2176/12/9 18:58	3.9200001	2	FALSE	2176/12/6 1:00	2176/12/5 10:05	2176/12/5 10:05	2176/12/5 21:00	7	1	0	0	4	0	2	TRUE	79232	1901588.3	79240	8	1	1	8	1	8	1
10188935	22289170	2164/4/28 13:51	2164/5/7 17:20		EW EMER.	EMERGENCY ROOM	SKILLED NURSING FACILITY	Medicare	ENGLISH	MARRIED	OTHER	2164/4/28 13:27	2164/4/28 14:40	0	31689161	M	1		9	86	1	TRUE	2164/4/28 13:54	2164/5/2 14:03	4.04	1	TRUE	2164/4/30 18:00	2164/4/28 16:48	2164/4/28 16:48	2164/4/29 5:00	3	0	1	0	1	0	1	TRUE	74628	1791085.9			0	0	28	0	60	0
10189149	20717975	2166/2/3 1:16	2166/2/5 17:00		EW EMER.	PHYSICIAN REFERRAL	HOME HEALTH CARE	Medicare	?	MARRIED	BLACK/CAPE VERDEAN	2166/2/2 13:18	2166/2/3 1:54	0	34499311	F	0		2	88	2	FALSE	2166/2/3 1:54	2166/2/5 18:48	2.71	1	TRUE	2166/2/3 8:00	2166/2/2 14:21	2166/2/2 14:21	2166/2/3 3:00	2	0	1	0	0	1	0	TRUE	75274	1806577.9			0	0	28	0	60	0
10189149	24478128	2159/5/13 4:33	2159/5/20 12:00		EW EMER.	EMERGENCY ROOM	HOME HEALTH CARE	Medicare	?	MARRIED	BLACK/CAPE VERDEAN	2159/5/12 23:32	2159/5/13 4:38	0	38772156	F	0		7	81	1	TRUE	2159/5/13 4:38	2159/5/15 12:55	2.3299999	1	TRUE	2159/5/13 11:00	2159/5/13 1:50	2159/5/13 1:50	2159/5/13 11:00	2	1	0	0	1	0	0	TRUE	72816	1747588.6			0	0	28	0	60	0
10190973	26180856	2144/12/25 16:24	2145/1/5 21:50	2145/1/5 21:50	EW EMER.	EMERGENCY ROOM	DIED	Medicare	ENGLISH	WIDOWED	WHITE	2144/12/25 14:14	2144/12/25 17:23	1	35511902	M	1	2145/1/5	11	69	1	TRUE	2144/12/25 17:23	2145/1/5 22:38	11.21	1	TRUE	2144/12/25 21:00	2144/12/25 14:20	2144/12/25 14:20	2144/12/25 19:00	3	0	0	0	3	0	0	TRUE	67564	1621553.4	67575	11	1	1	11	1	11	1
10191971	22556333	2133/11/29 0:02	2133/12/25 9:57	2133/12/25 9:57	EW EMER.	EMERGENCY ROOM	DIED	Other	ENGLISH	MARRIED	WHITE - OTHER EUROPEAN	2133/11/28 16:59	2133/11/29 0:53	1	30032688	M	1	2133/12/25	26	71	3	FALSE	2133/11/29 0:53	2133/12/2 16:54	3.6700001	1	TRUE	2133/11/29 2:00	2133/11/28 17:00	2133/11/28 17:00	2133/11/29 2:00	3	0	0	0	3	0	0	TRUE	63520	1524481	63546	26	1	1	26	1	26	1
10192402	23507439	2184/3/13 7:58	2184/3/20 13:25		EW EMER.	TRANSFER FROM HOSPITAL	HOME HEALTH CARE	Medicare	ENGLISH	WIDOWED	WHITE	2184/3/13 6:32	2184/3/13 9:23	0	30210602	M	1	2184/9/18	7	91	1	TRUE	2184/3/13 9:23	2184/3/17 18:26	4.3800001	1	TRUE	2184/3/13 12:00	2184/3/13 6:55	2184/3/13 6:55	2184/3/13 11:00	2	0	1	0	0	1	0	TRUE	81887	1965297.4	82076	189	1	0	28	0	60	0
10192651	24449860	2121/7/26 3:14	2121/7/27 7:45	2121/7/27 7:45	URGENT	TRANSFER FROM HOSPITAL	DIED	Other	ENGLISH		UNKNOWN	2121/7/26 2:43	2121/7/26 4:28	1	36284462	F	0	2121/7/27	1	29	1	TRUE	2121/7/26 4:28	2121/7/27 12:05	1.33	1	TRUE	2121/7/26 6:00	2121/7/26 3:31	2121/7/26 3:31	2121/7/26 5:00	4	0	0	0	4	0	0	TRUE	59011	1416268.5	59012	1	1	1	1	1	1	1
10192748	21713055	2139/9/30 18:56	2139/10/12 14:22		EW EMER.	EMERGENCY ROOM	SKILLED NURSING FACILITY	Medicare	ENGLISH	MARRIED	WHITE	2139/9/30 13:26	2139/9/30 18:33	0	32675791	F	0	2140/6/13	12	84	1	TRUE	2139/9/30 18:57	2139/10/7 6:40	6.5	1	TRUE	2139/9/30 21:00	2139/9/30 17:40	2139/9/30 17:40	2139/10/1 1:00	2	1	0	0	1	0	0	TRUE	65651	1575643	65908	257	1	0	28	0	60	0
10192748	28902887	2140/3/22 20:56	2140/4/29 15:12		EW EMER.	EMERGENCY ROOM	HOSPICE	Medicare	ENGLISH	MARRIED	WHITE	2140/3/22 17:43	2140/3/22 23:07	0	38572351	F	0	2140/6/13	38	85	3	FALSE	2140/3/22 23:07	2140/3/31 20:31	8.8800001	1	TRUE	2140/3/23 1:00	2140/3/22 17:45	2140/3/22 17:45	2140/3/23 1:00	2	0	0	0	1	1	0	TRUE	65825	1579823	65908	83	1	0	28	0	60	1
10192830	21772112	2138/8/7 0:58	2138/8/10 16:30		EW EMER.	EMERGENCY ROOM	CHRONIC/LONG TERM ACUTE CARE	Medicare	?	WIDOWED	WHITE	2138/8/6 19:11	2138/8/7 2:11	0	38741975	F	0	2138/8/26	3	91	1	TRUE	2138/8/7 2:11	2138/8/10 16:26	3.5799999	1	TRUE	2138/8/10 11:00	2138/8/7 0:00	2138/8/7 0:00	2138/8/7 4:00	2	0	0	0	1	1	0	TRUE	65232	1565570.1	65251	19	1	1	19	1	19	1
10192984	22777564	2117/10/15 16:07	2117/10/15 21:20	2117/10/15 21:20	EW EMER.	PROCEDURE SITE	DIED	Medicare	ENGLISH		WHITE			1	36933726	M	1	2117/10/15	0	88	1	TRUE	2117/10/15 16:08	2117/10/16 0:57	0.33000001	1	TRUE	2117/10/15 19:00	2117/10/15 15:00	2117/10/15 15:00	2117/10/15 16:00	4	0	0	0	0	4	0	TRUE	57631	1383160.1	57631	0	1	1	0	1	0	1
10193065	23614190	2128/12/27 16:19	2129/1/1 17:15		OBSERVATION ADMIT	EMERGENCY ROOM	SKILLED NURSING FACILITY	Other	ENGLISH	DIVORCED	OTHER	2128/12/27 13:34	2128/12/27 17:18	0	35158537	M	1		5	71	1	TRUE	2128/12/27 17:18	2128/12/30 2:47	2.3800001	1	TRUE	2128/12/27 20:00	2128/12/27 13:40	2128/12/27 13:40	2128/12/27 19:00	2	1	0	0	1	0	0	TRUE	61722	1481345.3			0	0	28	0	60	0
10193237	26493474	2112/2/6 22:23	2112/2/15 11:50		EW EMER.	EMERGENCY ROOM	SKILLED NURSING FACILITY	Other	?	MARRIED	HISPANIC OR LATINO	2112/2/6 15:21	2112/2/6 23:24	0	31311091	M	1	2120/6/1	9	83	3	FALSE	2112/2/6 23:24	2112/2/10 16:28	3.71	1	TRUE	2112/2/7 8:00	2112/2/6 20:00	2112/2/6 20:00	2112/2/7 2:00	2	0	0	0	1	0	1	TRUE	55553	1333295.4	58591	3038	1	0	28	0	60	0
10193237	22853314	2111/11/15 18:54	2111/12/11 16:40		EW EMER.	EMERGENCY ROOM	SKILLED NURSING FACILITY	Other	?	MARRIED	HISPANIC OR LATINO	2111/11/15 15:53	2111/11/15 20:00	0	33737990	M	1	2120/6/1	26	82	2	FALSE	2111/11/20 20:44	2111/11/30 21:40	10.04	1	TRUE	2111/11/23 0:00	2111/11/20 11:58	2111/11/20 11:58	2111/11/20 21:00	11	2	2	1	4	0	2	TRUE	55475	1331420.8	58591	3116	1	0	28	0	60	0
10193237	21774133	2111/3/31 13:58	2111/4/9 15:27		URGENT	TRANSFER FROM HOSPITAL	SKILLED NURSING FACILITY	Other	?	MARRIED	HISPANIC OR LATINO			0	37455945	M	1	2120/6/1	9	82	1	TRUE	2111/3/31 13:59	2111/4/5 14:34	5.04	1	TRUE	2111/3/31 17:00	2111/3/31 15:16	2111/3/31 15:16	2111/3/31 15:00	7	0	0	1	4	0	2	TRUE	55241	1325798	58591	3350	1	0	28	0	60	0
10193372	25080029	2160/9/13 7:15	2160/9/19 16:15		SURGICAL SAME DAY ADMISSION	PHYSICIAN REFERRAL	HOME HEALTH CARE	Medicare	ENGLISH	MARRIED	WHITE			0	36832210	M	1		6	77	1	TRUE	2160/9/13 11:23	2160/9/14 18:27	1.29	1	TRUE	2160/9/13 12:00	2160/9/13 13:30	2160/9/13 12:00	2160/9/13 14:00	5	2	1	0	1	0	1	TRUE	73305	1759331.4			0	0	28	0	60	0
10194204	22633668	2137/9/30 0:00	2137/10/4 18:02		SURGICAL SAME DAY ADMISSION	PHYSICIAN REFERRAL	HOME HEALTH CARE	Medicare	ENGLISH	MARRIED	WHITE			0	30783365	M	1		4	70	1	TRUE	2137/9/30 9:59	2137/10/3 16:11	3.29	1	TRUE	2137/9/30 16:00	2137/10/1 6:30	2137/9/30 16:00	2137/9/30 12:00	4	2	1	0	1	0	0	TRUE	64921	1558114			0	0	28	0	60	0
10194609	21892871	2134/1/16 13:12	2134/1/19 21:15	2134/1/19 21:15	EW EMER.	EMERGENCY ROOM	DIED	Other	ENGLISH	SINGLE	WHITE	2134/1/16 11:45	2134/1/16 13:30	1	30934365	M	1	2134/1/19	3	31	1	TRUE	2134/1/16 13:30	2134/1/19 22:26	3.3800001	1	TRUE	2134/1/19 5:00	2134/1/16 14:23	2134/1/16 14:23	2134/1/16 22:00	4	0	0	0	1	3	0	TRUE	63568	1525645.5	63571	3	1	1	3	1	3	1
10194776	25682890	2147/3/12 1:04	2147/3/16 11:30		EW EMER.	EMERGENCY ROOM	HOME HEALTH CARE	Medicare	ENGLISH	WIDOWED	BLACK/AFRICAN AMERICAN	2147/3/11 21:43	2147/3/12 2:01	0	36404931	M	1	2148/6/24	4	83	1	TRUE	2147/3/12 2:01	2147/3/12 15:29	0.54000002	1	TRUE	2147/3/12 6:00	2147/3/11 22:25	2147/3/11 22:25	2147/3/12 3:00	4	0	0	0	0	1	3	TRUE	68371	1640906	68841	470	1	0	28	0	60	0
10196073	20423951	2113/3/21 16:25	2113/3/22 4:20	2113/3/22 4:20	EW EMER.	EMERGENCY ROOM	DIED	Other	?	WIDOWED	WHITE	2113/3/21 4:01	2113/3/21 16:52	1	34919779	F	0	2113/3/22	1	88	2	FALSE	2113/3/21 16:52	2113/3/22 7:47	0.63	1	TRUE	2113/3/21 19:00	2113/3/21 6:00	2113/3/21 6:00	2113/3/21 17:00	3	2	0	0	1	0	0	TRUE	55962	1343104.9	55963	1	1	1	1	1	1	1
10196086	25818016	2153/4/9 13:16	2153/4/19 14:10		URGENT	TRANSFER FROM HOSPITAL	HOME HEALTH CARE	Medicaid	?	MARRIED	HISPANIC/LATINO - DOMINICAN			0	38628634	M	1		10	64	1	TRUE	2153/4/13 10:07	2153/4/14 12:48	1.08	1	TRUE	2153/4/13 16:00	2153/4/13 14:20	2153/4/13 14:20	2153/4/13 15:00	5	1	1	0	3	0	0	TRUE	70595	1694290.1			0	0	28	0	60	0
10196368	26525796	2188/1/2 5:43	2188/1/10 17:53		EW EMER.	EMERGENCY ROOM	SKILLED NURSING FACILITY	Other	ENGLISH	MARRIED	WHITE	2188/1/2 4:57	2188/1/2 7:38	0	31776655	M	1	2189/11/7	8	77	2	FALSE	2188/1/6 22:49	2188/1/8 12:38	1.58	2	FALSE	2188/1/6 23:00	2188/1/6 21:12	2188/1/6 21:12	2188/1/6 23:00	6	0	2	3	1	0	0	TRUE	83281	1998766.9	83952	671	1	0	28	0	60	0
10196368	20365916	2188/3/8 20:58	2188/3/20 13:56		EW EMER.	EMERGENCY ROOM	HOME HEALTH CARE	Other	ENGLISH	MARRIED	WHITE	2188/3/8 20:05	2188/3/8 23:30	0	35061245	M	1	2189/11/7	12	77	3	FALSE	2188/3/8 23:30	2188/3/9 17:35	0.75	1	TRUE	2188/3/9 1:00	2188/3/8 5:14	2188/3/8 5:14	2188/3/9 4:00	4	0	2	1	1	0	0	TRUE	83343	2000255.6	83952	609	1	0	28	0	60	0
10196638	26130054	2168/3/30 18:27	2168/4/13 17:10		EW EMER.	EMERGENCY ROOM	HOME HEALTH CARE	Other	ENGLISH	SINGLE	WHITE	2168/3/30 15:10	2168/3/30 19:59	0	33349861	M	1		14	45	1	TRUE	2168/3/30 18:28	2168/4/2 21:22	3.1300001	1	TRUE	2168/3/30 20:00	2168/3/30 15:45	2168/3/30 15:45	2168/3/30 22:00	3	0	0	0	3	0	0	TRUE	76060	1825458.5			0	0	28	0	60	0
10196711	29467075	2166/3/6 7:45	2166/3/11 18:00		SURGICAL SAME DAY ADMISSION	PHYSICIAN REFERRAL	HOME HEALTH CARE	Medicare	ENGLISH	WIDOWED	WHITE			0	35988506	M	1		5	76	1	TRUE	2166/3/6 11:29	2166/3/9 11:23	3	1	TRUE	2166/3/6 12:00	2166/3/6 13:54	2166/3/6 12:00	2166/3/6 14:00	4	0	1	0	3	0	0	TRUE	75305	1807331.6			0	0	28	0	60	0
10196757	29575480	2149/1/18 7:15	2149/1/23 13:08		SURGICAL SAME DAY ADMISSION	PHYSICIAN REFERRAL	HOME HEALTH CARE	Other	ENGLISH	MARRIED	WHITE			0	36647844	M	1		5	74	2	FALSE	2149/1/18 9:40	2149/1/21 20:08	3.46	1	TRUE	2149/1/18 11:00	2149/1/18 14:14	2149/1/18 11:00	2149/1/18 14:00	3	0	2	0	1	0	0	TRUE	69049	1657185.6			0	0	28	0	60	0
10197095	29014163	2144/8/13 17:40	2144/8/25 3:15	2144/8/25 3:15	OBSERVATION ADMIT	EMERGENCY ROOM	DIED	Other	ENGLISH	WIDOWED	WHITE	2144/8/13 15:06	2144/8/13 19:02	1	38422103	M	1	2144/8/25	12	91	1	TRUE	2144/8/15 10:52	2144/8/24 17:09	9.29	1	TRUE	2144/8/21 14:00	2144/8/21 8:51	2144/8/21 8:51	2144/8/19 9:00	7	0	0	0	3	0	4	TRUE	67432	1618378.9	67442	10	1	1	10	1	10	1
10197137	26067022	2173/6/16 2:42	2173/6/21 15:46		OBSERVATION ADMIT	EMERGENCY ROOM	HOME HEALTH CARE	Medicare	ENGLISH		WHITE	2173/6/16 1:52	2173/6/16 5:08	0	35445963	F	0		5	68	1	TRUE	2173/6/16 5:08	2173/6/16 16:56	0.46000001	1	TRUE	2173/6/16 10:00	2173/6/16 2:00	2173/6/16 2:00	2173/6/16 6:00	4	0	0	0	3	1	0	TRUE	77964	1871141.3			0	0	28	0	60	0
10197435	28729500	2140/6/3 8:54	2140/6/17 18:31		EW EMER.	EMERGENCY ROOM	CHRONIC/LONG TERM ACUTE CARE	Medicaid	ENGLISH	MARRIED	WHITE	2140/6/3 7:52	2140/6/3 10:12	0	30924879	M	1		14	60	1	TRUE	2140/6/3 10:12	2140/6/5 20:26	2.4200001	1	TRUE	2140/6/3 13:00	2140/6/3 10:37	2140/6/3 10:37	2140/6/3 12:00	6	0	2	0	0	0	4	TRUE	65898	1581562.3			0	0	28	0	60	0
10198086	21409974	2184/8/18 0:38	2184/8/23 12:50		EW EMER.	EMERGENCY ROOM	HOME HEALTH CARE	Other	ENGLISH	DIVORCED	WHITE	2184/8/17 23:35	2184/8/18 0:45	0	31047052	M	1		5	60	1	TRUE	2184/8/18 0:45	2184/8/20 20:51	2.8299999	1	TRUE	2184/8/19 15:00	2184/8/18 5:32	2184/8/18 5:32	2184/8/19 5:00	2	0	0	0	1	1	0	TRUE	82045	1969080.9			0	0	28	0	60	0
10198270	27369587	2185/5/29 15:31	2185/6/3 13:22		EW EMER.	PACU	SKILLED NURSING FACILITY	Other	ENGLISH	SINGLE	BLACK/AFRICAN AMERICAN			0	32838117	F	0		5	68	1	TRUE	2185/5/29 17:07	2185/5/31 21:41	2.1700001	1	TRUE	2185/5/29 18:00	2185/5/29 15:49	2185/5/29 15:49	2185/5/29 22:00	2	0	0	0	1	0	1	TRUE	82329	1975913.1			0	0	28	0	60	0
10198310	20891340	2161/1/1 19:42	2161/1/20 16:00		OBSERVATION ADMIT	TRANSFER FROM HOSPITAL	REHAB	Other	ENGLISH	SINGLE	WHITE	2161/1/1 16:14	2161/1/1 20:39	0	34670961	M	1		19	60	2	FALSE	2161/1/1 20:39	2161/1/10 17:08	8.8800001	1	TRUE	2161/1/3 9:00	2161/1/1 16:20	2161/1/1 16:20	2161/1/2 0:00	4	0	1	2	0	1	0	TRUE	73415	1761980.6			0	0	28	0	60	0
10199297	25472366	2172/10/8 14:21	2172/10/18 12:00		EW EMER.	EMERGENCY ROOM	HOSPICE	Medicare	ENGLISH	DIVORCED	WHITE	2172/10/8 11:36	2172/10/8 15:55	0	30823473	M	1	2173/2/4	10	85	2	FALSE	2172/10/8 15:55	2172/10/9 18:41	1.13	1	TRUE	2172/10/8 17:00	2172/10/8 17:25	2172/10/8 17:00	2172/10/8 23:00	2	0	0	0	1	1	0	TRUE	77713	1865127.9	77832	119	1	0	28	0	60	0
10199438	20643500	2170/6/12 10:11	2170/6/23 16:00		OBSERVATION ADMIT	TRANSFER FROM HOSPITAL	HOME HEALTH CARE	Other	ENGLISH	MARRIED	WHITE	2170/6/12 0:13	2170/6/12 9:41	0	32536920	M	1		11	58	1	TRUE	2170/6/12 11:34	2170/6/14 18:13	2.29	1	TRUE	2170/6/12 13:00	2170/6/12 1:00	2170/6/12 1:00	2170/6/13 0:00	4	0	0	0	1	3	0	TRUE	76864	1844747.5			0	0	28	0	60	0
10199560	24622638	2175/1/10 23:24	2175/1/14 12:15	2175/1/14 12:15	EW EMER.	EMERGENCY ROOM	DIED	Other	ENGLISH	WIDOWED	WHITE	2175/1/10 20:46	2175/1/11 0:41	1	32205206	M	1	2175/1/14	4	71	2	FALSE	2175/1/11 0:41	2175/1/14 13:44	3.54	1	TRUE	2175/1/11 5:00	2175/1/11 3:26	2175/1/11 3:26	2175/1/11 2:00	8	0	3	2	0	0	3	TRUE	78538	1884912.6	78541	3	1	1	3	1	3	1
10200048	29569146	2164/4/26 3:09	2164/4/28 13:15		URGENT	TRANSFER FROM HOSPITAL	HOME	Other	ENGLISH	MARRIED	WHITE			0	32924566	M	1		2	50	1	TRUE	2164/4/26 3:12	2164/4/27 13:05	1.42	1	TRUE	2164/4/26 5:00	2164/4/26 14:32	2164/4/26 5:00	2164/4/26 6:00	2	0	1	0	0	1	0	TRUE	74626	1791027.3			0	0	28	0	60	0
10200310	25099208	2165/8/9 22:00	2165/8/12 15:45		EW EMER.	TRANSFER FROM HOSPITAL	REHAB	Medicare	ENGLISH	WIDOWED	WHITE	2165/8/9 20:12	2165/8/9 23:49	0	35746687	F	0		3	89	1	TRUE	2165/8/9 23:49	2165/8/11 21:16	1.92	1	TRUE	2165/8/10 8:00	2165/8/9 20:25	2165/8/9 20:25	2165/8/10 1:00	2	0	0	0	0	2	0	TRUE	75096	1802327.9			0	0	28	0	60	0
10200375	24776027	2167/8/11 11:43	2167/8/13 14:41	2167/8/13 14:41	EW EMER.	EMERGENCY ROOM	DIED	Medicare	ENGLISH	WIDOWED	WHITE	2167/8/11 9:23	2167/8/11 13:52	1	39623227	F	0	2167/8/13	2	93	1	TRUE	2167/8/11 19:53	2167/8/13 16:23	1.88	1	TRUE	2167/8/11 20:00	2167/8/11 12:25	2167/8/11 12:25	2167/8/11 20:00	2	2	0	0	0	0	0	TRUE	75828	1819891.9	75830	2	1	1	2	1	2	1
10200966	24083103	2159/3/9 7:15	2159/3/17 16:01		SURGICAL SAME DAY ADMISSION	PHYSICIAN REFERRAL	SKILLED NURSING FACILITY	Other	ENGLISH	MARRIED	WHITE			0	32637375	M	1		8	58	1	TRUE	2159/3/9 20:50	2159/3/11 12:57	1.67	1	TRUE	2159/3/9 21:00	2159/3/9 15:30	2159/3/9 15:30	2159/3/9 21:00	5	2	0	0	1	0	2	TRUE	72751	1746044.8			0	0	28	0	60	0
10201160	20058969	2121/11/7 17:50	2121/11/12 13:56		URGENT	TRANSFER FROM HOSPITAL	HOME HEALTH CARE	Medicare	ENGLISH		UNKNOWN			0	30322243	M	1		5	80	2	FALSE	2121/11/7 17:51	2121/11/8 16:20	0.95999998	1	TRUE	2121/11/8 11:00	2121/11/8 18:15	2121/11/8 11:00	2121/11/8 0:00	2	0	0	0	1	1	0	TRUE	59115	1418777.8			0	0	28	0	60	0
10202236	25584967	2182/11/27 0:31	2182/12/9 17:00		EW EMER.	EMERGENCY ROOM	HOME	Other	ENGLISH	SINGLE	UNKNOWN			0	38579221	M	1		12	48	1	TRUE	2182/11/27 0:32	2182/12/1 21:38	4.8800001	1	TRUE	2182/11/27 1:00	2182/11/27 0:34	2182/11/27 0:34	2182/11/27 1:00	6	0	2	2	1	0	1	TRUE	81415	1953960.5			0	0	28	0	60	0
10202394	27806457	2199/3/3 12:16	2199/3/6 0:00	2199/3/6 23:30	EW EMER.	EMERGENCY ROOM	DIED	Medicare	ENGLISH	MARRIED	WHITE	2199/3/3 8:04	2199/3/3 13:52	1	35855318	M	1	2199/3/6	3	90	1	TRUE	2199/3/3 13:52	2199/3/7 2:11	3.54	1	TRUE	2199/3/3 17:00	2199/3/3 8:53	2199/3/3 8:53	2199/3/4 5:00	4	0	0	3	1	0	0	TRUE	87355	2096533.9	87358	3	1	1	3	1	3	1
10203444	25550068	2134/7/17 13:58	2134/8/29 13:34	2134/8/29 13:34	URGENT	TRANSFER FROM HOSPITAL	DIED	Medicare	ENGLISH	WIDOWED	WHITE			1	37929889	F	0	2134/8/29	43	85	1	TRUE	2134/7/17 13:58	2134/8/29 15:10	43.080002	1	TRUE	2134/7/18 13:00	2134/7/17 14:37	2134/7/17 14:37	2134/7/17 15:00	2	0	0	0	1	0	1	TRUE	63750	1530014	63793	43	1	0	28	1	43	1
10203665	22462394	2155/11/4 1:46	2155/11/7 17:10		EW EMER.	EMERGENCY ROOM	HOME	Other	ENGLISH	MARRIED	PATIENT DECLINED TO ANSWER	2155/11/3 17:19	2155/11/4 5:30	0	37774683	F	0		3	78	1	TRUE	2155/11/4 2:32	2155/11/6 16:50	2.5799999	1	TRUE	2155/11/4 9:00	2155/11/3 20:23	2155/11/3 20:23	2155/11/4 7:00	5	0	0	0	3	1	1	TRUE	71530	1716722.5			0	0	28	0	60	0
10203995	21294802	2160/5/23 19:37	2160/6/13 14:30		URGENT	TRANSFER FROM HOSPITAL	CHRONIC/LONG TERM ACUTE CARE	Other	ENGLISH	SINGLE	BLACK/AFRICAN AMERICAN			0	33485454	F	0	2160/11/6	21	61	1	TRUE	2160/5/23 19:37	2160/5/25 14:10	1.79	1	TRUE	2160/5/23 22:00	2160/5/23 21:32	2160/5/23 21:32	2160/5/23 20:00	2	0	0	0	1	1	0	TRUE	73192	1756627.6	73359	167	1	0	28	0	60	0
10204455	21951489	2136/3/22 11:45	2136/3/26 14:55		SURGICAL SAME DAY ADMISSION	PHYSICIAN REFERRAL	HOME HEALTH CARE	Other	ENGLISH	MARRIED	PATIENT DECLINED TO ANSWER			0	39249379	M	1		4	71	1	TRUE	2136/3/22 12:49	2136/3/23 11:21	0.95999998	1	TRUE	2136/3/22 14:00	2136/3/22 15:03	2136/3/22 14:00	2136/3/22 16:00	2	2	0	0	0	0	0	TRUE	64364	1544748.8			0	0	28	0	60	0
10204908	20439008	2188/2/6 22:08	2188/2/14 14:25		EW EMER.	EMERGENCY ROOM	HOSPICE	Other	?	MARRIED	WHITE	2188/2/6 18:06	2188/2/6 22:23	0	33061883	F	0	2188/2/18	8	71	2	FALSE	2188/2/6 22:23	2188/2/7 17:40	0.79000002	1	TRUE	2188/2/7 1:00	2188/2/6 18:40	2188/2/6 18:40	2188/2/7 2:00	4	0	1	2	0	0	1	TRUE	83312	1999510.4	83324	12	1	1	12	1	12	1
10204908	21213082	2187/7/21 22:13	2187/8/2 18:01		URGENT	TRANSFER FROM HOSPITAL	SKILLED NURSING FACILITY	Other	?	MARRIED	UNKNOWN			0	38680231	F	0	2188/2/18	12	70	1	TRUE	2187/7/22 0:22	2187/7/25 13:52	3.54	1	TRUE	2187/7/22 4:00	2187/7/22 2:55	2187/7/22 2:55	2187/7/22 3:00	4	0	0	3	1	0	0	TRUE	83113	1994712.4	83324	211	1	0	28	0	60	0
10205191	29698354	2147/7/2 9:02	2147/7/27 17:07		EW EMER.	EMERGENCY ROOM	REHAB	Other	ENGLISH		UNKNOWN	2147/7/2 7:29	2147/7/2 10:37	0	36630531	M	1		25	63	1	TRUE	2147/7/2 10:37	2147/7/24 17:14	22.290001	1	TRUE	2147/7/5 8:00	2147/7/5 14:30	2147/7/5 8:00	2147/7/3 8:00	4	1	0	0	0	2	1	TRUE	68483	1643602.6			0	0	28	0	60	0
10205294	20512728	2110/11/7 7:30	2110/11/11 16:16		ELECTIVE	PHYSICIAN REFERRAL	HOME HEALTH CARE	Other	ENGLISH	WIDOWED	WHITE			0	37674942	M	1		4	66	1	TRUE	2110/11/7 11:17	2110/11/8 12:29	1.04	1	TRUE	2110/11/7 12:00	2110/11/7 15:16	2110/11/7 12:00	2110/11/7 16:00	5	1	0	0	0	4	0	TRUE	55097	1322339.3			0	0	28	0	60	0
10206125	23291869	2137/11/19 2:43	2137/11/28 14:00		SURGICAL SAME DAY ADMISSION	PHYSICIAN REFERRAL	HOME HEALTH CARE	Medicare	ENGLISH	MARRIED	WHITE			0	30350166	M	1	2141/4/19	9	73	1	TRUE	2137/11/19 10:26	2137/11/24 13:36	5.1300001	1	TRUE	2137/11/19 11:00	2137/11/19 14:50	2137/11/19 11:00	2137/11/19 15:00	3	2	1	0	0	0	0	TRUE	64971	1559314.5	66218	1247	1	0	28	0	60	0
10206125	20196752	2141/4/18 21:09	2141/4/19 20:15	2141/4/19 20:15	EW EMER.	TRANSFER FROM HOSPITAL	DIED	Medicare	ENGLISH	MARRIED	WHITE	2141/4/18 18:52	2141/4/18 22:07	1	30697808	M	1	2141/4/19	1	77	3	FALSE	2141/4/18 22:07	2141/4/19 23:32	1.04	1	TRUE	2141/4/19 2:00	2141/4/18 19:15	2141/4/18 19:15	2141/4/19 0:00	4	0	0	2	1	0	1	TRUE	66217	1589230.1	66218	1	1	1	1	1	1	1
10206502	26266035	2123/7/6 0:14	2123/7/17 11:40		EW EMER.	EMERGENCY ROOM	SKILLED NURSING FACILITY	Medicare	ENGLISH	MARRIED	WHITE	2123/7/5 19:44	2123/7/6 1:47	0	34856936	M	1	2128/11/27	11	89	1	TRUE	2123/7/6 0:18	2123/7/6 22:44	0.92000002	1	TRUE	2123/7/6 2:00	2123/7/5 20:10	2123/7/5 20:10	2123/7/6 2:00	4	0	0	2	1	0	1	TRUE	59721	1433304.4	61692	1971	1	0	28	0	60	0
10206590	26927205	2155/4/27 19:48	2155/5/10 17:00		EW EMER.	TRANSFER FROM HOSPITAL	REHAB	Other	?	WIDOWED	WHITE	2155/4/27 16:20	2155/4/27 22:01	0	35881376	F	0	2155/6/28	13	88	1	TRUE	2155/4/27 22:01	2155/5/6 16:27	8.75	1	TRUE	2155/4/28 0:00	2155/4/27 16:38	2155/4/27 16:38	2155/4/27 23:00	3	1	0	0	0	0	2	TRUE	71339	1712158	71401	62	1	0	28	0	60	1
10207476	20906157	2169/10/8 20:12	2169/10/25 17:49		EW EMER.	EMERGENCY ROOM	HOME	Other	ENGLISH	MARRIED	WHITE	2169/10/8 10:52	2169/10/8 22:03	0	30322661	F	0		17	63	1	TRUE	2169/10/8 22:03	2169/10/11 15:01	2.71	1	TRUE	2169/10/9 1:00	2169/10/8 11:20	2169/10/8 11:20	2169/10/9 1:00	6	0	1	0	4	0	1	TRUE	76617	1838830			0	0	28	0	60	0
10207476	28884246	2181/5/17 20:08	2181/5/22 18:00		EW EMER.	PHYSICIAN REFERRAL	SKILLED NURSING FACILITY	Medicare	ENGLISH	MARRIED	WHITE - OTHER EUROPEAN	2181/5/17 16:06	2181/5/17 22:33	0	36968715	F	0		5	75	3	FALSE	2181/5/17 22:33	2181/5/18 20:32	0.92000002	1	TRUE	2181/5/18 1:00	2181/5/17 16:31	2181/5/17 16:31	2181/5/18 4:00	2	0	0	0	1	0	1	TRUE	80856	1940566.5			0	0	28	0	60	0
10207476	28627153	2170/7/29 22:43	2170/9/1 16:20		EW EMER.	EMERGENCY ROOM	HOME HEALTH CARE	Other	ENGLISH	MARRIED	WHITE	2170/7/29 18:07	2170/7/30 1:56	0	39489667	F	0		34	64	2	FALSE	2170/7/30 1:32	2170/8/7 16:28	8.6300001	1	TRUE	2170/7/30 11:00	2170/7/29 23:05	2170/7/29 23:05	2170/7/30 3:00	2	0	1	0	1	0	0	TRUE	76912	1845889.6			0	0	28	0	60	0
10208304	28091374	2142/3/28 10:10	2142/4/7 18:45		URGENT	PHYSICIAN REFERRAL	HOME HEALTH CARE	Medicaid	ENGLISH	MARRIED	BLACK/AFRICAN			0	32375956	F	0		10	26	1	TRUE	2142/3/28 23:11	2142/4/3 12:38	5.54	2	FALSE	2142/3/29 0:00	2142/3/28 10:35	2142/3/28 10:35	2142/3/29 0:00	5	2	1	2	0	0	0	TRUE	66561	1597487.1			0	0	28	0	60	0
10208468	25796414	2134/6/5 2:26	2134/6/9 13:15		OBSERVATION ADMIT	EMERGENCY ROOM	HOME HEALTH CARE	Medicare	ENGLISH	MARRIED	WHITE	2134/6/4 22:25	2134/6/5 3:37	0	30002925	M	1		4	87	1	TRUE	2134/6/5 3:37	2134/6/5 22:45	0.79000002	1	TRUE	2134/6/5 4:00	2134/6/4 23:17	2134/6/4 23:17	2134/6/5 4:00	3	0	0	0	1	0	2	TRUE	63708	1528995.6			0	0	28	0	60	0
10208557	24687318	2142/3/20 20:41	2142/3/30 12:20		URGENT	TRANSFER FROM HOSPITAL	SKILLED NURSING FACILITY	Medicare	?	MARRIED	UNABLE TO OBTAIN			0	30431175	M	1	2142/8/20	10	81	1	TRUE	2142/3/20 20:41	2142/3/24 21:03	4.04	1	TRUE	2142/3/21 0:00	2142/3/20 22:50	2142/3/20 22:50	2142/3/20 22:00	3	0	0	1	1	0	1	TRUE	66553	1597292.8	66706	153	1	0	28	0	60	0
10208884	29568450	2137/5/17 6:42	2137/5/28 20:00		EW EMER.	EMERGENCY ROOM	SKILLED NURSING FACILITY	Medicare	ENGLISH		WHITE	2137/5/17 4:09	2137/5/17 9:40	0	33468372	M	1		11	72	1	TRUE	2137/5/17 9:40	2137/5/17 17:13	0.33000001	1	TRUE	2137/5/17 12:00	2137/5/17 5:04	2137/5/17 5:04	2137/5/17 12:00	3	0	2	0	0	1	0	TRUE	64785	1554849.6			0	0	28	0	60	0
10209126	23279996	2116/3/2 0:00	2116/3/13 18:24		URGENT	TRANSFER FROM HOSPITAL	SKILLED NURSING FACILITY	Other	ENGLISH	SINGLE	WHITE			0	39390511	M	1		11	61	1	TRUE	2116/3/3 10:55	2116/3/10 19:03	7.3800001	2	FALSE	2116/3/3 12:00	2116/3/2 22:54	2116/3/2 22:54	2116/3/3 14:00	4	0	0	0	3	0	1	TRUE	57040	1368970.9			0	0	28	0	60	0
10209298	25515083	2141/2/11 17:28	2141/3/19 15:58	2141/3/19 15:58	DIRECT EMER.	PHYSICIAN REFERRAL	DIED	Medicaid	ENGLISH	MARRIED	WHITE			1	37609804	M	1	2141/3/19	36	55	1	TRUE	2141/2/13 4:31	2141/2/18 18:47	5.5799999	1	TRUE	2141/2/17 10:00	2141/2/15 13:04	2141/2/15 13:04	2141/2/13 14:00	2	0	1	0	0	0	1	TRUE	66153	1587676.6	66187	34	1	0	28	1	34	1
10209410	28866593	2166/11/13 16:00	2166/11/22 17:00		URGENT	TRANSFER FROM HOSPITAL	HOME HEALTH CARE	Medicare	ENGLISH	SINGLE	WHITE			0	38083515	M	1		9	66	1	TRUE	2166/11/13 21:47	2166/11/15 13:20	1.67	1	TRUE	2166/11/14 8:00	2166/11/13 22:27	2166/11/13 22:27	2166/11/13 23:00	2	0	0	0	1	0	1	TRUE	75557	1813389.9			0	0	28	0	60	0
10209488	24364674	2162/12/31 2:04	2163/1/18 15:56		OBSERVATION ADMIT	TRANSFER FROM SKILLED NURSING FACILITY	CHRONIC/LONG TERM ACUTE CARE	Medicare	ENGLISH	MARRIED	WHITE	2162/12/30 23:14	2162/12/31 5:07	0	36645487	M	1		18	78	2	FALSE	2163/1/8 22:47	2163/1/11 10:00	2.5	1	TRUE	2163/1/8 23:00	2163/1/8 15:40	2163/1/8 15:40	2163/1/9 0:00	2	1	0	0	0	0	1	TRUE	74152	1779670.9			0	0	28	0	60	0
10209488	28699297	2161/6/26 6:27	2161/7/1 18:30		EW EMER.	EMERGENCY ROOM	HOME HEALTH CARE	Medicare	ENGLISH	MARRIED	WHITE	2161/6/26 2:07	2161/6/26 8:24	0	39525739	M	1		5	77	1	TRUE	2161/6/26 6:29	2161/6/27 19:52	1.54	1	TRUE	2161/6/26 9:00	2161/6/26 4:00	2161/6/26 4:00	2161/6/26 17:00	4	0	0	2	1	0	1	TRUE	73591	1766190.5			0	0	28	0	60	0
10212427	21376531	2168/5/12 12:35	2168/5/16 17:19		EW EMER.	EMERGENCY ROOM	HOSPICE	Medicare	ENGLISH	WIDOWED	WHITE	2168/5/12 10:57	2168/5/12 14:02	0	30379911	F	0	2168/5/22	4	73	1	TRUE	2168/5/12 14:02	2168/5/16 17:27	4.1300001	1	TRUE	2168/5/12 19:00	2168/5/12 11:00	2168/5/12 11:00	2168/5/12 15:00	3	0	0	0	3	0	0	TRUE	76103	1826486	76113	10	1	1	10	1	10	1
10212705	22644952	2157/10/16 21:24	2157/10/18 18:50	2157/10/18 18:50	URGENT	TRANSFER FROM HOSPITAL	DIED	Medicare	ENGLISH	MARRIED	WHITE			1	38285505	F	0	2157/10/18	2	70	1	TRUE	2157/10/16 21:25	2157/10/18 21:37	2	1	TRUE	2157/10/17 15:00	2157/10/16 22:00	2157/10/16 22:00	2157/10/16 22:00	3	0	0	0	0	0	3	TRUE	72242	1733829.5	72244	2	1	1	2	1	2	1
10213275	21902946	2117/5/21 23:33	2117/5/26 16:50	2117/5/26 16:50	EW EMER.	EMERGENCY ROOM	DIED	Other	ENGLISH	SINGLE	WHITE	2117/5/21 20:02	2117/5/22 4:39	1	32661149	F	0	2117/5/26	5	64	3	FALSE	2117/5/22 4:39	2117/5/26 18:58	4.5799999	1	TRUE	2117/5/25 0:00	2117/5/22 9:31	2117/5/22 9:31	2117/5/23 3:00	5	0	1	0	1	0	3	TRUE	57485	1379644.6	57489	4	1	1	4	1	4	1
10213275	21304898	2117/3/15 20:55	2117/3/31 17:28		EW EMER.	PACU	CHRONIC/LONG TERM ACUTE CARE	Other	ENGLISH	SINGLE	WHITE			0	32792285	F	0	2117/5/26	16	64	1	TRUE	2117/3/21 16:39	2117/3/26 17:00	5.04	2	FALSE	2117/3/21 20:00	2117/3/21 20:10	2117/3/21 20:00	2117/3/22 16:00	2	0	0	0	1	0	1	TRUE	57423	1378168.6	57489	66	1	0	28	0	60	1
10213275	24227559	2117/4/28 20:37	2117/5/11 16:52		URGENT	TRANSFER FROM HOSPITAL	REHAB	Other	ENGLISH	SINGLE	WHITE			0	37250521	F	0	2117/5/26	13	64	2	FALSE	2117/4/29 13:59	2117/5/6 20:46	7.29	1	TRUE	2117/5/3 20:00	2117/5/3 21:15	2117/5/3 20:00	2117/5/1 20:00	7	0	0	0	4	0	3	TRUE	57462	1379102	57489	27	1	1	27	1	27	1
10213338	21882253	2166/10/8 21:45	2166/11/5 23:20	2166/11/5 23:20	OBSERVATION ADMIT	EMERGENCY ROOM	DIED	Medicare	ENGLISH	SINGLE	BLACK/AFRICAN AMERICAN	2166/10/8 18:40	2166/10/9 3:47	1	31276057	F	0	2166/11/5	28	56	7	FALSE	2166/10/21 3:08	2166/10/26 0:59	4.8800001	2	FALSE	2166/10/21 16:00	2166/10/20 14:50	2166/10/20 14:50	2166/10/21 4:00	11	0	2	0	4	1	4	TRUE	75534	1812819.1	75549	15	1	1	15	1	15	1
10213338	21882253	2166/10/8 21:45	2166/11/5 23:20	2166/11/5 23:20	OBSERVATION ADMIT	EMERGENCY ROOM	DIED	Medicare	ENGLISH	SINGLE	BLACK/AFRICAN AMERICAN	2166/10/8 18:40	2166/10/9 3:47	1	33270365	F	0	2166/11/5	28	56	7	FALSE	2166/10/8 23:53	2166/10/13 18:36	4.79	1	TRUE	2166/10/9 6:00	2166/10/8 19:55	2166/10/8 19:55	2166/10/9 5:00	5	0	0	0	1	0	4	TRUE	75521	1812527.9	75549	28	1	0	28	1	28	1
10213338	22930099	2164/9/29 16:29	2164/10/7 17:20		EW EMER.	EMERGENCY ROOM	HOME	Medicare	ENGLISH	SINGLE	BLACK/AFRICAN AMERICAN	2164/9/29 12:40	2164/9/29 17:35	0	36232907	F	0	2166/11/5	8	54	3	FALSE	2164/9/29 16:30	2164/10/2 21:17	3.21	1	TRUE	2164/9/29 20:00	2164/9/29 12:53	2164/9/29 12:53	2164/9/29 19:00	3	0	0	0	0	3	0	TRUE	74782	1794784.5	75549	767	1	0	28	0	60	0
10213338	29157166	2160/9/6 5:44	2160/9/7 17:23		EW EMER.	EMERGENCY ROOM	HOME	Medicare	ENGLISH	SINGLE	BLACK/AFRICAN AMERICAN	2160/9/6 2:57	2160/9/6 7:47	0	37284681	F	0	2166/11/5	1	50	1	TRUE	2160/9/6 6:11	2160/9/6 22:17	0.67000002	1	TRUE	2160/9/6 11:00	2160/9/6 3:15	2160/9/6 3:15	2160/9/6 17:00	3	0	0	0	0	0	3	TRUE	73298	1759158.3	75549	2251	1	0	28	0	60	0
10213338	22160556	2166/1/9 20:58	2166/2/23 16:10		EW EMER.	EMERGENCY ROOM	CHRONIC/LONG TERM ACUTE CARE	Medicare	ENGLISH	SINGLE	BLACK/AFRICAN AMERICAN	2166/1/9 16:18	2166/1/9 22:35	0	38416275	F	0	2166/11/5	45	56	5	FALSE	2166/1/9 22:35	2166/1/12 14:47	2.6700001	1	TRUE	2166/1/12 12:00	2166/1/10 0:14	2166/1/10 0:14	2166/1/10 6:00	7	0	2	0	1	0	4	TRUE	75249	1805998.5	75549	300	1	0	28	0	60	0
10213399	24710243	2165/4/9 7:15	2165/4/18 13:27		SURGICAL SAME DAY ADMISSION	PHYSICIAN REFERRAL	SKILLED NURSING FACILITY	Other	?	MARRIED	UNKNOWN			0	31123588	M	1		9	77	1	TRUE	2165/4/9 10:35	2165/4/14 20:15	5.4200001	1	TRUE	2165/4/9 12:00	2165/4/9 15:00	2165/4/9 12:00	2165/4/9 16:00	8	2	1	0	1	4	0	TRUE	74974	1799386.6			0	0	28	0	60	0
10213803	26821904	2189/7/4 16:08	2189/7/10 13:45		EW EMER.	EMERGENCY ROOM	HOME HEALTH CARE	Other	ENGLISH	MARRIED	WHITE	2189/7/4 14:01	2189/7/4 18:49	0	33806045	M	1		6	62	1	TRUE	2189/7/4 22:33	2189/7/8 18:33	3.8299999	1	TRUE	2189/7/6 16:00	2189/7/4 15:10	2189/7/4 15:10	2189/7/5 9:00	2	0	0	0	1	1	0	TRUE	83826	2011846.5			0	0	28	0	60	0
10214395	27615966	2180/7/10 7:15	2180/7/31 17:09		URGENT	PHYSICIAN REFERRAL	HOME HEALTH CARE	Medicare	ENGLISH	DIVORCED	WHITE			0	35166659	F	0		21	62	1	TRUE	2180/7/10 16:40	2180/7/15 18:16	5.0799999	1	TRUE	2180/7/10 18:00	2180/7/11 13:30	2180/7/10 18:00	2180/7/11 4:00	2	2	0	0	0	0	0	TRUE	80545	1933096.8			0	0	28	0	60	0
10214395	27013069	2180/9/8 0:04	2180/9/18 18:07		URGENT	TRANSFER FROM HOSPITAL	SKILLED NURSING FACILITY	Medicare	ENGLISH	DIVORCED	WHITE			0	36166253	F	0		10	62	2	FALSE	2180/9/8 0:05	2180/9/14 16:50	6.6700001	1	TRUE	2180/9/8 1:00	2180/9/8 0:59	2180/9/8 0:59	2180/9/8 23:00	2	1	0	0	1	0	0	TRUE	80605	1934520			0	0	28	0	60	0
10214456	24079487	2178/3/23 7:47	2178/4/7 10:41		EW EMER.	EMERGENCY ROOM	HOME	Other	ENGLISH	MARRIED	WHITE	2178/3/23 5:54	2178/3/23 8:10	0	39158750	M	1		15	55	1	TRUE	2178/3/23 8:10	2178/4/2 17:07	10.38	1	TRUE	2178/3/29 8:00	2178/3/26 16:13	2178/3/26 16:13	2178/3/25 15:00	3	2	1	0	0	0	0	TRUE	79705	1912928.1			0	0	28	0	60	0
10215159	24039782	2127/12/14 19:13	2128/1/15 17:30		EW EMER.	EMERGENCY ROOM	SKILLED NURSING FACILITY	Medicare	ENGLISH	DIVORCED	WHITE	2127/12/14 17:20	2127/12/14 20:04	0	34755606	F	0		32	70	2	FALSE	2127/12/14 20:04	2127/12/20 21:47	6.04	1	TRUE	2127/12/15 1:00	2127/12/14 18:00	2127/12/14 18:00	2127/12/15 2:00	3	2	0	0	1	0	0	TRUE	61343	1472252.1			0	0	28	0	60	0
10215159	24039782	2127/12/14 19:13	2128/1/15 17:30		EW EMER.	EMERGENCY ROOM	SKILLED NURSING FACILITY	Medicare	ENGLISH	DIVORCED	WHITE	2127/12/14 17:20	2127/12/14 20:04	0	38137388	F	0		32	70	2	FALSE	2127/12/22 6:57	2127/12/25 22:27	3.6700001	2	FALSE	2127/12/22 9:00	2127/12/21 12:07	2127/12/21 12:07	2127/12/22 7:00	4	0	0	0	0	4	0	TRUE	61351	1472431			0	0	28	0	60	0
10215345	22129264	2135/1/25 17:25	2135/2/7 5:30	2135/2/7 5:30	EW EMER.	EMERGENCY ROOM	DIED	Other	ENGLISH	WIDOWED	WHITE	2135/1/25 15:03	2135/1/25 17:32	1	30509773	F	0	2135/2/7	13	91	1	TRUE	2135/1/25 17:32	2135/1/31 14:39	5.8800001	1	TRUE	2135/1/25 20:00	2135/1/25 20:30	2135/1/25 20:00	2135/1/25 21:00	2	2	0	0	0	0	0	TRUE	63942	1534625.5	63955	13	1	1	13	1	13	1
10216148	26537382	2135/3/12 16:41	2135/3/21 13:00		URGENT	TRANSFER FROM HOSPITAL	HOME HEALTH CARE	Other	ENGLISH	MARRIED	WHITE			0	31229999	M	1		9	62	1	TRUE	2135/3/17 9:09	2135/3/19 12:29	2.1300001	1	TRUE	2135/3/17 20:00	2135/3/17 12:27	2135/3/17 12:27	2135/3/17 13:00	2	1	1	0	0	0	0	TRUE	63993	1535841.1			0	0	28	0	60	0
10216556	23888667	2131/6/13 13:46	2131/6/27 18:12		EW EMER.	EMERGENCY ROOM	HOME HEALTH CARE	Medicaid	ENGLISH	SINGLE	OTHER	2131/6/13 10:37	2131/6/13 17:11	0	33650320	M	1	2132/2/25	14	61	1	TRUE	2131/6/13 17:11	2131/6/18 20:39	5.1300001	1	TRUE	2131/6/13 23:00	2131/6/13 11:30	2131/6/13 11:30	2131/6/13 19:00	8	0	3	0	1	0	4	TRUE	62620	1502897.1	62877	257	1	0	28	0	60	0
10217067	26531964	2132/7/16 16:29	2132/7/24 16:00		EW EMER.	EMERGENCY ROOM	REHAB	Medicare	ENGLISH	WIDOWED	WHITE	2132/7/16 14:27	2132/7/16 17:52	0	34598926	M	1	2132/8/7	8	78	1	TRUE	2132/7/16 17:52	2132/7/19 14:39	2.8800001	1	TRUE	2132/7/16 19:00	2132/7/16 14:52	2132/7/16 14:52	2132/7/16 19:00	2	0	0	0	1	1	0	TRUE	63019	1512473.9	63041	22	1	1	22	1	22	1
10217360	29232390	2119/4/27 21:14	2119/5/5 20:30		URGENT	TRANSFER FROM HOSPITAL	HOSPICE	Other	ENGLISH	MARRIED	WHITE			0	32644875	F	0	2119/5/9	8	60	1	TRUE	2119/4/27 21:14	2119/5/5 20:31	7.96	1	TRUE	2119/4/28 4:00	2119/4/27 21:45	2119/4/27 21:45	2119/4/27 22:00	7	0	1	2	1	0	3	TRUE	58190	1396581.3	58202	12	1	1	12	1	12	1
10218060	23325597	2139/6/30 23:18	2139/8/12 15:00		OBSERVATION ADMIT	EMERGENCY ROOM	CHRONIC/LONG TERM ACUTE CARE	Other	ENGLISH	MARRIED	ASIAN - ASIAN INDIAN	2139/6/30 18:00	2139/7/1 2:16	0	33976285	M	1	2139/10/21	43	89	4	FALSE	2139/7/20 15:20	2139/8/12 16:03	23.040001	2	FALSE	2139/7/23 17:00	2139/7/21 12:00	2139/7/21 12:00	2139/7/20 16:00	4	0	0	0	4	0	0	TRUE	65579	1573911.3	65672	93	1	0	28	0	60	0
10218191	29789269	2132/11/27 23:04	2132/12/1 23:29	2132/12/1 23:29	EW EMER.	EMERGENCY ROOM	DIED	Medicare	ENGLISH	DIVORCED	WHITE	2132/11/27 18:12	2132/11/28 0:12	1	37335507	M	1	2132/12/1	4	91	1	TRUE	2132/11/28 0:12	2132/12/1 17:33	3.71	1	TRUE	2132/11/28 3:00	2132/11/27 19:04	2132/11/27 19:04	2132/11/28 1:00	3	0	1	0	1	0	1	TRUE	63154	1515696.3	63157	3	1	1	3	1	3	1
10218368	27671636	2122/2/10 16:21	2122/2/11 1:56	2122/2/11 1:56	EW EMER.	EMERGENCY ROOM	DIED	Medicare	ENGLISH	MARRIED	WHITE	2122/2/10 15:36	2122/2/10 17:22	1	31365580	F	0	2122/2/11	1	77	1	TRUE	2122/2/10 17:22	2122/2/11 6:51	0.54000002	1	TRUE	2122/2/10 18:00	2122/2/10 16:00	2122/2/10 16:00	2122/2/10 23:00	2	0	1	0	1	0	0	TRUE	59210	1421057.4	59211	1	1	1	1	1	1	1
10219301	27757651	2139/8/30 10:00	2139/9/4 19:00		ELECTIVE	PHYSICIAN REFERRAL	HOME HEALTH CARE	Medicare	ENGLISH	MARRIED	WHITE			0	30936961	M	1		5	71	1	TRUE	2139/8/31 11:14	2139/9/2 21:25	2.4200001	1	TRUE	2139/8/31 16:00	2139/8/30 16:45	2139/8/30 16:45	2139/8/31 15:00	4	1	2	0	1	0	0	TRUE	65621	1574915.3			0	0	28	0	60	0
10219419	24340279	2166/9/16 16:30	2166/9/28 17:50		OBSERVATION ADMIT	EMERGENCY ROOM	HOME HEALTH CARE	Medicare	ENGLISH	MARRIED	WHITE	2166/9/16 10:35	2166/9/16 17:27	0	37668515	M	1	2166/11/22	12	73	1	TRUE	2166/9/22 1:40	2166/9/24 22:04	2.8800001	1	TRUE	2166/9/22 8:00	2166/9/21 12:00	2166/9/21 12:00	2166/9/22 4:00	2	0	0	0	1	1	0	TRUE	75505	1812121.6	75566	61	1	0	28	0	60	1
10219697	23439806	2112/1/25 15:10	2112/2/7 17:40		EW EMER.	EMERGENCY ROOM	HOME	Other	ENGLISH	MARRIED	WHITE	2112/1/25 13:51	2112/1/25 16:18	0	35664404	M	1		13	43	1	TRUE	2112/1/25 15:11	2112/2/1 17:24	7.0799999	1	TRUE	2112/1/26 2:00	2112/1/25 0:00	2112/1/25 0:00	2112/1/25 18:00	2	0	0	0	0	2	0	TRUE	55541	1332999.1			0	0	28	0	60	0
10219998	21310729	2188/9/26 22:03	2188/9/29 16:22		OBSERVATION ADMIT	TRANSFER FROM HOSPITAL	HOME HEALTH CARE	Other	ENGLISH	MARRIED	WHITE	2188/9/26 20:06	2188/9/26 22:35	0	33365651	M	1	2188/10/6	3	69	1	TRUE	2188/9/26 22:35	2188/9/29 1:32	2.1300001	1	TRUE	2188/9/27 4:00	2188/9/27 5:42	2188/9/27 4:00	2188/9/27 3:00	2	0	1	0	1	0	0	TRUE	83545	2005102.6	83555	10	1	1	10	1	10	1
10220107	25349952	2203/7/8 17:17	2203/7/15 14:51		URGENT	TRANSFER FROM HOSPITAL	HOME HEALTH CARE	Medicare	ENGLISH	MARRIED	OTHER			0	30210775	M	1	2206/5/14	7	80	1	TRUE	2203/7/8 17:18	2203/7/13 14:54	4.8800001	1	TRUE	2203/7/8 20:00	2203/7/8 17:54	2203/7/8 17:54	2203/7/9 16:00	4	2	0	0	1	0	1	TRUE	88942	2134625.3	89983	1041	1	0	28	0	60	0
10220322	23528989	2182/9/17 14:32	2182/10/5 19:15		URGENT	TRANSFER FROM HOSPITAL	REHAB	Other	ENGLISH	MARRIED	UNKNOWN			0	34981338	F	0		18	57	1	TRUE	2182/9/24 19:54	2182/9/27 16:56	2.8800001	3	FALSE	2182/9/26 8:00	2182/9/24 4:55	2182/9/24 4:55	2182/9/24 20:00	3	0	0	0	0	3	0	TRUE	81351	1952443.9			0	0	28	0	60	0
10220451	28367359	2166/9/12 18:06	2166/9/24 16:35		URGENT	TRANSFER FROM HOSPITAL	CHRONIC/LONG TERM ACUTE CARE	Other	ENGLISH	MARRIED	WHITE			0	33222455	M	1	2167/11/27	12	82	1	TRUE	2166/9/19 10:17	2166/9/22 18:46	3.3299999	1	TRUE	2166/9/19 11:00	2166/9/18 19:04	2166/9/18 19:04	2166/9/19 13:00	2	0	2	0	0	0	0	TRUE	75502	1812058.3	75936	434	1	0	28	0	60	0
10221122	28145458	2188/6/17 13:11	2188/6/26 19:00		EW EMER.	EMERGENCY ROOM	HOME	Other	ENGLISH		UNABLE TO OBTAIN	2188/6/17 11:28	2188/6/17 13:36	0	38364928	M	1		9	46	1	TRUE	2188/6/17 13:36	2188/6/21 11:03	3.9200001	1	TRUE	2188/6/18 10:00	2188/6/17 14:37	2188/6/17 14:37	2188/6/17 16:00	2	2	0	0	0	0	0	TRUE	83444	2002669.6			0	0	28	0	60	0
10221321	29361807	2126/9/11 21:38	2126/9/17 16:00		DIRECT EMER.	PHYSICIAN REFERRAL	HOME	Other	ENGLISH	DIVORCED	WHITE	2126/9/11 19:01	2126/9/11 23:18	0	36056798	F	0		6	43	1	TRUE	2126/9/11 23:18	2126/9/13 2:06	1.13	1	TRUE	2126/9/12 8:00	2126/9/11 19:40	2126/9/11 19:40	2126/9/12 18:00	2	0	0	0	1	1	0	TRUE	60884	1461239.3			0	0	28	0	60	0
10222191	27488620	2185/6/26 1:32	2185/9/1 0:01	2185/9/1 0:01	EW EMER.	EMERGENCY ROOM	DIED	Medicare	ENGLISH	WIDOWED	WHITE	2185/6/25 23:46	2185/6/26 4:01	1	32259031	M	1	2185/9/1	67	77	1	TRUE	2185/6/26 4:01	2185/9/2 0:54	67.830002	1	TRUE	2185/6/29 10:00	2185/6/27 3:04	2185/6/27 3:04	2185/6/26 5:00	5	2	0	0	3	0	0	TRUE	82357	1976572	82424	67	1	0	28	0	60	1
10222587	29561541	2123/9/26 5:58	2123/10/8 14:52	2123/10/8 14:52	EW EMER.	EMERGENCY ROOM	DIED	Other	ENGLISH		UNKNOWN	2123/9/26 2:06	2123/9/26 7:13	1	38184652	F	0	2123/10/8	12	55	1	TRUE	2123/9/27 11:37	2123/10/9 12:41	12.04	2	FALSE	2123/9/30 2:00	2123/9/28 10:22	2123/9/28 10:22	2123/9/27 12:00	2	2	0	0	0	0	0	TRUE	59804	1435307.6	59815	11	1	1	11	1	11	1
10222637	29074882	2184/5/10 0:00	2184/5/21 13:22		SURGICAL SAME DAY ADMISSION	PHYSICIAN REFERRAL	HOME	Medicare	ENGLISH	MARRIED	ASIAN - SOUTH EAST ASIAN			0	34933868	F	0		11	78	2	FALSE	2184/5/10 22:24	2184/5/21 13:56	10.63	1	TRUE	2184/5/14 7:00	2184/5/14 2:09	2184/5/14 2:09	2184/5/13 14:00	2	0	0	0	1	1	0	TRUE	81945	1966702.5			0	0	28	0	60	0
10223372	29521933	2164/12/5 16:20	2164/12/20 18:09		URGENT	TRANSFER FROM HOSPITAL	HOME HEALTH CARE	Medicare	?	MARRIED	UNKNOWN			0	39703863	F	0		15	63	1	TRUE	2164/12/7 4:41	2164/12/18 22:50	11.75	1	TRUE	2164/12/10 8:00	2164/12/9 9:32	2164/12/9 9:32	2164/12/7 10:00	6	0	1	0	1	0	4	TRUE	74851	1796428.8			0	0	28	0	60	0
10223472	27853711	2141/10/28 17:07	2141/11/1 21:36		EW EMER.	EMERGENCY ROOM	HOME	Medicaid	ENGLISH	SINGLE	BLACK/AFRICAN AMERICAN	2141/10/28 13:36	2141/10/28 18:30	0	39241249	F	0		4	38	1	TRUE	2141/10/28 18:30	2141/10/30 20:31	2.0799999	1	TRUE	2141/10/28 19:00	2141/10/28 14:00	2141/10/28 14:00	2141/10/28 19:00	4	0	0	0	4	0	0	TRUE	66410	1593858.5			0	0	28	0	60	0
10224171	22869503	2189/2/16 19:38	2189/3/3 15:40		URGENT	TRANSFER FROM HOSPITAL	REHAB	Other	ENGLISH	MARRIED	WHITE			0	30353595	M	1	2190/7/1	15	79	1	TRUE	2189/2/24 9:41	2189/2/27 20:49	3.46	1	TRUE	2189/2/27 11:00	2189/2/24 12:51	2189/2/24 12:51	2189/2/24 13:00	8	3	2	0	3	0	0	TRUE	83696	2008713.6	84188	492	1	0	28	0	60	0
10224171	28866833	2189/8/3 19:20	2189/8/11 17:10		EW EMER.	EMERGENCY ROOM	SKILLED NURSING FACILITY	Other	ENGLISH	MARRIED	WHITE	2189/8/3 18:23	2189/8/3 20:16	0	35843203	M	1	2190/7/1	8	79	3	FALSE	2189/8/3 20:16	2189/8/6 4:56	2.3299999	1	TRUE	2189/8/3 21:00	2189/8/3 18:50	2189/8/3 18:50	2189/8/4 1:00	3	2	0	0	1	0	0	TRUE	83856	2012564.3	84188	332	1	0	28	0	60	0
10224976	26148096	2164/2/21 17:33	2164/3/7 15:00	2164/3/7 15:00	EW EMER.	EMERGENCY ROOM	DIED	Other	ENGLISH	MARRIED	WHITE	2164/2/21 14:23	2164/2/21 19:11	1	33880358	M	1	2164/3/7	15	39	1	TRUE	2164/2/21 19:11	2164/2/26 23:55	5.1700001	1	TRUE	2164/2/22 3:00	2164/2/21 15:25	2164/2/21 15:25	2164/2/22 0:00	3	2	0	0	1	0	0	TRUE	74561	1789483.3	74576	15	1	1	15	1	15	1
10225380	25815808	2131/6/12 17:26	2131/6/28 17:55		URGENT	TRANSFER FROM HOSPITAL	SKILLED NURSING FACILITY	Medicare	ENGLISH	MARRIED	WHITE			0	35121579	M	1	2131/7/22	16	86	1	TRUE	2131/6/12 17:27	2131/6/19 22:18	7.21	1	TRUE	2131/6/12 18:00	2131/6/12 0:00	2131/6/12 0:00	2131/6/12 18:00	3	0	1	1	1	0	0	TRUE	62619	1502873.5	62659	40	1	0	28	1	40	1
10225380	25236492	2131/7/7 22:16	2131/7/22 7:45	2131/7/22 7:45	EW EMER.	EMERGENCY ROOM	DIED	Medicare	ENGLISH	MARRIED	WHITE	2131/7/7 16:35	2131/7/8 0:01	1	38111054	M	1	2131/7/22	15	86	2	FALSE	2131/7/11 14:35	2131/7/22 10:37	10.83	2	FALSE	2131/7/14 20:00	2131/7/12 14:31	2131/7/12 14:31	2131/7/11 15:00	4	0	2	0	1	1	0	TRUE	62648	1503566.5	62659	11	1	1	11	1	11	1
10225619	21605488	2129/5/9 7:47	2129/5/17 19:20		URGENT	TRANSFER FROM HOSPITAL	HOME	Other	ENGLISH	SINGLE	WHITE			0	39527567	M	1		8	27	1	TRUE	2129/5/9 7:49	2129/5/13 18:47	4.46	1	TRUE	2129/5/9 8:00	2129/5/9 7:59	2129/5/9 7:59	2129/5/9 8:00	2	0	0	0	1	0	1	TRUE	61855	1484527.9			0	0	28	0	60	0
10225925	29702492	2170/10/3 12:00	2170/10/9 14:53		ELECTIVE	PHYSICIAN REFERRAL	SKILLED NURSING FACILITY	Medicare	ENGLISH	SINGLE	BLACK/AFRICAN AMERICAN			0	30288595	F	0		6	71	1	TRUE	2170/10/4 9:50	2170/10/6 12:10	2.1300001	1	TRUE	2170/10/4 20:00	2170/10/3 17:11	2170/10/3 17:11	2170/10/4 12:00	2	0	1	0	1	0	0	TRUE	76978	1847481.9			0	0	28	0	60	0
10227550	24800275	2144/9/4 17:11	2144/9/9 12:20		URGENT	TRANSFER FROM HOSPITAL	HOME HEALTH CARE	Other	ENGLISH	WIDOWED	UNKNOWN			0	33599244	M	1	2144/9/10	5	83	1	TRUE	2144/9/4 21:06	2144/9/9 12:40	4.6300001	1	TRUE	2144/9/4 23:00	2144/9/5 7:25	2144/9/4 23:00	2144/9/4 21:00	7	0	2	2	0	0	3	TRUE	67452	1618869.1	67458	6	1	1	6	1	6	1
10228633	26805687	2139/6/27 15:14	2139/7/1 13:30		EW EMER.	EMERGENCY ROOM	SKILLED NURSING FACILITY	Other	ENGLISH	MARRIED	WHITE	2139/6/27 12:56	2139/6/27 19:38	0	33048696	M	1	2139/8/16	4	91	1	TRUE	2139/6/27 17:40	2139/7/1 14:18	3.8800001	1	TRUE	2139/6/28 8:00	2139/6/27 13:15	2139/6/27 13:15	2139/6/27 20:00	3	0	1	0	1	0	1	TRUE	65556	1573361.6	65606	50	1	0	28	1	50	1
10228669	20463149	2174/8/4 18:51	2174/8/8 16:45		EW EMER.	EMERGENCY ROOM	HOME HEALTH CARE	Other	ENGLISH	DIVORCED	BLACK/AFRICAN AMERICAN	2174/8/4 18:18	2174/8/4 19:52	0	37746910	F	0		4	55	1	TRUE	2174/8/4 19:52	2174/8/6 21:38	2.0799999	1	TRUE	2174/8/4 23:00	2174/8/4 20:44	2174/8/4 20:44	2174/8/5 8:00	2	1	0	0	1	0	0	TRUE	78378	1881091.9			0	0	28	0	60	0
10229302	26194242	2132/9/8 23:35	2132/9/20 18:58		URGENT	TRANSFER FROM HOSPITAL	ACUTE HOSPITAL	Medicare	ENGLISH		NATIVE HAWAIIAN OR OTHER PACIFIC ISLANDER	2132/9/8 17:03	2132/9/9 0:48	0	30506381	M	1	2132/9/25	12	82	1	TRUE	2132/9/8 23:42	2132/9/13 12:18	4.54	1	TRUE	2132/9/11 22:00	2132/9/11 21:45	2132/9/11 21:45	2132/9/12 15:00	2	0	0	0	0	1	1	TRUE	63073	1513775.8	63090	17	1	1	17	1	17	1
10229323	25045444	2164/12/17 6:27	2165/1/11 11:54		EW EMER.	EMERGENCY ROOM	CHRONIC/LONG TERM ACUTE CARE	Other	ENGLISH	MARRIED	WHITE	2164/12/17 0:55	2164/12/17 7:09	0	37887738	F	0		25	52	1	TRUE	2164/12/17 7:09	2165/1/11 11:54	25.17	1	TRUE	2164/12/19 1:00	2164/12/17 7:30	2164/12/17 7:30	2164/12/18 2:00	2	0	1	0	0	1	0	TRUE	74861	1796671.3			0	0	28	0	60	0
10229642	23745473	2133/7/4 7:15	2133/7/9 15:45		SURGICAL SAME DAY ADMISSION	PHYSICIAN REFERRAL	HOME HEALTH CARE	Medicare	ENGLISH	MARRIED	WHITE			0	33083400	M	1		5	86	1	TRUE	2133/7/4 8:37	2133/7/6 14:06	2.25	1	TRUE	2133/7/4 14:00	2133/7/4 13:08	2133/7/4 13:08	2133/7/4 13:00	2	0	1	0	1	0	0	TRUE	63372	1520936.6			0	0	28	0	60	0
10229919	29837657	2171/6/18 18:59	2171/6/26 16:34	2171/6/26 16:34	EW EMER.	EMERGENCY ROOM	DIED	Medicare	ENGLISH	WIDOWED	WHITE	2171/6/18 14:07	2171/6/18 20:32	1	36160966	F	0	2171/6/26	8	93	1	TRUE	2171/6/18 20:32	2171/6/26 18:14	7.9200001	1	TRUE	2171/6/18 21:00	2171/6/18 17:20	2171/6/18 17:20	2171/6/19 0:00	4	0	0	0	4	0	0	TRUE	77235	1853660.6	77243	8	1	1	8	1	8	1
10230202	27314605	2134/5/18 17:47	2134/5/22 18:07		EW EMER.	EMERGENCY ROOM	HOME HEALTH CARE	Medicare	ENGLISH	WIDOWED	WHITE	2134/5/18 14:52	2134/5/18 19:19	0	31578659	F	0		4	91	1	TRUE	2134/5/18 19:19	2134/5/20 20:23	2.04	1	TRUE	2134/5/20 0:00	2134/5/19 0:00	2134/5/19 0:00	2134/5/18 22:00	3	2	0	0	1	0	0	TRUE	63690	1528579.3			0	0	28	0	60	0
10230297	22555183	2124/10/29 8:00	2124/11/11 13:38		SURGICAL SAME DAY ADMISSION	PHYSICIAN REFERRAL	CHRONIC/LONG TERM ACUTE CARE	Medicare	ENGLISH	WIDOWED	WHITE			0	34478009	F	0	2126/8/26	13	85	1	TRUE	2124/11/4 21:09	2124/11/6 20:54	1.96	2	FALSE	2124/11/4 22:00	2124/11/4 12:40	2124/11/4 12:40	2124/11/4 22:00	3	2	0	0	0	0	1	TRUE	60208	1445013.1	60868	660	1	0	28	0	60	0
10230297	26184638	2124/12/12 14:32	2124/12/26 15:30		EW EMER.	EMERGENCY ROOM	REHAB	Medicare	ENGLISH	WIDOWED	WHITE	2124/12/12 4:58	2124/12/12 15:55	0	35119384	F	0	2126/8/26	14	85	2	FALSE	2124/12/16 19:40	2124/12/20 0:45	3.21	1	TRUE	2124/12/19 10:00	2124/12/16 12:35	2124/12/16 12:35	2124/12/16 20:00	2	0	0	0	1	0	1	TRUE	60250	1446019.6	60868	618	1	0	28	0	60	0
10230936	20449497	2111/8/4 21:36	2111/8/12 16:32		URGENT	TRANSFER FROM HOSPITAL	SKILLED NURSING FACILITY	Medicare	ENGLISH	WIDOWED	WHITE	2111/8/4 19:13	2111/8/4 22:32	0	34698361	M	1	2111/8/19	8	91	1	TRUE	2111/8/4 22:01	2111/8/6 22:36	2	1	TRUE	2111/8/4 23:00	2111/8/5 0:35	2111/8/4 23:00	2111/8/5 0:00	4	0	0	1	0	1	2	TRUE	55367	1328830.1	55382	15	1	1	15	1	15	1
10231100	22879976	2139/7/6 15:59	2139/7/14 16:32		DIRECT EMER.	PHYSICIAN REFERRAL	HOME	Other	ENGLISH	MARRIED	WHITE			0	33616672	M	1		8	62	1	TRUE	2139/7/6 15:59	2139/7/11 21:31	5.25	1	TRUE	2139/7/7 19:00	2139/7/6 21:57	2139/7/6 21:57	2139/7/6 19:00	5	2	0	0	3	0	0	TRUE	65565	1573576			0	0	28	0	60	0
10231270	26140624	2118/1/22 16:25	2118/1/30 17:30		EW EMER.	EMERGENCY ROOM	HOME HEALTH CARE	Medicare	ENGLISH	MARRIED	WHITE	2118/1/22 12:06	2118/1/22 17:48	0	34662519	M	1	2118/1/31	8	62	1	TRUE	2118/1/26 12:46	2118/1/30 17:38	4.21	2	FALSE	2118/1/28 22:00	2118/1/28 3:13	2118/1/28 3:13	2118/1/26 21:00	2	0	0	0	1	1	0	TRUE	57734	1385628.9	57739	5	1	1	5	1	5	1
10232096	27555154	2127/1/1 14:00	2127/1/7 17:30		ELECTIVE	PHYSICIAN REFERRAL	HOME HEALTH CARE	Medicare	ENGLISH	MARRIED	WHITE			0	36769579	M	1		6	90	1	TRUE	2127/1/2 10:32	2127/1/4 15:17	2.21	1	TRUE	2127/1/4 14:00	2127/1/2 13:07	2127/1/2 13:07	2127/1/2 13:00	2	0	0	0	0	0	2	TRUE	60997	1463938.5			0	0	28	0	60	0
10232271	21107704	2136/1/7 0:47	2136/1/9 17:00		URGENT	TRANSFER FROM HOSPITAL	HOME	Medicare	ENGLISH	SINGLE	WHITE	2136/1/6 22:00	2136/1/7 4:00	0	30066544	F	0		2	59	7	FALSE	2136/1/7 4:00	2136/1/8 18:17	1.58	1	TRUE	2136/1/7 7:00	2136/1/6 22:12	2136/1/6 22:12	2136/1/7 5:00	5	0	2	0	3	0	0	TRUE	64289	1542940			0	0	28	0	60	0
10232271	28295126	2134/12/9 19:52	2135/1/1 15:30		OBSERVATION ADMIT	EMERGENCY ROOM	HOME HEALTH CARE	Medicare	ENGLISH	SINGLE	WHITE	2134/12/9 6:31	2134/12/9 21:27	0	32026882	F	0		23	57	2	FALSE	2134/12/9 23:24	2134/12/26 19:29	16.83	1	TRUE	2134/12/10 0:00	2134/12/9 7:30	2134/12/9 7:30	2134/12/10 0:00	7	0	3	0	4	0	0	TRUE	63895	1533503.4			0	0	28	0	60	0
10232286	20559188	2143/10/26 18:01	2143/11/13 16:00		EW EMER.	EMERGENCY ROOM	SKILLED NURSING FACILITY	Other	ENGLISH	SINGLE	WHITE	2143/10/26 15:54	2143/10/26 21:46	0	35388673	M	1	2143/11/15	18	66	1	TRUE	2143/10/26 18:02	2143/11/1 18:11	6	1	TRUE	2143/10/26 23:00	2143/10/26 16:09	2143/10/26 16:09	2143/10/27 0:00	11	0	1	4	4	0	2	TRUE	67138	1611330	67158	20	1	1	20	1	20	1
10233088	24630582	2161/9/30 18:43	2161/10/24 17:00		OBSERVATION ADMIT	PHYSICIAN REFERRAL	HOME HEALTH CARE	Other	ENGLISH	MARRIED	WHITE			0	34141666	F	0	2161/11/15	24	54	3	FALSE	2161/10/7 20:43	2161/10/19 17:35	11.88	1	TRUE	2161/10/8 8:00	2161/10/8 0:12	2161/10/8 0:12	2161/10/8 1:00	3	2	0	0	1	0	0	TRUE	73694	1768676.6	73733	39	1	0	28	1	39	1
10233195	20604284	2116/1/26 12:53	2116/1/31 17:35		URGENT	TRANSFER FROM HOSPITAL	REHAB	Medicare	ENGLISH	MARRIED	WHITE	2116/1/26 10:26	2116/1/26 14:13	0	33769648	M	1	2116/11/23	5	79	1	TRUE	2116/1/26 14:13	2116/1/28 1:21	1.46	1	TRUE	2116/1/27 16:00	2116/1/26 10:55	2116/1/26 10:55	2116/1/26 16:00	2	1	0	0	1	0	0	TRUE	57003	1368086.3	57305	302	1	0	28	0	60	0
10233307	27478858	2192/6/5 14:10	2192/7/29 15:44		EW EMER.	EMERGENCY ROOM	REHAB	Other	ENGLISH	MARRIED	WHITE	2192/6/5 11:41	2192/6/5 14:23	0	31242973	M	1		54	38	2	FALSE	2192/6/5 14:23	2192/6/16 21:59	11.29	1	TRUE	2192/6/6 0:00	2192/6/5 16:08	2192/6/5 16:08	2192/6/6 4:00	4	1	0	0	0	0	3	TRUE	84893	2037446.4			0	0	28	0	60	0
10233597	27468267	2187/12/13 14:13	2188/1/11 13:15		URGENT	TRANSFER FROM HOSPITAL	SKILLED NURSING FACILITY	Medicare	ENGLISH	MARRIED	WHITE			0	32580800	M	1		29	71	1	TRUE	2187/12/13 14:13	2187/12/26 2:47	12.5	1	TRUE	2187/12/16 13:00	2187/12/13 15:09	2187/12/13 15:09	2187/12/13 16:00	3	3	0	0	0	0	0	TRUE	83257	1998182.1			0	0	28	0	60	0
10233597	23530742	2188/1/14 11:18	2188/2/14 13:53		URGENT	TRANSFER FROM HOSPITAL	CHRONIC/LONG TERM ACUTE CARE	Medicare	ENGLISH	MARRIED	WHITE	2188/1/14 8:25	2188/1/14 11:53	0	32730436	M	1		31	72	2	FALSE	2188/1/14 11:53	2188/2/14 13:56	31.08	1	TRUE	2188/1/21 14:00	2188/1/19 10:53	2188/1/19 10:53	2188/1/17 13:00	2	0	0	0	1	1	0	TRUE	83289	1998947.9			0	0	28	0	60	0
10233597	27468267	2187/12/13 14:13	2188/1/11 13:15		URGENT	TRANSFER FROM HOSPITAL	SKILLED NURSING FACILITY	Medicare	ENGLISH	MARRIED	WHITE			0	33861332	M	1		29	71	1	TRUE	2187/12/27 15:26	2188/1/11 13:25	14.92	2	FALSE	2187/12/28 14:00	2187/12/29 9:18	2187/12/28 14:00	2187/12/27 17:00	2	0	0	0	1	1	0	TRUE	83271	1998519.5			0	0	28	0	60	0
10234573	27817106	2146/7/8 16:31	2146/7/12 14:13		EW EMER.	PHYSICIAN REFERRAL	HOME HEALTH CARE	Other	ENGLISH	MARRIED	WHITE	2146/7/8 11:28	2146/7/8 18:50	0	36981294	F	0	2148/5/2	4	55	1	TRUE	2146/7/8 18:50	2146/7/9 15:14	0.88	1	TRUE	2146/7/8 21:00	2146/7/8 10:35	2146/7/8 10:35	2146/7/8 20:00	2	0	2	0	0	0	0	TRUE	68124	1634994.9	68788	664	1	0	28	0	60	0
10234596	26179011	2120/7/20 21:00	2120/8/12 17:45		URGENT	TRANSFER FROM HOSPITAL	HOME	Other	ENGLISH	DIVORCED	UNKNOWN			0	36436111	F	0		23	58	1	TRUE	2120/7/20 22:22	2120/7/23 21:21	2.96	1	TRUE	2120/7/20 23:00	2120/7/20 22:40	2120/7/20 22:40	2120/7/21 0:00	9	0	2	1	1	1	4	TRUE	58640	1407382.4			0	0	28	0	60	0
10234838	28303549	2167/1/7 15:00	2167/1/12 14:20		EW EMER.	EMERGENCY ROOM	CHRONIC/LONG TERM ACUTE CARE	Medicare	ENGLISH	MARRIED	WHITE	2167/1/7 11:46	2167/1/7 16:19	0	33628667	F	0	2167/3/29	5	91	1	TRUE	2167/1/7 16:19	2167/1/8 16:05	1	1	TRUE	2167/1/7 21:00	2167/1/7 12:00	2167/1/7 12:00	2167/1/7 18:00	3	0	0	0	1	2	0	TRUE	75612	1814704.4	75693	81	1	0	28	0	60	1
10234909	29503970	2131/12/31 10:30	2132/1/11 10:29		SURGICAL SAME DAY ADMISSION	PHYSICIAN REFERRAL	HOME	Medicaid	?	MARRIED	OTHER			0	36737571	M	1		11	66	1	TRUE	2131/12/31 18:30	2132/1/5 15:15	4.8800001	1	TRUE	2132/1/2 9:00	2131/12/31 19:48	2131/12/31 19:48	2132/1/1 9:00	2	0	0	0	1	1	0	TRUE	62821	1507722.5			0	0	28	0	60	0
10234917	28793438	2138/9/8 13:23	2138/9/10 14:00		EW EMER.	EMERGENCY ROOM	HOME	Medicare	ENGLISH	WIDOWED	WHITE	2138/9/8 12:52	2138/9/8 14:50	0	32726057	F	0	2138/11/14	2	79	1	TRUE	2138/9/8 14:50	2138/9/10 15:05	2.04	1	TRUE	2138/9/8 17:00	2138/9/8 15:55	2138/9/8 15:55	2138/9/9 3:00	4	0	4	0	0	0	0	TRUE	65264	1566350.9	65331	67	1	0	28	0	60	1
10236108	21437036	2139/4/6 22:14	2139/4/25 15:00		EW EMER.	TRANSFER FROM HOSPITAL	REHAB	Other	ENGLISH	MARRIED	WHITE	2139/4/6 21:00	2139/4/6 23:42	0	39378505	M	1		19	64	1	TRUE	2139/4/6 23:42	2139/4/25 16:27	18.709999	1	TRUE	2139/4/10 6:00	2139/4/10 2:06	2139/4/10 2:06	2139/4/8 14:00	2	0	0	0	1	1	0	TRUE	65474	1571399.6			0	0	28	0	60	0
10236222	23831668	2199/12/21 20:20	2200/1/3 16:18	2200/1/3 16:18	OBSERVATION ADMIT	EMERGENCY ROOM	DIED	Medicare	ENGLISH	SINGLE	WHITE	2199/12/21 13:20	2199/12/22 0:21	1	38663094	M	1	2200/1/3	13	59	2	FALSE	2199/12/21 21:35	2200/1/3 21:17	13	1	TRUE	2199/12/22 3:00	2199/12/21 14:03	2199/12/21 14:03	2199/12/22 2:00	2	0	2	0	0	0	0	TRUE	87648	2103573.8	87661	13	1	1	13	1	13	1
10236280	26461540	2187/4/10 11:50	2187/4/11 1:50	2187/4/11 1:50	URGENT	TRANSFER FROM HOSPITAL	DIED	Medicare	ENGLISH		UNKNOWN			1	31148413	M	1	2187/4/11	1	74	1	TRUE	2187/4/10 11:52	2187/4/11 8:16	0.88	1	TRUE	2187/4/10 13:00	2187/4/10 12:30	2187/4/10 12:30	2187/4/10 13:00	4	0	0	0	4	0	0	TRUE	83010	1992251.9	83011	1	1	1	1	1	1	1
10236326	22813114	2122/9/12 6:05	2122/10/17 12:15		URGENT	TRANSFER FROM HOSPITAL	CHRONIC/LONG TERM ACUTE CARE	Medicare	ENGLISH	MARRIED	UNABLE TO OBTAIN			0	37307878	M	1		35	68	1	TRUE	2122/9/12 6:06	2122/10/17 12:46	35.25	1	TRUE	2122/9/12 8:00	2122/9/12 7:14	2122/9/12 7:14	2122/9/12 7:00	6	2	0	0	4	0	0	TRUE	59424	1426182			0	0	28	0	60	0
10236513	28735769	2162/1/1 1:46	2162/1/7 14:45		URGENT	TRANSFER FROM HOSPITAL	REHAB	Medicare	ENGLISH	MARRIED	UNABLE TO OBTAIN			0	31657120	F	0		6	73	1	TRUE	2162/1/1 1:46	2162/1/3 16:45	2.6300001	1	TRUE	2162/1/1 3:00	2162/1/1 13:40	2162/1/1 3:00	2162/1/1 2:00	4	0	1	0	0	3	0	TRUE	73780	1770721.9			0	0	28	0	60	0
10236621	27543034	2168/6/5 11:45	2168/6/9 16:50		SURGICAL SAME DAY ADMISSION	PHYSICIAN REFERRAL	HOME HEALTH CARE	Other	ENGLISH	MARRIED	WHITE			0	33524445	M	1		4	59	2	FALSE	2168/6/5 9:22	2168/6/7 17:47	2.3299999	1	TRUE	2168/6/5 12:00	2168/6/5 11:35	2168/6/5 11:35	2168/6/5 12:00	6	2	1	0	3	0	0	TRUE	76127	1827057.4			0	0	28	0	60	0
10236768	22730632	2132/5/15 20:05	2132/5/26 18:30		EW EMER.	EMERGENCY ROOM	HOME HEALTH CARE	Other	ENGLISH	SINGLE	WHITE	2132/5/15 8:58	2132/5/15 20:44	0	30839147	F	0	2134/5/3	11	55	1	TRUE	2132/5/21 17:55	2132/5/22 16:53	0.95999998	2	FALSE	2132/5/21 19:00	2132/5/21 19:54	2132/5/21 19:00	2132/5/21 18:00	2	0	0	0	0	2	0	TRUE	62963	1511130	63675	712	1	0	28	0	60	0
10236942	21834040	2127/2/22 4:16	2127/3/9 5:15	2127/3/9 5:15	EW EMER.	TRANSFER FROM HOSPITAL	DIED	Medicare	ENGLISH	MARRIED	WHITE	2127/2/21 22:40	2127/2/22 5:37	1	35201523	M	1	2127/3/9	15	64	1	TRUE	2127/3/8 3:31	2127/3/9 8:45	1.21	1	TRUE	2127/3/8 8:00	2127/3/7 23:25	2127/3/7 23:25	2127/3/8 4:00	15	2	4	4	4	0	1	TRUE	61062	1465491.6	61063	1	1	1	1	1	1	1
10237425	20100159	2181/2/2 23:11	2181/2/5 16:24		EW EMER.	EMERGENCY ROOM	HOME	Medicare	ENGLISH	SINGLE	WHITE	2181/2/2 19:24	2181/2/3 0:51	0	32777862	M	1		3	74	1	TRUE	2181/2/2 23:12	2181/2/4 19:03	1.83	1	TRUE	2181/2/3 3:00	2181/2/2 19:30	2181/2/2 19:30	2181/2/3 5:00	3	0	2	0	1	0	0	TRUE	80752	1938071.3			0	0	28	0	60	0
10237665	29914524	2179/10/2 14:25	2179/10/9 1:30		OBSERVATION ADMIT	TRANSFER FROM SKILLED NURSING FACILITY	ACUTE HOSPITAL	Medicare	ENGLISH	MARRIED	OTHER	2179/10/2 10:07	2179/10/2 17:11	0	30765788	F	0	2179/10/13	7	79	1	TRUE	2179/10/5 6:31	2179/10/9 1:49	3.79	1	TRUE	2179/10/6 20:00	2179/10/4 12:24	2179/10/4 12:24	2179/10/5 7:00	4	0	2	0	1	1	0	TRUE	80266	1926390.5	80274	8	1	1	8	1	8	1
10237748	22851727	2165/11/25 5:58	2165/11/26 13:55	2165/11/26 13:55	EW EMER.	EMERGENCY ROOM	DIED	Other	ENGLISH	SINGLE	WHITE	2165/11/25 3:27	2165/11/25 7:48	1	32520757	M	1	2165/11/26	1	77	1	TRUE	2165/11/25 7:48	2165/11/25 17:40	0.41999999	1	TRUE	2165/11/25 10:00	2165/11/25 7:07	2165/11/25 7:07	2165/11/25 9:00	3	0	2	1	0	0	0	TRUE	75204	1804903.9	75205	1	1	1	1	1	1	1
10240091	25070604	2154/8/7 8:00	2154/8/14 16:35		SURGICAL SAME DAY ADMISSION	PHYSICIAN REFERRAL	HOME HEALTH CARE	Other	ENGLISH	SINGLE	WHITE			0	33428098	M	1		7	46	1	TRUE	2154/8/7 16:22	2154/8/8 16:07	1	1	TRUE	2154/8/7 18:00	2154/8/7 17:12	2154/8/7 17:12	2154/8/7 18:00	8	0	1	0	3	4	0	TRUE	71076	1705840.4			0	0	28	0	60	0
10240102	25637992	2121/4/13 13:19	2121/5/6 16:58	2121/5/6 16:58	EW EMER.	EMERGENCY ROOM	DIED	Other	ENGLISH		UNKNOWN	2121/4/13 12:31	2121/4/13 15:37	1	36616884	M	1	2121/5/6	23	70	1	TRUE	2121/4/13 13:21	2121/5/5 19:12	22.25	1	TRUE	2121/4/13 17:00	2121/4/13 13:40	2121/4/13 13:40	2121/4/14 12:00	3	0	0	0	3	0	0	TRUE	58907	1413781.4	58930	23	1	1	23	1	23	1
10240512	22844566	2173/11/13 11:15	2173/11/17 14:45		SURGICAL SAME DAY ADMISSION	PHYSICIAN REFERRAL	HOME HEALTH CARE	Other	ENGLISH	SINGLE	WHITE			0	31360388	F	0		4	78	1	TRUE	2173/11/13 11:10	2173/11/14 10:37	0.95999998	1	TRUE	2173/11/13 15:00	2173/11/13 15:50	2173/11/13 15:00	2173/11/13 16:00	4	2	1	0	1	0	0	TRUE	78114	1874747.1			0	0	28	0	60	0
10240561	20561855	2122/4/16 17:12	2122/4/24 17:00		EW EMER.	PROCEDURE SITE	HOME HEALTH CARE	Other	ENGLISH	MARRIED	WHITE			0	39784639	M	1		8	62	1	TRUE	2122/4/20 8:47	2122/4/21 17:08	1.38	1	TRUE	2122/4/20 11:00	2122/4/20 13:04	2122/4/20 11:00	2122/4/20 13:00	4	0	0	0	0	4	0	TRUE	59279	1422704.9			0	0	28	0	60	0
10240592	21268381	2133/4/7 21:47	2133/5/22 17:24		EW EMER.	EMERGENCY ROOM	SKILLED NURSING FACILITY	Other	ENGLISH	WIDOWED	BLACK/AFRICAN AMERICAN	2133/4/7 12:59	2133/4/7 23:29	0	31988980	F	0	2133/7/10	45	89	1	TRUE	2133/4/7 23:29	2133/4/14 2:36	6.1300001	1	TRUE	2133/4/8 2:00	2133/4/7 14:30	2133/4/7 14:30	2133/4/8 0:00	8	0	2	0	3	0	3	TRUE	63284	1518839.5	63378	94	1	0	28	0	60	0
10240592	21977558	2133/6/26 20:13	2133/7/6 15:00		EW EMER.	EMERGENCY ROOM	HOSPICE	Other	ENGLISH	WIDOWED	BLACK/AFRICAN AMERICAN	2133/6/26 13:12	2133/6/26 21:47	0	32708867	F	0	2133/7/10	10	89	2	FALSE	2133/6/26 20:14	2133/6/28 15:55	1.79	1	TRUE	2133/6/27 8:00	2133/6/26 13:47	2133/6/26 13:47	2133/6/27 0:00	8	0	3	0	1	1	3	TRUE	63364	1520756.1	63378	14	1	1	14	1	14	1
10240592	21268381	2133/4/7 21:47	2133/5/22 17:24		EW EMER.	EMERGENCY ROOM	SKILLED NURSING FACILITY	Other	ENGLISH	WIDOWED	BLACK/AFRICAN AMERICAN	2133/4/7 12:59	2133/4/7 23:29	0	36120796	F	0	2133/7/10	45	89	1	TRUE	2133/4/14 22:03	2133/4/17 14:45	2.6700001	2	FALSE	2133/4/15 20:00	2133/4/14 22:58	2133/4/14 22:58	2133/4/14 23:00	4	0	2	0	0	0	2	TRUE	63291	1519006.1	63378	87	1	0	28	0	60	1
10240625	20028005	2127/9/11 17:35	2127/9/12 15:30		URGENT	TRANSFER FROM HOSPITAL	ACUTE HOSPITAL	Medicare	ENGLISH	MARRIED	WHITE			0	32522766	M	1	2127/12/3	1	85	1	TRUE	2127/9/11 17:36	2127/9/12 16:08	0.95999998	1	TRUE	2127/9/12 2:00	2127/9/11 20:00	2127/9/11 20:00	2127/9/11 21:00	2	0	0	0	1	0	1	TRUE	61249	1469993.6	61332	83	1	0	28	0	60	1
10240704	21060293	2161/1/16 7:15	2161/1/28 1:27	2161/1/28 1:27	SURGICAL SAME DAY ADMISSION	PHYSICIAN REFERRAL	DIED	Medicare	ENGLISH	MARRIED	WHITE			1	31348460	F	0	2161/1/28	12	78	1	TRUE	2161/1/16 10:13	2161/1/28 3:27	11.71	1	TRUE	2161/1/16 15:00	2161/1/16 16:02	2161/1/16 15:00	2161/1/16 18:00	2	2	0	0	0	0	0	TRUE	73430	1762330.1	73442	12	1	1	12	1	12	1
10240707	29602389	2144/4/24 10:45	2144/4/28 17:16		EW EMER.	EMERGENCY ROOM	HOME	Medicare	ENGLISH	MARRIED	BLACK/CARIBBEAN ISLAND	2144/4/24 5:47	2144/4/24 12:03	0	35949655	M	1		4	73	1	TRUE	2144/4/24 12:03	2144/4/24 23:38	0.46000001	1	TRUE	2144/4/24 19:00	2144/4/24 9:15	2144/4/24 9:15	2144/4/24 15:00	2	0	0	0	1	0	1	TRUE	67319	1615668			0	0	28	0	60	0
10240784	26416971	2185/11/11 19:08	2185/11/25 13:50		URGENT	TRANSFER FROM HOSPITAL	SKILLED NURSING FACILITY	Medicare	ENGLISH	SINGLE	OTHER			0	30704180	F	0		14	70	1	TRUE	2185/11/18 11:16	2185/11/20 21:22	2.4200001	1	TRUE	2185/11/18 20:00	2185/11/18 11:35	2185/11/18 11:35	2185/11/18 15:00	5	0	2	0	3	0	0	TRUE	82502	1980059.3			0	0	28	0	60	0
10240923	29953191	2169/7/10 19:19	2169/7/25 16:20	2169/7/25 16:20	EW EMER.	EMERGENCY ROOM	DIED	Other	ENGLISH		WHITE	2169/7/10 17:19	2169/7/10 23:36	1	30324889	M	1	2169/7/25	15	51	1	TRUE	2169/7/11 15:10	2169/7/25 19:14	14.17	1	TRUE	2169/7/16 15:00	2169/7/16 12:45	2169/7/16 12:45	2169/7/14 13:00	2	0	0	0	0	2	0	TRUE	76528	1836687.1	76542	14	1	1	14	1	14	1
10241953	22702536	2164/9/20 12:38	2164/9/25 16:50		URGENT	TRANSFER FROM HOSPITAL	HOME	Other	ENGLISH	MARRIED	WHITE			0	35274804	M	1		5	46	1	TRUE	2164/9/20 12:38	2164/9/22 17:54	2.21	1	TRUE	2164/9/20 20:00	2164/9/20 18:42	2164/9/20 18:42	2164/9/20 19:00	6	3	0	0	3	0	0	TRUE	74773	1794564.6			0	0	28	0	60	0
10243016	27007322	2145/12/10 0:46	2145/12/14 16:15		URGENT	TRANSFER FROM HOSPITAL	HOME	Other	ENGLISH	DIVORCED	UNKNOWN			0	31954579	F	0		4	51	1	TRUE	2145/12/10 0:46	2145/12/10 18:25	0.75	1	TRUE	2145/12/10 1:00	2145/12/10 2:14	2145/12/10 1:00	2145/12/10 3:00	5	0	1	3	0	1	0	TRUE	67914	1629936.9			0	0	28	0	60	0
10243987	20436458	2181/5/26 0:00	2181/6/10 18:30		SURGICAL SAME DAY ADMISSION	PHYSICIAN REFERRAL	CHRONIC/LONG TERM ACUTE CARE	Medicare	?	WIDOWED	BLACK/CAPE VERDEAN			0	35292814	F	0		15	71	1	TRUE	2181/5/27 9:49	2181/6/8 10:56	12.04	1	TRUE	2181/5/27 16:00	2181/5/26 18:00	2181/5/26 18:00	2181/5/27 18:00	4	1	2	0	1	0	0	TRUE	80866	1940793.9			0	0	28	0	60	0
10244046	27440644	2157/1/1 16:50	2157/1/11 15:20		URGENT	TRANSFER FROM HOSPITAL	CHRONIC/LONG TERM ACUTE CARE	Medicare	ENGLISH	WIDOWED	WHITE			0	33962853	F	0		10	80	1	TRUE	2157/1/1 16:51	2157/1/9 17:01	8.04	1	TRUE	2157/1/7 8:00	2157/1/4 17:00	2157/1/4 17:00	2157/1/3 6:00	2	0	0	0	1	1	0	TRUE	71954	1726912.9			0	0	28	0	60	0
10244629	29363741	2178/10/14 23:27	2178/10/28 18:27		URGENT	TRANSFER FROM HOSPITAL	HOME HEALTH CARE	Medicaid	ENGLISH		UNKNOWN			0	35307109	M	1		14	60	1	TRUE	2178/10/14 23:28	2178/10/17 18:56	2.79	1	TRUE	2178/10/15 2:00	2178/10/15 0:28	2178/10/15 0:28	2178/10/15 2:00	4	3	0	0	0	0	1	TRUE	79910	1917863.4			0	0	28	0	60	0
10244884	24320339	2112/5/3 7:45	2112/6/5 15:25		ELECTIVE	PHYSICIAN REFERRAL	CHRONIC/LONG TERM ACUTE CARE	Other	ENGLISH	MARRIED	WHITE			0	37378106	M	1		33	74	1	TRUE	2112/5/3 14:13	2112/5/18 18:13	15.17	1	TRUE	2112/5/3 22:00	2112/5/3 21:10	2112/5/3 21:10	2112/5/3 20:00	2	1	1	0	0	0	0	TRUE	55640	1335374.3			0	0	28	0	60	0
10245048	27996875	2152/6/14 13:42	2152/6/27 13:28		URGENT	TRANSFER FROM HOSPITAL	SKILLED NURSING FACILITY	Medicare	?	MARRIED	UNKNOWN			0	35702894	M	1		13	74	1	TRUE	2152/6/21 9:30	2152/6/22 21:35	1.5	1	TRUE	2152/6/21 10:00	2152/6/21 12:54	2152/6/21 10:00	2152/6/21 13:00	2	0	0	0	1	0	1	TRUE	70299	1687185.6			0	0	28	0	60	0
10245082	21497971	2177/2/7 18:20	2177/3/5 18:45		EW EMER.	EMERGENCY ROOM	CHRONIC/LONG TERM ACUTE CARE	Other	ENGLISH	DIVORCED	WHITE	2177/2/7 15:49	2177/2/7 19:50	0	35825770	M	1		26	77	2	FALSE	2177/2/10 17:52	2177/3/1 16:49	18.959999	1	TRUE	2177/2/12 19:00	2177/2/10 17:24	2177/2/10 17:24	2177/2/10 22:00	2	2	0	0	0	0	0	TRUE	79299	1903193.9			0	0	28	0	60	0
10245250	26727785	2186/5/1 2:11	2186/5/26 18:30		EW EMER.	PACU	HOME HEALTH CARE	Medicare	ENGLISH	MARRIED	WHITE			0	32875883	M	1		25	59	2	FALSE	2186/5/2 2:13	2186/5/10 22:44	8.8299999	1	TRUE	2186/5/2 5:00	2186/5/1 16:15	2186/5/1 16:15	2186/5/2 4:00	10	0	2	0	4	4	0	TRUE	82667	1984010.3			0	0	28	0	60	0
10245250	26727785	2186/5/1 2:11	2186/5/26 18:30		EW EMER.	PACU	HOME HEALTH CARE	Medicare	ENGLISH	MARRIED	WHITE			0	39095372	M	1		25	59	2	FALSE	2186/5/17 22:41	2186/5/20 16:50	2.75	2	FALSE	2186/5/18 10:00	2186/5/17 19:40	2186/5/17 19:40	2186/5/17 23:00	3	0	1	2	0	0	0	TRUE	82682	1984390.8			0	0	28	0	60	0
10245250	27737057	2182/4/14 5:48	2182/4/15 16:00		EW EMER.	EMERGENCY ROOM	HOME	Medicare	ENGLISH	MARRIED	WHITE	2182/4/14 0:58	2182/4/14 7:11	0	39739021	M	1		1	55	1	TRUE	2182/4/14 7:11	2182/4/14 17:36	0.41999999	1	TRUE	2182/4/14 9:00	2182/4/14 1:15	2182/4/14 1:15	2182/4/14 9:00	5	0	2	3	0	0	0	TRUE	81188	1948519.1			0	0	28	0	60	0
10246643	29695525	2170/4/1 16:27	2170/4/3 18:20		EW EMER.	EMERGENCY ROOM	HOME	Other	ENGLISH	MARRIED	WHITE	2170/4/1 12:01	2170/4/1 18:46	0	35906134	M	1		2	60	1	TRUE	2170/4/1 16:48	2170/4/2 17:09	1.04	1	TRUE	2170/4/2 10:00	2170/4/1 12:20	2170/4/1 12:20	2170/4/2 3:00	2	0	1	0	1	0	0	TRUE	76792	1843024.8			0	0	28	0	60	0
10246670	21115828	2114/10/25 18:34	2114/11/4 16:30		EW EMER.	EMERGENCY ROOM	CHRONIC/LONG TERM ACUTE CARE	Medicare	ENGLISH	SINGLE	BLACK/AFRICAN AMERICAN	2114/10/25 12:32	2114/10/25 20:00	0	32368059	M	1	2115/3/1	10	44	2	FALSE	2114/10/25 20:00	2114/11/4 17:17	9.8800001	1	TRUE	2114/10/30 13:00	2114/10/28 0:00	2114/10/28 0:00	2114/10/27 4:00	2	0	0	0	1	0	1	TRUE	56545	1357100	56672	127	1	0	28	0	60	0
10246670	23695400	2114/12/10 21:44	2114/12/20 13:30		EW EMER.	EMERGENCY ROOM	CHRONIC/LONG TERM ACUTE CARE	Medicare	ENGLISH	SINGLE	BLACK/AFRICAN AMERICAN	2114/12/10 14:41	2114/12/10 23:14	0	33512663	M	1	2115/3/1	10	44	4	FALSE	2114/12/10 23:14	2114/12/18 18:34	7.79	1	TRUE	2114/12/11 0:00	2114/12/10 15:12	2114/12/10 15:12	2114/12/11 0:00	3	0	0	0	0	3	0	TRUE	56591	1358207.3	56672	81	1	0	28	0	60	1
10246670	20376462	2114/11/10 11:36	2114/11/13 15:35		EW EMER.	EMERGENCY ROOM	CHRONIC/LONG TERM ACUTE CARE	Medicare	ENGLISH	SINGLE	BLACK/AFRICAN AMERICAN	2114/11/10 3:56	2114/11/10 12:20	0	37335891	M	1	2115/3/1	3	44	3	FALSE	2114/11/10 12:20	2114/11/11 22:00	1.42	1	TRUE	2114/11/10 14:00	2114/11/10 10:30	2114/11/10 10:30	2114/11/10 13:00	3	0	0	0	0	3	0	TRUE	56561	1357476.3	56672	111	1	0	28	0	60	0
10246670	26812375	2114/8/25 20:34	2114/9/10 12:00		EW EMER.	EMERGENCY ROOM	CHRONIC/LONG TERM ACUTE CARE	Medicare	ENGLISH	SINGLE	BLACK/AFRICAN AMERICAN	2114/8/25 19:23	2114/8/25 21:30	0	37488447	M	1	2115/3/1	16	44	1	TRUE	2114/8/25 21:30	2114/9/10 12:16	15.63	1	TRUE	2114/8/28 20:00	2114/8/26 4:35	2114/8/26 4:35	2114/8/26 6:00	2	0	0	0	1	0	1	TRUE	56484	1355637.5	56672	188	1	0	28	0	60	0
10246901	25432788	2149/11/11 19:48	2149/12/26 16:48		EW EMER.	TRANSFER FROM HOSPITAL	REHAB	Other	ENGLISH	SINGLE	WHITE	2149/11/11 14:15	2149/11/12 0:03	0	30272416	M	1		45	51	2	FALSE	2149/11/11 22:24	2149/12/2 20:45	20.92	1	TRUE	2149/11/12 3:00	2149/11/11 14:30	2149/11/11 14:30	2149/11/12 0:00	10	0	2	2	4	1	1	TRUE	69346	1664326.5			0	0	28	0	60	0
10247095	22214579	2164/7/15 18:02	2164/7/20 19:49		DIRECT EMER.	TRANSFER FROM HOSPITAL	SKILLED NURSING FACILITY	Other	ENGLISH	MARRIED	WHITE			0	36979937	M	1		5	81	1	TRUE	2164/7/16 9:45	2164/7/17 17:37	1.33	2	FALSE	2164/7/16 12:00	2164/7/15 20:48	2164/7/15 20:48	2164/7/16 12:00	6	2	2	0	1	0	1	TRUE	74707	1792977.8			0	0	28	0	60	0
10247228	23902528	2149/10/9 11:49	2149/10/25 16:36		URGENT	TRANSFER FROM HOSPITAL	CHRONIC/LONG TERM ACUTE CARE	Medicare	ENGLISH		UNKNOWN			0	34836936	M	1	2149/12/10	16	83	1	TRUE	2149/10/9 11:50	2149/10/12 20:46	3.3800001	1	TRUE	2149/10/10 8:00	2149/10/9 12:51	2149/10/9 12:51	2149/10/9 13:00	7	0	2	1	4	0	0	TRUE	69313	1663523.9	69375	62	1	0	28	0	60	1
10247357	24391454	2124/6/28 14:58	2124/7/4 0:30	2124/7/4 0:30	EW EMER.	EMERGENCY ROOM	DIED	Medicaid	?	MARRIED	ASIAN	2124/6/28 11:12	2124/6/28 17:13	1	31726457	M	1	2124/7/4	6	67	1	TRUE	2124/6/29 5:42	2124/7/4 5:22	5	1	TRUE	2124/7/2 14:00	2124/7/2 4:06	2124/7/2 4:06	2124/6/30 5:00	4	0	1	0	1	2	0	TRUE	60080	1441925.8	60085	5	1	1	5	1	5	1
10247549	28809590	2162/2/26 12:43	2162/2/28 9:16	2162/2/28 9:16	EW EMER.	EMERGENCY ROOM	DIED	Medicare	ENGLISH	MARRIED	WHITE	2162/2/26 9:33	2162/2/26 14:40	1	39243385	M	1	2162/2/28	2	76	1	TRUE	2162/2/26 14:40	2162/2/28 11:45	1.88	1	TRUE	2162/2/27 9:00	2162/2/26 9:40	2162/2/26 9:40	2162/2/26 15:00	3	2	0	0	1	0	0	TRUE	73836	1772078.8	73838	2	1	1	2	1	2	1
10247690	24858476	2130/1/7 12:23	2130/1/13 15:37		URGENT	TRANSFER FROM HOSPITAL	SKILLED NURSING FACILITY	Medicare	ENGLISH	MARRIED	WHITE			0	31807172	F	0	2133/8/1	6	88	1	TRUE	2130/1/7 12:24	2130/1/12 17:37	5.21	1	TRUE	2130/1/7 16:00	2130/1/7 14:05	2130/1/7 14:05	2130/1/7 19:00	2	0	1	0	1	0	0	TRUE	62098	1490364.4	63400	1302	1	0	28	0	60	0
10248191	21618503	2119/4/1 15:54	2119/4/11 17:09		EW EMER.	EMERGENCY ROOM	DIED	Medicare	ENGLISH	MARRIED	UNKNOWN	2119/4/1 12:46	2119/4/1 17:17	0	37277287	M	1	2119/4/11	10	91	2	FALSE	2119/4/1 17:17	2119/4/3 23:40	2.25	1	TRUE	2119/4/1 21:00	2119/4/1 13:15	2119/4/1 13:15	2119/4/1 23:00	4	0	3	0	1	0	0	TRUE	58164	1395953.4	58174	10	1	1	10	1	10	1
10249699	24955103	2167/3/14 21:05	2167/3/31 17:34	2167/3/31 17:34	URGENT	TRANSFER FROM HOSPITAL	DIED	Other	?		UNKNOWN			1	34378808	M	1	2167/3/31	17	52	1	TRUE	2167/3/31 3:33	2167/3/31 20:58	0.70999998	1	TRUE	2167/3/31 15:00	2167/3/31 11:00	2167/3/31 11:00	2167/3/31 4:00	9	0	2	4	0	0	3	TRUE	75695	1816683.5	75695	0	1	1	0	1	0	1
10250007	25898366	2121/6/11 18:11	2121/6/27 4:45	2121/6/27 4:45	OBSERVATION ADMIT	TRANSFER FROM HOSPITAL	DIED	Other	ENGLISH	MARRIED	UNKNOWN	2121/6/11 12:15	2121/6/11 18:25	1	32820625	F	0	2121/6/27	16	62	1	TRUE	2121/6/11 18:25	2121/6/27 7:24	15.54	1	TRUE	2121/6/14 19:00	2121/6/14 20:40	2121/6/14 19:00	2121/6/12 19:00	2	0	0	0	1	1	0	TRUE	58966	1415202.5	58982	16	1	1	16	1	16	1
10250152	21191778	2130/5/29 13:00	2130/6/7 16:50		SURGICAL SAME DAY ADMISSION	PHYSICIAN REFERRAL	HOME HEALTH CARE	Other	ENGLISH	MARRIED	WHITE			0	36248193	F	0		9	61	1	TRUE	2130/5/29 10:09	2130/5/30 17:02	1.29	1	TRUE	2130/5/29 20:00	2130/5/29 12:51	2130/5/29 12:51	2130/5/29 14:00	2	0	1	0	1	0	0	TRUE	62240	1493770.3			0	0	28	0	60	0
10250736	23760188	2128/6/27 22:48	2128/7/2 18:00		URGENT	TRANSFER FROM HOSPITAL	HOME HEALTH CARE	Other	ENGLISH		UNKNOWN			0	34634242	F	0		5	79	2	FALSE	2128/6/27 22:49	2128/6/29 21:05	1.96	1	TRUE	2128/6/28 0:00	2128/6/27 23:23	2128/6/27 23:23	2128/6/27 23:00	4	0	0	0	4	0	0	TRUE	61539	1476958.8			0	0	28	0	60	0
10250736	20082945	2127/6/17 14:19	2127/6/19 13:42		URGENT	TRANSFER FROM HOSPITAL	HOME HEALTH CARE	Medicare	ENGLISH		UNKNOWN			0	36939599	F	0		2	78	1	TRUE	2127/6/17 14:20	2127/6/19 13:49	1.96	1	TRUE	2127/6/18 12:00	2127/6/17 15:17	2127/6/17 15:17	2127/6/17 17:00	2	0	0	0	1	1	0	TRUE	61163	1467926.3			0	0	28	0	60	0
10251081	23357868	2154/7/16 5:55	2154/7/31 14:30		EW EMER.	EMERGENCY ROOM	CHRONIC/LONG TERM ACUTE CARE	Other	ENGLISH	MARRIED	BLACK/AFRICAN AMERICAN	2154/7/15 16:48	2154/7/16 8:18	0	31837479	M	1		15	84	1	TRUE	2154/7/16 8:18	2154/7/19 23:40	3.6300001	1	TRUE	2154/7/16 10:00	2154/7/15 18:00	2154/7/15 18:00	2154/7/16 10:00	4	3	0	0	1	0	0	TRUE	71054	1705304.3			0	0	28	0	60	0
10251182	21448805	2156/7/30 1:13	2156/8/10 15:30		EW EMER.	EMERGENCY ROOM	SKILLED NURSING FACILITY	Medicare	ENGLISH	MARRIED	WHITE	2156/7/29 19:01	2156/7/30 4:00	0	31439654	M	1	2159/6/1	11	67	2	FALSE	2156/7/30 1:50	2156/8/2 10:23	3.3800001	1	TRUE	2156/7/30 2:00	2156/7/29 19:18	2156/7/29 19:18	2156/7/30 4:00	4	2	0	0	1	0	1	TRUE	71799	1723177.8	72835	1036	1	0	28	0	60	0
10251182	29312838	2155/5/2 0:05	2155/5/20 16:10		EW EMER.	EMERGENCY ROOM	REHAB	Medicare	ENGLISH	MARRIED	WHITE	2155/5/1 21:21	2155/5/2 0:30	0	37030090	M	1	2159/6/1	18	66	1	TRUE	2155/5/17 18:42	2155/5/19 16:57	1.92	3	FALSE	2155/5/18 15:00	2155/5/17 15:20	2155/5/17 15:20	2155/5/18 9:00	3	2	0	0	1	0	0	TRUE	71359	1712634.6	72835	1476	1	0	28	0	60	0
10251379	23316140	2146/7/23 13:15	2146/7/26 9:06	2146/7/26 9:06	EW EMER.	EMERGENCY ROOM	DIED	Other	ENGLISH	DIVORCED	WHITE	2146/7/23 11:28	2146/7/23 15:04	1	36670831	F	0	2146/7/26	3	83	1	TRUE	2146/7/23 15:04	2146/7/24 17:17	1.08	1	TRUE	2146/7/23 17:00	2146/7/23 13:35	2146/7/23 13:35	2146/7/23 16:00	2	0	0	0	1	1	0	TRUE	68139	1635351.1	68142	3	1	1	3	1	3	1
10251491	20512939	2180/12/4 14:00	2180/12/10 16:00		OBSERVATION ADMIT	PHYSICIAN REFERRAL	HOME HEALTH CARE	Other	ENGLISH	MARRIED	WHITE			0	34160608	M	1		6	70	1	TRUE	2180/12/5 10:22	2180/12/6 11:29	1.04	1	TRUE	2180/12/5 12:00	2180/12/4 13:20	2180/12/4 13:20	2180/12/5 13:00	2	1	0	0	1	0	0	TRUE	80693	1936642.4			0	0	28	0	60	0
10251865	29932655	2166/3/19 14:00	2166/3/25 15:19		ELECTIVE	PHYSICIAN REFERRAL	HOME HEALTH CARE	Other	ENGLISH	MARRIED	WHITE			0	36817928	M	1		6	48	1	TRUE	2166/3/20 14:39	2166/3/21 22:23	1.33	1	TRUE	2166/3/20 16:00	2166/3/19 17:57	2166/3/19 17:57	2166/3/20 17:00	6	3	0	0	3	0	0	TRUE	75319	1807670.6			0	0	28	0	60	0
10252642	20572271	2131/12/10 3:21	2131/12/12 7:15	2131/12/12 7:15	EW EMER.	TRANSFER FROM SKILLED NURSING FACILITY	DIED	Medicare	ENGLISH	MARRIED	WHITE	2131/12/9 11:22	2131/12/10 4:48	1	37734261	F	0	2131/12/12	2	77	1	TRUE	2131/12/10 4:48	2131/12/12 9:04	2.21	1	TRUE	2131/12/11 2:00	2131/12/9 20:26	2131/12/9 20:26	2131/12/10 6:00	2	0	0	1	0	1	0	TRUE	62800	1507204.8	62802	2	1	1	2	1	2	1
10253057	22594503	2185/9/10 15:04	2185/9/16 18:30		EW EMER.	EMERGENCY ROOM	HOME	Medicare	?	MARRIED	HISPANIC OR LATINO	2185/9/10 11:44	2185/9/10 23:00	0	30135840	M	1	2187/7/10	6	64	2	FALSE	2185/9/10 21:27	2185/9/12 21:18	2	1	TRUE	2185/9/11 10:00	2185/9/10 12:30	2185/9/10 12:30	2185/9/11 0:00	4	0	0	0	0	0	4	TRUE	82433	1978413.5	83101	668	1	0	28	0	60	0
10253057	22939697	2185/7/9 2:11	2185/7/12 15:13		EW EMER.	EMERGENCY ROOM	HOME	Medicare	ENGLISH	MARRIED	HISPANIC OR LATINO	2185/7/9 1:52	2185/7/9 3:22	0	31836007	M	1	2187/7/10	3	64	1	TRUE	2185/7/9 3:22	2185/7/9 18:27	0.63	1	TRUE	2185/7/9 10:00	2185/7/9 2:15	2185/7/9 2:15	2185/7/9 14:00	4	0	0	0	1	0	3	TRUE	82370	1976883.4	83101	731	1	0	28	0	60	0
10253057	29304348	2187/4/10 4:49	2187/4/19 12:30		EW EMER.	EMERGENCY ROOM	SKILLED NURSING FACILITY	Medicare	?	MARRIED	HISPANIC/LATINO - CENTRAL AMERICAN	2187/4/10 3:15	2187/4/10 5:40	0	32467287	M	1	2187/7/10	9	66	5	FALSE	2187/4/10 5:40	2187/4/19 12:45	9.29	1	TRUE	2187/4/10 8:00	2187/4/10 3:25	2187/4/10 3:25	2187/4/10 10:00	5	0	0	0	1	0	4	TRUE	83010	1992245.6	83101	91	1	0	28	0	60	0
10253057	22226538	2186/12/3 19:11	2186/12/11 13:15		EW EMER.	EMERGENCY ROOM	SKILLED NURSING FACILITY	Medicare	?	MARRIED	HISPANIC/LATINO - CENTRAL AMERICAN	2186/12/3 14:32	2186/12/3 20:28	0	36486918	M	1	2187/7/10	8	65	3	FALSE	2186/12/3 20:28	2186/12/5 20:50	2	1	TRUE	2186/12/3 21:00	2186/12/3 14:55	2186/12/3 14:55	2186/12/3 21:00	4	0	0	0	4	0	0	TRUE	82882	1989188.4	83101	219	1	0	28	0	60	0
10253146	26685114	2183/5/9 21:53	2183/5/18 14:10		EW EMER.	EMERGENCY ROOM	REHAB	Medicare	ENGLISH	SINGLE	WHITE	2183/5/9 17:40	2183/5/9 23:41	0	33113606	F	0	2184/5/3	9	91	1	TRUE	2183/5/9 23:41	2183/5/14 17:29	4.75	1	TRUE	2183/5/10 22:00	2183/5/9 21:40	2183/5/9 21:40	2183/5/10 10:00	2	0	0	0	0	1	1	TRUE	81578	1957895.8	81938	360	1	0	28	0	60	0
10253355	23628059	2155/6/25 12:31	2155/6/27 13:14	2155/6/27 13:14	EW EMER.	EMERGENCY ROOM	DIED	Medicare	ENGLISH		UNKNOWN	2155/6/25 11:12	2155/6/25 12:31	1	34955319	F	0	2155/6/27	2	69	1	TRUE	2155/6/25 12:32	2155/6/27 15:17	2.1300001	1	TRUE	2155/6/25 19:00	2155/6/25 20:00	2155/6/25 19:00	2155/6/25 19:00	2	2	0	0	0	0	0	TRUE	71398	1713564.5	71400	2	1	1	2	1	2	1
10253919	20517461	2163/4/1 2:17	2163/4/8 15:42		EW EMER.	EMERGENCY ROOM	HOME HEALTH CARE	Other	ENGLISH	MARRIED	WHITE	2163/4/1 0:36	2163/4/1 4:22	0	39491185	M	1		7	91	1	TRUE	2163/4/1 4:22	2163/4/2 16:26	1.5	1	TRUE	2163/4/1 6:00	2163/4/1 0:54	2163/4/1 0:54	2163/4/1 5:00	3	0	0	0	3	0	0	TRUE	74235	1781644.4			0	0	28	0	60	0
10254215	23745070	2131/3/3 12:33	2131/3/17 12:45		DIRECT EMER.	PHYSICIAN REFERRAL	HOME HEALTH CARE	Medicare	ENGLISH	MARRIED	WHITE			0	35277492	M	1		14	73	2	FALSE	2131/3/4 16:06	2131/3/10 11:29	5.79	1	TRUE	2131/3/6 20:00	2131/3/4 16:49	2131/3/4 16:49	2131/3/4 21:00	3	2	0	0	1	0	0	TRUE	62519	1500472			0	0	28	0	60	0
10254215	25140639	2131/2/14 7:15	2131/2/19 14:30		SURGICAL SAME DAY ADMISSION	PHYSICIAN REFERRAL	HOME HEALTH CARE	Medicare	ENGLISH	MARRIED	WHITE			0	38273992	M	1		5	73	1	TRUE	2131/2/14 9:45	2131/2/16 13:54	2.1700001	1	TRUE	2131/2/14 12:00	2131/2/14 13:32	2131/2/14 12:00	2131/2/14 14:00	3	2	1	0	0	0	0	TRUE	62501	1500033.8			0	0	28	0	60	0
10254249	22765854	2181/6/1 0:00	2181/6/12 14:35		URGENT	TRANSFER FROM HOSPITAL	HOME HEALTH CARE	Other	ENGLISH		UNKNOWN			0	30912037	M	1		11	30	1	TRUE	2181/6/7 10:22	2181/6/8 18:12	1.33	2	FALSE	2181/6/7 12:00	2181/6/7 10:43	2181/6/7 10:43	2181/6/7 14:00	4	0	0	0	3	0	1	TRUE	80877	1941058.4			0	0	28	0	60	0
10254774	21124863	2119/2/10 22:53	2119/3/11 15:45		URGENT	TRANSFER FROM HOSPITAL	REHAB	Other	ENGLISH	MARRIED	WHITE			0	33346110	F	0		29	55	1	TRUE	2119/2/22 12:33	2119/3/9 15:04	15.13	2	FALSE	2119/2/25 12:00	2119/2/22 18:20	2119/2/22 18:20	2119/2/22 13:00	2	0	0	0	1	0	1	TRUE	58126	1395036.6			0	0	28	0	60	0
10254956	21618706	2179/3/31 23:45	2179/4/13 17:55		OBSERVATION ADMIT	EMERGENCY ROOM	SKILLED NURSING FACILITY	Other	ENGLISH	SINGLE	WHITE	2179/3/31 21:02	2179/4/1 2:09	0	33817343	F	0		13	62	2	FALSE	2179/4/1 2:09	2179/4/6 21:02	5.79	1	TRUE	2179/4/1 3:00	2179/4/1 0:00	2179/4/1 0:00	2179/4/1 3:00	2	2	0	0	0	0	0	TRUE	80079	1921898.1			0	0	28	0	60	0
10254956	21021888	2178/2/4 22:39	2178/2/10 14:00		EW EMER.	EMERGENCY ROOM	AGAINST ADVICE	Other	ENGLISH	SINGLE	WHITE	2178/2/4 10:44	2178/2/4 18:48	0	34532082	F	0		6	61	1	TRUE	2178/2/5 23:11	2178/2/8 19:10	2.8299999	1	TRUE	2178/2/8 16:00	2178/2/5 23:26	2178/2/5 23:26	2178/2/6 0:00	3	0	0	2	0	0	1	TRUE	79659	1911839.3			0	0	28	0	60	0
10255285	21403885	2131/5/31 14:31	2131/6/4 14:35		URGENT	TRANSFER FROM SKILLED NURSING FACILITY	SKILLED NURSING FACILITY	Medicare	ENGLISH	SINGLE	WHITE	2131/5/31 9:21	2131/5/31 17:12	0	34626660	M	1	2131/7/26	4	70	3	FALSE	2131/5/31 17:12	2131/6/1 23:29	1.25	1	TRUE	2131/6/1 8:00	2131/5/31 9:25	2131/5/31 9:25	2131/5/31 19:00	4	0	0	0	0	2	2	TRUE	62607	1502585.3	62663	56	1	0	28	1	56	1
10255285	26100561	2131/6/9 18:42	2131/7/18 18:20		EW EMER.	EMERGENCY ROOM	SKILLED NURSING FACILITY	Medicare	ENGLISH	SINGLE	WHITE			0	35578119	M	1	2131/7/26	39	70	4	FALSE	2131/6/11 6:47	2131/6/17 0:01	5.75	1	TRUE	2131/6/11 14:00	2131/6/10 10:52	2131/6/10 10:52	2131/6/11 7:00	2	0	0	0	0	0	2	TRUE	62618	1502838.8	62663	45	1	0	28	1	45	1
10255285	21653272	2131/5/13 20:07	2131/5/23 17:55		EW EMER.	EMERGENCY ROOM	REHAB	Medicare	ENGLISH	SINGLE	WHITE	2131/5/13 16:02	2131/5/13 22:34	0	38875159	M	1	2131/7/26	10	70	2	FALSE	2131/5/13 22:34	2131/5/15 12:53	1.58	1	TRUE	2131/5/14 23:00	2131/5/13 16:15	2131/5/13 16:15	2131/5/14 2:00	2	0	0	0	0	0	2	TRUE	62589	1502158.5	62663	74	1	0	28	0	60	1
10255799	27970282	2125/2/8 16:55	2125/2/23 12:31		URGENT	TRANSFER FROM HOSPITAL	SKILLED NURSING FACILITY	Medicare	ENGLISH	WIDOWED	WHITE	2125/2/8 13:27	2125/2/8 18:49	0	37474381	F	0		15	78	1	TRUE	2125/2/8 18:49	2125/2/14 18:21	6	1	TRUE	2125/2/9 5:00	2125/2/8 16:00	2125/2/8 16:00	2125/2/8 20:00	9	0	0	0	4	1	4	TRUE	60304	1447314.8			0	0	28	0	60	0
10255915	28369107	2154/10/2 2:37	2154/10/15 16:30		EW EMER.	EMERGENCY ROOM	HOME	Other	ENGLISH	SINGLE	WHITE	2154/10/2 0:13	2154/10/2 10:51	0	39169291	F	0		13	22	1	TRUE	2154/10/3 8:38	2154/10/15 17:38	12.38	1	TRUE	2154/10/5 16:00	2154/10/2 19:36	2154/10/2 19:36	2154/10/3 10:00	3	2	0	0	1	0	0	TRUE	71133	1707200.6			0	0	28	0	60	0
10255928	20039765	2124/9/30 1:26	2124/10/4 13:11		URGENT	TRANSFER FROM HOSPITAL	HOME HEALTH CARE	Other	?	SINGLE	HISPANIC/LATINO - DOMINICAN			0	36064224	F	0		4	40	1	TRUE	2124/9/30 1:27	2124/10/1 1:55	1	1	TRUE	2124/9/30 5:00	2124/9/30 4:02	2124/9/30 4:02	2124/9/30 2:00	4	0	2	2	0	0	0	TRUE	60173	1444153.5			0	0	28	0	60	0
10256906	27366192	2122/3/27 19:37	2122/4/21 14:00		EW EMER.	EMERGENCY ROOM	HOME HEALTH CARE	Other	ENGLISH	SINGLE	WHITE	2122/3/27 18:17	2122/3/27 21:08	0	34513578	M	1		25	55	1	TRUE	2122/4/17 9:30	2122/4/18 21:51	1.5	2	FALSE	2122/4/17 15:00	2122/4/17 15:58	2122/4/17 15:00	2122/4/17 17:00	3	2	0	0	1	0	0	TRUE	59276	1422633.5			0	0	28	0	60	0
10257063	27740574	2141/7/24 1:18	2141/8/3 14:27		URGENT	TRANSFER FROM HOSPITAL	HOME HEALTH CARE	Medicare	ENGLISH	MARRIED	WHITE			0	37420619	M	1		10	68	1	TRUE	2141/7/29 9:28	2141/8/1 17:46	3.3299999	1	TRUE	2141/7/29 10:00	2141/7/29 12:46	2141/7/29 10:00	2141/7/29 14:00	3	2	0	0	1	0	0	TRUE	66319	1591665.4			0	0	28	0	60	0
10257550	28992436	2115/9/23 12:43	2115/10/31 9:42	2115/10/31 9:42	DIRECT EMER.	PHYSICIAN REFERRAL	DIED	Other	ENGLISH	WIDOWED	UNKNOWN			1	34702715	F	0	2115/10/31	38	62	2	FALSE	2115/10/28 21:07	2115/10/31 14:53	2.71	3	FALSE	2115/10/28 23:00	2115/10/28 16:20	2115/10/28 16:20	2115/10/28 22:00	6	2	0	0	2	0	2	TRUE	56913	1365933	56916	3	1	1	3	1	3	1
10257550	20105129	2115/6/25 22:13	2115/7/7 18:21		EW EMER.	EMERGENCY ROOM	CHRONIC/LONG TERM ACUTE CARE	Other	ENGLISH	WIDOWED	UNKNOWN	2115/6/25 20:38	2115/6/25 22:54	0	39064261	F	0	2115/10/31	12	62	1	TRUE	2115/6/25 22:54	2115/7/2 19:07	6.8800001	1	TRUE	2115/6/26 3:00	2115/6/25 21:30	2115/6/25 21:30	2115/6/26 2:00	6	2	0	0	4	0	0	TRUE	56788	1362934.9	56916	128	1	0	28	0	60	0
10257607	22248897	2161/11/27 14:52	2161/12/10 12:30		URGENT	TRANSFER FROM HOSPITAL	CHRONIC/LONG TERM ACUTE CARE	Medicare	ENGLISH	WIDOWED	BLACK/AFRICAN AMERICAN	2161/11/27 12:18	2161/11/27 15:49	0	37679326	F	0	2161/12/13	13	87	1	TRUE	2161/11/27 15:49	2161/12/10 12:55	12.88	1	TRUE	2161/11/29 17:00	2161/11/29 2:47	2161/11/29 2:47	2161/11/27 18:00	3	0	0	0	3	0	0	TRUE	73745	1769895.8	73761	16	1	1	16	1	16	1
10258020	23994346	2122/12/24 18:14	2122/12/29 15:46		EW EMER.	CLINIC REFERRAL	HOME	Other	ENGLISH	MARRIED	WHITE	2122/12/24 13:00	2122/12/24 19:45	0	31725746	M	1	2125/6/17	5	76	1	TRUE	2122/12/24 19:45	2122/12/27 23:12	3.1700001	1	TRUE	2122/12/25 0:00	2122/12/24 13:23	2122/12/24 13:23	2122/12/24 21:00	3	0	0	0	3	0	0	TRUE	59527	1428667.8	60433	906	1	0	28	0	60	0
10258162	21744088	2151/1/23 10:53	2151/2/25 21:05	2151/2/25 21:05	EW EMER.	EMERGENCY ROOM	DIED	Medicare	ENGLISH	MARRIED	WHITE	2151/1/23 8:35	2151/1/23 12:25	1	32917252	F	0	2151/2/25	33	87	3	FALSE	2151/1/23 12:25	2151/2/4 16:38	12.17	1	TRUE	2151/1/23 16:00	2151/1/23 8:54	2151/1/23 8:54	2151/1/23 13:00	2	1	0	0	1	0	0	TRUE	69784	1674828.4	69817	33	1	0	28	1	33	1
10258162	28433140	2150/9/10 4:39	2150/10/15 12:35		EW EMER.	PACU	CHRONIC/LONG TERM ACUTE CARE	Medicare	ENGLISH	MARRIED	WHITE	2150/9/10 1:10	2150/9/10 1:52	0	38308794	F	0	2151/2/25	35	86	1	TRUE	2150/9/28 8:26	2150/10/15 12:55	17.17	2	FALSE	2150/9/28 10:00	2150/9/28 10:04	2150/9/28 10:00	2150/9/28 9:00	6	0	0	0	4	0	2	TRUE	69667	1672016.5	69817	150	1	0	28	0	60	0
10258162	28433140	2150/9/10 4:39	2150/10/15 12:35		EW EMER.	PACU	CHRONIC/LONG TERM ACUTE CARE	Medicare	ENGLISH	MARRIED	WHITE	2150/9/10 1:10	2150/9/10 1:52	0	38570280	F	0	2151/2/25	35	86	1	TRUE	2150/9/10 4:40	2150/9/25 17:56	15.54	1	TRUE	2150/9/10 6:00	2150/9/10 5:08	2150/9/10 5:08	2150/9/10 6:00	3	3	0	0	0	0	0	TRUE	69649	1671580.8	69817	168	1	0	28	0	60	0
10259270	26140190	2197/9/29 21:14	2197/10/24 17:21		EW EMER.	EMERGENCY ROOM	CHRONIC/LONG TERM ACUTE CARE	Medicare	ENGLISH	DIVORCED	WHITE	2197/9/29 19:57	2197/9/29 22:30	0	33566191	F	0		25	69	2	FALSE	2197/9/29 22:30	2197/10/1 21:27	1.96	1	TRUE	2197/9/30 1:00	2197/9/29 20:20	2197/9/29 20:20	2197/9/30 2:00	2	0	0	0	1	1	0	TRUE	86835	2084062.6			0	0	28	0	60	0
10259270	25808382	2197/9/18 3:33	2197/9/25 14:05		EW EMER.	EMERGENCY ROOM	SKILLED NURSING FACILITY	Medicare	ENGLISH	DIVORCED	WHITE	2197/9/17 22:06	2197/9/18 4:55	0	39268076	F	0		7	69	1	TRUE	2197/9/18 19:45	2197/9/19 22:31	1.13	1	TRUE	2197/9/19 2:00	2197/9/17 22:30	2197/9/17 22:30	2197/9/18 20:00	3	0	1	0	0	0	2	TRUE	86824	2083795.8			0	0	28	0	60	0
10259372	24939888	2122/8/29 23:08	2122/9/3 14:00		URGENT	TRANSFER FROM HOSPITAL	HOME	Other	ENGLISH	MARRIED	WHITE	2122/8/29 20:40	2122/8/30 1:25	0	35622225	F	0	2123/3/11	5	63	1	TRUE	2122/8/30 1:25	2122/8/31 21:06	1.83	1	TRUE	2122/8/30 2:00	2122/8/29 21:00	2122/8/29 21:00	2122/8/30 3:00	3	0	2	0	1	0	0	TRUE	59411	1425865.5	59604	193	1	0	28	0	60	0
10259412	22497337	2186/7/16 23:35	2186/8/11 15:40		EW EMER.	EMERGENCY ROOM	REHAB	Medicaid	ENGLISH		BLACK/AFRICAN AMERICAN	2186/7/16 21:01	2186/7/17 0:45	0	37141306	M	1		26	42	1	TRUE	2186/7/17 0:45	2186/7/22 19:34	5.79	1	TRUE	2186/7/17 13:00	2186/7/17 2:11	2186/7/17 2:11	2186/7/17 2:00	2	2	0	0	0	0	0	TRUE	82743	1985832.8			0	0	28	0	60	0
10259507	29639211	2157/4/22 0:51	2157/4/30 15:31		EW EMER.	PHYSICIAN REFERRAL	HOME HEALTH CARE	Other	ENGLISH	MARRIED	BLACK/AFRICAN AMERICAN	2157/4/21 21:32	2157/4/22 4:26	0	38285086	F	0		8	80	1	TRUE	2157/4/22 3:13	2157/4/25 18:39	3.6300001	1	TRUE	2157/4/22 6:00	2157/4/21 22:45	2157/4/21 22:45	2157/4/22 5:00	2	0	2	0	0	0	0	TRUE	72065	1729563.3			0	0	28	0	60	0
10259667	24389378	2171/4/18 12:35	2171/4/23 12:55		URGENT	TRANSFER FROM HOSPITAL	HOME HEALTH CARE	Other	ENGLISH	MARRIED	WHITE			0	35629197	M	1	2180/9/29	5	68	1	TRUE	2171/4/18 18:00	2171/4/21 21:24	3.1300001	1	TRUE	2171/4/18 19:00	2171/4/18 18:46	2171/4/18 18:46	2171/4/18 18:00	2	0	0	1	0	1	0	TRUE	77174	1852194	80626	3452	1	0	28	0	60	0
10259667	26546812	2171/6/21 10:00	2171/6/26 14:06		SURGICAL SAME DAY ADMISSION	PHYSICIAN REFERRAL	HOME HEALTH CARE	Other	ENGLISH	MARRIED	WHITE			0	39375436	M	1	2180/9/29	5	68	2	FALSE	2171/6/21 10:24	2171/6/22 15:53	1.21	1	TRUE	2171/6/21 12:00	2171/6/21 14:04	2171/6/21 12:00	2171/6/21 14:00	3	0	0	0	3	0	0	TRUE	77238	1853722.5	80626	3388	1	0	28	0	60	0
10259898	23409326	2169/1/8 8:02	2169/1/14 19:00		EW EMER.	EMERGENCY ROOM	HOME HEALTH CARE	Other	?		UNKNOWN	2169/1/8 6:30	2169/1/8 9:48	0	31628207	F	0	2169/2/10	6	86	1	TRUE	2169/1/8 9:48	2169/1/9 22:44	1.54	1	TRUE	2169/1/9 8:00	2169/1/8 7:05	2169/1/8 7:05	2169/1/8 11:00	4	0	0	0	4	0	0	TRUE	76344	1832265.9	76377	33	1	0	28	1	33	1
10260254	28861371	2147/12/4 21:03	2147/12/15 18:10		URGENT	TRANSFER FROM HOSPITAL	HOME HEALTH CARE	Other	ENGLISH		UNKNOWN			0	33528731	M	1		11	66	1	TRUE	2147/12/4 21:05	2147/12/11 15:17	6.75	1	TRUE	2147/12/8 16:00	2147/12/5 18:40	2147/12/5 18:40	2147/12/4 22:00	7	0	0	1	4	0	2	TRUE	68638	1647333.1			0	0	28	0	60	0
10260297	27553316	2138/12/20 0:09	2138/12/27 17:02		OBSERVATION ADMIT	PHYSICIAN REFERRAL	HOME HEALTH CARE	Other	ENGLISH	MARRIED	WHITE	2138/12/19 23:15	2138/12/20 1:32	0	31598080	M	1		7	62	1	TRUE	2138/12/23 10:05	2138/12/25 18:11	2.3299999	1	TRUE	2138/12/23 16:00	2138/12/22 17:30	2138/12/22 17:30	2138/12/23 14:00	4	3	0	0	1	0	0	TRUE	65370	1568890			0	0	28	0	60	0
10261293	25985150	2131/6/5 18:41	2131/6/18 1:45	2131/6/18 1:45	OBSERVATION ADMIT	PHYSICIAN REFERRAL	DIED	Medicare	ENGLISH	SINGLE	OTHER	2131/6/5 12:45	2131/6/5 22:05	1	31050797	M	1	2131/6/18	13	57	1	TRUE	2131/6/17 2:27	2131/6/18 6:26	1.17	1	TRUE	2131/6/17 4:00	2131/6/16 21:31	2131/6/16 21:31	2131/6/17 9:00	5	4	0	0	1	0	0	TRUE	62624	1502978.5	62625	1	1	1	1	1	1	1
10261771	22432336	2168/3/26 17:00	2168/4/8 9:45	2168/4/8 9:45	URGENT	TRANSFER FROM HOSPITAL	DIED	Other	ENGLISH	SINGLE	WHITE			1	36991816	F	0	2168/4/8	13	48	1	TRUE	2168/3/26 17:01	2168/4/8 12:44	12.79	1	TRUE	2168/3/26 23:00	2168/3/26 17:30	2168/3/26 17:30	2168/3/26 21:00	3	3	0	0	0	0	0	TRUE	76056	1825361	76069	13	1	1	13	1	13	1
10261808	20408101	2171/10/22 5:18	2171/11/6 15:50		EW EMER.	EMERGENCY ROOM	HOME	Medicare	ENGLISH	MARRIED	WHITE	2171/10/22 1:49	2171/10/22 6:45	0	32331092	M	1		15	70	1	TRUE	2171/10/22 6:45	2171/11/1 17:26	10.46	1	TRUE	2171/10/22 12:00	2171/10/22 7:17	2171/10/22 7:17	2171/10/22 7:00	2	0	0	0	0	2	0	TRUE	77361	1856670.8			0	0	28	0	60	0
10262096	24706516	2171/12/12 19:30	2171/12/17 19:25	2171/12/17 19:25	EW EMER.	EMERGENCY ROOM	DIED	Medicare	ENGLISH	WIDOWED	BLACK/AFRICAN AMERICAN	2171/12/12 15:52	2171/12/12 22:12	1	31379617	F	0	2171/12/17	5	95	4	FALSE	2171/12/12 20:18	2171/12/17 21:11	5.04	1	TRUE	2171/12/13 2:00	2171/12/12 16:13	2171/12/12 16:13	2171/12/12 22:00	2	2	0	0	0	0	0	TRUE	77412	1857908.4	77417	5	1	1	5	1	5	1
10262096	23639696	2167/3/9 18:04	2167/3/17 11:00		EW EMER.	EMERGENCY ROOM	SKILLED NURSING FACILITY	Medicare	ENGLISH	WIDOWED	BLACK/AFRICAN AMERICAN	2167/3/9 13:35	2167/3/9 19:16	0	37729668	F	0	2171/12/17	8	91	1	TRUE	2167/3/10 10:27	2167/3/14 14:54	4.1700001	1	TRUE	2167/3/10 21:00	2167/3/10 6:45	2167/3/10 6:45	2167/3/10 11:00	3	0	1	0	0	2	0	TRUE	75674	1816186.5	77417	1743	1	0	28	0	60	0
10262096	27692157	2170/4/6 19:10	2170/5/5 15:20		EW EMER.	EMERGENCY ROOM	SKILLED NURSING FACILITY	Medicare	ENGLISH	WIDOWED	BLACK/AFRICAN AMERICAN	2170/4/6 16:19	2170/4/6 20:07	0	38410957	F	0	2171/12/17	29	94	3	FALSE	2170/4/6 20:07	2170/4/17 20:28	11	1	TRUE	2170/4/6 22:00	2170/4/6 16:55	2170/4/6 16:55	2170/4/6 21:00	2	2	0	0	0	0	0	TRUE	76797	1843148.1	77417	620	1	0	28	0	60	0
10262565	29445080	2171/9/7 19:40	2171/10/4 15:00		OBSERVATION ADMIT	PHYSICIAN REFERRAL	CHRONIC/LONG TERM ACUTE CARE	Medicare	ENGLISH	SINGLE	BLACK/AFRICAN AMERICAN			0	39094044	M	1		27	66	1	TRUE	2171/9/8 18:59	2171/9/11 23:58	3.21	1	TRUE	2171/9/8 20:00	2171/9/7 20:42	2171/9/7 20:42	2171/9/8 20:00	6	1	2	2	0	0	1	TRUE	77317	1855626.9			0	0	28	0	60	0
10263098	29438982	2154/9/17 16:32	2154/9/22 15:56		OBSERVATION ADMIT	EMERGENCY ROOM	SKILLED NURSING FACILITY	Medicare	ENGLISH	MARRIED	WHITE	2154/9/17 15:12	2154/9/17 18:42	0	32118761	M	1	2155/1/22	5	71	1	TRUE	2154/9/17 18:42	2154/9/19 1:40	1.29	1	TRUE	2154/9/18 5:00	2154/9/17 15:40	2154/9/17 15:40	2154/9/18 3:00	6	0	1	0	1	0	4	TRUE	71117	1706826.8	71244	127	1	0	28	0	60	0
10263098	25125492	2154/12/4 17:54	2154/12/11 20:18		OBSERVATION ADMIT	EMERGENCY ROOM	CHRONIC/LONG TERM ACUTE CARE	Medicare	ENGLISH	MARRIED	WHITE	2154/12/4 12:32	2154/12/4 20:46	0	36989776	M	1	2155/1/22	7	71	2	FALSE	2154/12/6 20:26	2154/12/10 5:49	3.3800001	1	TRUE	2154/12/6 21:00	2154/12/6 19:38	2154/12/6 19:38	2154/12/6 21:00	5	0	0	0	1	0	4	TRUE	71197	1708748.4	71244	47	1	0	28	1	47	1
10263569	27416864	2191/12/13 20:09	2192/1/4 13:30		URGENT	TRANSFER FROM HOSPITAL	HOME	Medicare	ENGLISH	MARRIED	WHITE	2191/12/13 13:13	2191/12/13 22:00	0	35241967	M	1	2192/2/6	22	68	1	TRUE	2191/12/20 18:09	2191/12/24 18:45	4	1	TRUE	2191/12/21 14:00	2191/12/20 22:10	2191/12/20 22:10	2191/12/21 2:00	3	0	0	0	3	0	0	TRUE	84725	2033418.1	84773	48	1	0	28	1	48	1
10264447	27667745	2138/7/1 1:44	2138/7/8 17:20		EW EMER.	EMERGENCY ROOM	HOME	Other	?	SINGLE	ASIAN	2138/6/30 22:58	2138/7/1 2:42	0	32823287	M	1		7	41	1	TRUE	2138/7/1 15:30	2138/7/2 15:11	1	1	TRUE	2138/7/1 16:00	2138/6/30 23:15	2138/6/30 23:15	2138/7/1 16:00	4	0	2	2	0	0	0	TRUE	65195	1564695.5			0	0	28	0	60	0
10264572	25328682	2110/2/17 1:39	2110/3/4 14:17		EW EMER.	EMERGENCY ROOM	REHAB	Other	ENGLISH		UNKNOWN	2110/2/17 0:03	2110/2/17 3:46	0	34149732	M	1		15	26	1	TRUE	2110/2/17 3:46	2110/2/21 3:24	4	1	TRUE	2110/2/17 4:00	2110/2/17 22:10	2110/2/17 4:00	2110/2/17 14:00	2	0	1	0	1	0	0	TRUE	54834	1316019.9			0	0	28	0	60	0
10264575	27726486	2183/1/10 7:15	2183/1/16 14:45		SURGICAL SAME DAY ADMISSION	PHYSICIAN REFERRAL	HOME HEALTH CARE	Other	ENGLISH	MARRIED	WHITE			0	31431400	M	1		6	79	1	TRUE	2183/1/10 9:29	2183/1/12 18:08	2.3800001	1	TRUE	2183/1/10 15:00	2183/1/10 12:21	2183/1/10 12:21	2183/1/10 12:00	4	2	0	0	1	0	1	TRUE	81459	1955025.5			0	0	28	0	60	0
10265021	22592515	2112/3/6 20:25	2112/3/8 15:16		EW EMER.	WALK-IN/SELF REFERRAL	HOME	Medicare	ENGLISH	SINGLE	WHITE	2112/3/6 15:58	2112/3/6 23:50	0	34038219	M	1		2	57	1	TRUE	2112/3/6 21:56	2112/3/7 10:28	0.54000002	1	TRUE	2112/3/7 0:00	2112/3/6 19:45	2112/3/6 19:45	2112/3/7 3:00	2	0	0	0	1	1	0	TRUE	55582	1333990			0	0	28	0	60	0
10265112	21747609	2124/8/1 0:18	2124/8/20 19:30		URGENT	TRANSFER FROM HOSPITAL	HOME HEALTH CARE	Medicare	?	SINGLE	HISPANIC/LATINO - PUERTO RICAN			0	34616742	M	1	2125/3/21	19	70	1	TRUE	2124/8/2 23:13	2124/8/8 21:41	5.9200001	1	TRUE	2124/8/7 14:00	2124/8/6 16:33	2124/8/6 16:33	2124/8/4 17:00	2	0	0	0	1	1	0	TRUE	60114	1442759.1	60345	231	1	0	28	0	60	0
10265140	22652255	2121/4/28 20:53	2121/5/4 17:30		OBSERVATION ADMIT	EMERGENCY ROOM	REHAB	Medicare	ENGLISH	MARRIED	BLACK/AFRICAN AMERICAN	2121/4/28 13:28	2121/4/28 23:05	0	36473302	F	0		6	79	1	TRUE	2121/4/28 21:33	2121/4/29 22:42	1.04	1	TRUE	2121/4/29 8:00	2121/4/28 14:30	2121/4/28 14:30	2121/4/29 9:00	2	0	0	0	0	2	0	TRUE	58922	1414149.5			0	0	28	0	60	0
10265482	29476567	2129/3/28 17:14	2129/4/15 17:07		EW EMER.	EMERGENCY ROOM	SKILLED NURSING FACILITY	Other	?	MARRIED	BLACK/CAPE VERDEAN	2129/3/28 12:45	2129/3/28 17:59	0	32976412	M	1		18	88	1	TRUE	2129/4/3 18:23	2129/4/8 18:04	5	1	TRUE	2129/4/3 20:00	2129/4/3 16:40	2129/4/3 16:40	2129/4/3 20:00	2	0	0	0	1	0	1	TRUE	61819	1483674.5			0	0	28	0	60	0
10267064	22670571	2183/10/23 14:03	2183/10/28 18:03		OBSERVATION ADMIT	TRANSFER FROM HOSPITAL	HOME HEALTH CARE	Other	ENGLISH	MARRIED	ASIAN - SOUTH EAST ASIAN	2183/10/23 10:37	2183/10/23 22:14	0	32146231	F	0		5	48	1	TRUE	2183/10/23 19:15	2183/10/26 12:41	2.71	1	TRUE	2183/10/24 0:00	2183/10/23 13:25	2183/10/23 13:25	2183/10/24 0:00	6	0	2	0	3	1	0	TRUE	81745	1961899.3			0	0	28	0	60	0
10267709	22950361	2184/3/9 20:21	2184/3/13 17:24		EW EMER.	EMERGENCY ROOM	SKILLED NURSING FACILITY	Medicare	ENGLISH	MARRIED	WHITE	2184/3/9 14:54	2184/3/10 1:24	0	32344444	M	1	2186/7/27	4	71	1	TRUE	2184/3/9 21:45	2184/3/13 17:24	3.8299999	1	TRUE	2184/3/10 2:00	2184/3/9 15:05	2184/3/9 15:05	2184/3/10 2:00	4	4	0	0	0	0	0	TRUE	81883	1965213.8	82753	870	1	0	28	0	60	0
10267709	27073079	2185/10/1 4:17	2185/10/8 16:33		EW EMER.	EMERGENCY ROOM	SKILLED NURSING FACILITY	Medicare	ENGLISH	MARRIED	WHITE	2185/10/1 0:31	2185/10/1 6:35	0	34167777	M	1	2186/7/27	7	72	3	FALSE	2185/10/1 6:35	2185/10/2 18:41	1.5	1	TRUE	2185/10/1 8:00	2185/9/30 10:59	2185/9/30 10:59	2185/10/1 8:00	2	0	0	0	0	2	0	TRUE	82454	1978902.6	82753	299	1	0	28	0	60	0
10268456	26803782	2170/7/30 3:41	2170/8/5 14:20		EW EMER.	EMERGENCY ROOM	REHAB	Medicare	ENGLISH	MARRIED	WHITE	2170/7/30 2:43	2170/7/30 4:10	0	34885239	F	0		6	68	1	TRUE	2170/7/30 4:10	2170/8/1 18:41	2.5799999	1	TRUE	2170/7/30 17:00	2170/7/30 14:34	2170/7/30 14:34	2170/7/30 7:00	2	1	0	0	1	0	0	TRUE	76912	1845892.3			0	0	28	0	60	0
10268465	26971392	2149/10/14 23:27	2149/11/8 15:30		URGENT	TRANSFER FROM HOSPITAL	CHRONIC/LONG TERM ACUTE CARE	Medicare	ENGLISH	MARRIED	WHITE			0	36126597	M	1		25	72	1	TRUE	2149/10/17 9:03	2149/11/7 11:23	21.08	2	FALSE	2149/10/20 14:00	2149/10/17 16:30	2149/10/17 16:30	2149/10/17 17:00	9	4	1	0	4	0	0	TRUE	69321	1663713			0	0	28	0	60	0
10268877	25238883	2181/2/28 22:53	2181/4/3 16:35		EW EMER.	EMERGENCY ROOM	CHRONIC/LONG TERM ACUTE CARE	Other	ENGLISH	SINGLE	WHITE	2181/2/28 21:39	2181/3/1 1:46	0	30109460	M	1	2181/5/5	34	64	1	TRUE	2181/2/28 22:54	2181/4/3 16:45	33.75	1	TRUE	2181/3/1 6:00	2181/3/1 1:00	2181/3/1 1:00	2181/3/1 3:00	2	2	0	0	0	0	0	TRUE	80778	1938694.9	80844	66	1	0	28	0	60	1
10269143	26081436	2122/6/26 18:06	2122/7/14 14:43		URGENT	TRANSFER FROM HOSPITAL	HOME HEALTH CARE	Medicare	?	SINGLE	HISPANIC OR LATINO			0	31374245	M	1		18	62	1	TRUE	2122/7/7 9:21	2122/7/9 16:25	2.29	1	TRUE	2122/7/7 20:00	2122/7/7 14:35	2122/7/7 14:35	2122/7/7 15:00	10	2	1	0	3	4	0	TRUE	59357	1424577.3			0	0	28	0	60	0
10269234	24100542	2151/6/3 13:12	2151/6/7 23:30	2151/6/7 23:30	URGENT	TRANSFER FROM HOSPITAL	DIED	Other	ENGLISH		UNKNOWN			1	32323717	F	0	2151/6/7	4	72	1	TRUE	2151/6/3 13:16	2151/6/8 2:37	4.54	1	TRUE	2151/6/3 18:00	2151/6/4 0:16	2151/6/3 18:00	2151/6/3 23:00	2	1	0	0	1	0	0	TRUE	69915	1677973.3	69919	4	1	1	4	1	4	1
10269246	22486511	2149/6/1 4:15	2149/6/11 15:08		EW EMER.	PHYSICIAN REFERRAL	HOME HEALTH CARE	Medicare	ENGLISH	SINGLE	BLACK/AFRICAN AMERICAN	2149/5/31 22:29	2149/6/1 5:45	0	31488097	M	1	2150/2/27	10	40	2	FALSE	2149/6/5 0:07	2149/6/11 15:40	6.6300001	2	FALSE	2149/6/5 8:00	2149/6/4 16:40	2149/6/4 16:40	2149/6/5 2:00	2	0	0	0	1	0	1	TRUE	69187	1660488.1	69454	267	1	0	28	0	60	0
10269246	24655748	2147/7/13 1:40	2147/8/1 19:00		OBSERVATION ADMIT	EMERGENCY ROOM	HOME HEALTH CARE	Other	ENGLISH	SINGLE	BLACK/AFRICAN AMERICAN	2147/7/12 12:23	2147/7/13 4:54	0	32262177	M	1	2150/2/27	19	38	1	TRUE	2147/7/19 19:51	2147/7/27 0:25	7.21	1	TRUE	2147/7/23 1:00	2147/7/21 22:00	2147/7/21 22:00	2147/7/20 10:00	2	0	0	0	1	0	1	TRUE	68500	1644019.9	69454	954	1	0	28	0	60	0
10269246	21328506	2149/12/15 4:38	2149/12/25 14:30		EW EMER.	PHYSICIAN REFERRAL	HOSPICE	Medicare	ENGLISH	SINGLE	BLACK/AFRICAN AMERICAN	2149/12/14 20:27	2149/12/15 5:50	0	38963956	M	1	2150/2/27	10	40	3	FALSE	2149/12/15 5:50	2149/12/15 22:26	0.70999998	1	TRUE	2149/12/15 8:00	2149/12/14 21:17	2149/12/14 21:17	2149/12/15 7:00	2	0	0	0	1	0	1	TRUE	69380	1665125.9	69454	74	1	0	28	0	60	1
10269308	23492376	2150/8/2 9:21	2150/8/8 15:00		DIRECT EMER.	PHYSICIAN REFERRAL	HOME	Medicare	ENGLISH	SINGLE	WHITE			0	30472064	M	1		6	49	1	TRUE	2150/8/2 20:52	2150/8/3 20:22	1	1	TRUE	2150/8/3 16:00	2150/8/2 23:15	2150/8/2 23:15	2150/8/2 23:00	4	0	0	0	0	0	4	TRUE	69610	1670660.9			0	0	28	0	60	0
10269842	25619331	2146/7/31 6:09	2146/8/3 17:43		EW EMER.	EMERGENCY ROOM	HOME HEALTH CARE	Medicare	ENGLISH	SINGLE	OTHER	2146/7/30 22:06	2146/7/31 8:05	0	39594159	F	0		3	89	1	TRUE	2146/7/31 6:10	2146/8/1 15:10	1.38	1	TRUE	2146/7/31 22:00	2146/7/31 2:14	2146/7/31 2:14	2146/7/31 9:00	2	0	0	0	1	0	1	TRUE	68147	1635534.1			0	0	28	0	60	0
10270064	21854468	2175/1/28 22:33	2175/1/29 11:30	2175/1/29 11:30	EW EMER.	EMERGENCY ROOM	DIED	Medicare	ENGLISH	MARRIED	UNKNOWN	2175/1/28 21:05	2175/1/29 0:19	1	32807761	M	1	2175/1/29	1	40	1	TRUE	2175/1/28 22:34	2175/1/30 16:08	1.75	1	TRUE	2175/1/29 21:00	2175/1/29 0:20	2175/1/29 0:20	2175/1/29 0:00	2	2	0	0	0	0	0	TRUE	78555	1885342.5	78556	1	1	1	1	1	1	1
10270108	29610423	2160/4/28 7:08	2160/5/20 15:56		EW EMER.	EMERGENCY ROOM	CHRONIC/LONG TERM ACUTE CARE	Medicaid	ENGLISH	SINGLE	UNKNOWN	2160/4/28 6:18	2160/4/28 8:10	0	30747816	M	1		22	60	2	FALSE	2160/4/28 8:10	2160/5/10 14:19	12.25	1	TRUE	2160/4/28 10:00	2160/4/28 6:40	2160/4/28 6:40	2160/4/28 9:00	7	0	2	0	1	0	4	TRUE	73167	1756016.1			0	0	28	0	60	0
10270108	24948752	2159/9/3 1:52	2159/9/23 17:40		EW EMER.	EMERGENCY ROOM	SKILLED NURSING FACILITY	Medicaid	ENGLISH	SINGLE	UNKNOWN	2159/9/2 19:10	2159/9/3 3:08	0	30901734	M	1		20	59	1	TRUE	2159/9/3 8:33	2159/9/6 22:00	3.5799999	1	TRUE	2159/9/3 9:00	2159/9/3 0:00	2159/9/3 0:00	2159/9/3 9:00	9	0	2	1	0	2	4	TRUE	72929	1750304.6			0	0	28	0	60	0
10270654	24788480	2157/11/10 16:13	2157/11/15 17:10		EW EMER.	EMERGENCY ROOM	CHRONIC/LONG TERM ACUTE CARE	Medicare	ENGLISH	SINGLE	WHITE	2157/11/10 12:58	2157/11/10 18:30	0	38467213	F	0	2159/5/16	5	53	1	TRUE	2157/11/10 18:30	2157/11/12 16:02	1.92	1	TRUE	2157/11/11 2:00	2157/11/10 18:45	2157/11/10 18:45	2157/11/11 16:00	2	0	0	0	1	1	0	TRUE	72267	1734426.5	72819	552	1	0	28	0	60	0
10270706	21972631	2161/4/10 20:46	2161/4/14 17:01		EW EMER.	EMERGENCY ROOM	HOME HEALTH CARE	Medicare	?	MARRIED	WHITE	2161/4/10 13:30	2161/4/10 21:49	0	33157713	F	0		4	87	1	TRUE	2161/4/10 21:49	2161/4/11 19:07	0.92000002	1	TRUE	2161/4/11 18:00	2161/4/10 14:15	2161/4/10 14:15	2161/4/11 1:00	2	0	0	0	1	1	0	TRUE	73514	1764357.9			0	0	28	0	60	0
10270870	20453543	2126/8/11 8:00	2126/8/17 15:18		SURGICAL SAME DAY ADMISSION	PHYSICIAN REFERRAL	HOME HEALTH CARE	Medicare	ENGLISH	DIVORCED	WHITE			0	38546470	M	1		6	66	1	TRUE	2126/8/11 12:15	2126/8/15 11:41	3.96	1	TRUE	2126/8/11 20:00	2126/8/11 13:40	2126/8/11 13:40	2126/8/11 16:00	2	1	0	0	1	0	0	TRUE	60853	1460484.4			0	0	28	0	60	0
10271174	26331353	2117/1/9 2:57	2117/1/9 2:19	2117/1/9 20:51	EW EMER.	EMERGENCY ROOM	DIED	Medicare	ENGLISH		UNKNOWN	2117/1/9 2:07	2117/1/9 6:24	1	34802446	M	1	2117/1/9	0	76	1	TRUE	2117/1/9 6:24	2117/1/10 2:19	0.82999998	1	TRUE	2117/1/9 17:00	2117/1/9 2:22	2117/1/9 2:22	2117/1/9 8:00	3	0	0	0	3	0	0	TRUE	57352	1376454.4	57352	0	1	1	0	1	0	1
10271227	20282439	2133/6/24 11:55	2133/6/28 19:35		EW EMER.	TRANSFER FROM HOSPITAL	CHRONIC/LONG TERM ACUTE CARE	Other	ENGLISH		UNKNOWN	2133/6/24 11:23	2133/6/24 13:02	0	35759923	M	1		4	89	1	TRUE	2133/6/24 13:02	2133/6/26 16:54	2.1300001	1	TRUE	2133/6/24 16:00	2133/6/24 11:30	2133/6/24 11:30	2133/6/24 14:00	3	0	0	0	3	0	0	TRUE	63362	1520701			0	0	28	0	60	0
10271338	28626686	2150/1/1 14:00	2150/1/5 19:17		DIRECT EMER.	PHYSICIAN REFERRAL	HOME HEALTH CARE	Other	ENGLISH	WIDOWED	WHITE			0	31925381	M	1		4	87	1	TRUE	2150/1/2 10:23	2150/1/4 14:49	2.1700001	1	TRUE	2150/1/2 16:00	2150/1/1 17:32	2150/1/1 17:32	2150/1/2 12:00	2	0	0	0	1	1	0	TRUE	69398	1665562.4			0	0	28	0	60	0
10271367	24962829	2127/7/7 20:21	2127/7/9 8:30	2127/7/9 8:30	EW EMER.	EMERGENCY ROOM	DIED	Medicare	ENGLISH		UNKNOWN	2127/7/7 19:19	2127/7/7 23:37	1	33708073	M	1	2127/7/9	2	85	1	TRUE	2127/7/7 20:21	2127/7/9 13:06	1.71	1	TRUE	2127/7/8 1:00	2127/7/7 19:40	2127/7/7 19:40	2127/7/8 1:00	10	2	1	0	4	0	3	TRUE	61183	1468412.4	61185	2	1	1	2	1	2	1
10272100	28953247	2182/7/18 10:30	2182/7/25 17:17		URGENT	PHYSICIAN REFERRAL	SKILLED NURSING FACILITY	Medicare	ENGLISH	WIDOWED	WHITE - OTHER EUROPEAN			0	32216017	F	0		7	85	1	TRUE	2182/7/19 10:50	2182/7/21 11:46	2.04	1	TRUE	2182/7/19 12:00	2182/7/18 17:15	2182/7/18 17:15	2182/7/19 13:00	2	1	0	0	1	0	0	TRUE	81284	1950826.9			0	0	28	0	60	0
10272120	25140024	2149/8/19 16:27	2149/8/27 17:47		EW EMER.	EMERGENCY ROOM	SKILLED NURSING FACILITY	Medicare	?	SINGLE	WHITE - OTHER EUROPEAN	2149/8/19 12:46	2149/8/19 17:55	0	35725614	F	0	2150/6/17	8	95	1	TRUE	2149/8/19 17:55	2149/8/24 23:54	5.25	1	TRUE	2149/8/19 20:00	2149/8/19 13:45	2149/8/19 13:45	2149/8/20 12:00	2	0	0	0	1	1	0	TRUE	69262	1662305.9	69564	302	1	0	28	0	60	0
10272312	20413831	2124/11/3 11:30	2124/11/8 19:30		ELECTIVE	PHYSICIAN REFERRAL	HOME HEALTH CARE	Medicare	ENGLISH	MARRIED	WHITE			0	37762456	M	1		5	78	1	TRUE	2124/11/3 18:02	2124/11/4 13:49	0.79000002	1	TRUE	2124/11/3 20:00	2124/11/3 11:35	2124/11/3 11:35	2124/11/3 19:00	4	2	0	0	0	2	0	TRUE	60207	1444986.1			0	0	28	0	60	0
10272425	22961529	2141/10/1 12:36	2141/10/8 13:00		OBSERVATION ADMIT	EMERGENCY ROOM	HOME HEALTH CARE	Other	ENGLISH	MARRIED	UNKNOWN	2141/10/1 10:42	2141/10/1 15:50	0	34473424	M	1	2142/1/9	7	67	1	TRUE	2141/10/1 15:50	2141/10/3 16:49	2.04	1	TRUE	2141/10/1 23:00	2141/10/1 11:20	2141/10/1 11:20	2141/10/1 17:00	5	2	0	0	3	0	0	TRUE	66383	1593207.9	66483	100	1	0	28	0	60	0
10273747	20500794	2148/4/27 18:48	2148/5/3 16:00		OBSERVATION ADMIT	TRANSFER FROM SKILLED NURSING FACILITY	SKILLED NURSING FACILITY	Medicare	ENGLISH	MARRIED	BLACK/AFRICAN AMERICAN	2148/4/27 12:56	2148/4/28 1:39	0	37974899	M	1	2148/8/23	6	65	1	TRUE	2148/4/28 0:34	2148/4/29 18:47	1.75	1	TRUE	2148/4/28 4:00	2148/4/27 13:19	2148/4/27 13:19	2148/4/28 3:00	9	0	2	0	4	3	0	TRUE	68784	1650816.6	68901	117	1	0	28	0	60	0
10274145	28546638	2172/11/28 15:43	2172/12/14 14:30		EW EMER.	EMERGENCY ROOM	HOME HEALTH CARE	Other	ENGLISH	MARRIED	WHITE	2172/11/28 12:10	2172/11/28 16:28	0	36007916	M	1		16	52	1	TRUE	2172/12/1 10:23	2172/12/12 13:00	11.13	1	TRUE	2172/12/5 8:00	2172/12/3 22:30	2172/12/3 22:30	2172/12/1 23:00	3	0	0	0	1	0	2	TRUE	77767	1866418.4			0	0	28	0	60	0
10274602	29778356	2163/4/12 12:25	2163/4/18 13:15		EW EMER.	TRANSFER FROM HOSPITAL	SKILLED NURSING FACILITY	Other	?	SINGLE	ASIAN - CHINESE	2163/4/12 3:34	2163/4/12 13:07	0	33494860	F	0		6	81	2	FALSE	2163/4/12 13:07	2163/4/18 14:03	6.04	1	TRUE	2163/4/15 13:00	2163/4/14 6:19	2163/4/14 6:19	2163/4/14 15:00	4	0	0	0	0	1	3	TRUE	74246	1781917.1			0	0	28	0	60	0
10274609	22037516	2127/5/5 18:53	2127/5/13 12:00		EW EMER.	EMERGENCY ROOM	SKILLED NURSING FACILITY	Medicare	ENGLISH	WIDOWED	WHITE	2127/5/5 16:33	2127/5/5 20:26	0	36306378	F	0	2127/5/15	8	84	1	TRUE	2127/5/5 18:53	2127/5/8 22:01	3.1700001	1	TRUE	2127/5/5 22:00	2127/5/5 17:01	2127/5/5 17:01	2127/5/5 23:00	2	1	0	0	1	0	0	TRUE	61120	1466898.9	61130	10	1	1	10	1	10	1
10274641	26745409	2117/7/28 15:17	2117/8/4 13:30		EW EMER.	PROCEDURE SITE	REHAB	Medicare	ENGLISH	MARRIED	WHITE			0	38533401	M	1		7	80	1	TRUE	2117/7/29 10:08	2117/7/30 17:29	1.29	1	TRUE	2117/7/29 15:00	2117/7/29 15:45	2117/7/29 15:00	2117/7/29 16:00	2	1	1	0	0	0	0	TRUE	57553	1381282.1			0	0	28	0	60	0
10274857	28804667	2157/3/23 20:02	2157/3/27 17:52		EW EMER.	EMERGENCY ROOM	HOSPICE	Medicare	ENGLISH	MARRIED	WHITE	2157/3/23 16:54	2157/3/23 21:10	0	31587707	M	1	2157/3/30	4	67	1	TRUE	2157/3/23 21:10	2157/3/25 20:46	1.96	1	TRUE	2157/3/23 22:00	2157/3/23 17:15	2157/3/23 17:15	2157/3/23 22:00	2	0	0	0	1	1	0	TRUE	72035	1728861.3	72042	7	1	1	7	1	7	1
10275551	29989089	2148/3/25 17:43	2148/4/7 17:45		URGENT	TRANSFER FROM HOSPITAL	CHRONIC/LONG TERM ACUTE CARE	Other	ENGLISH	SINGLE	WHITE			0	38701565	M	1		13	67	1	TRUE	2148/3/29 18:49	2148/4/3 19:26	5.04	1	TRUE	2148/4/1 16:00	2148/3/29 17:40	2148/3/29 17:40	2148/3/30 1:00	4	0	0	0	0	4	0	TRUE	68754	1650114.8			0	0	28	0	60	0
10275673	22260447	2159/7/12 5:03	2159/8/6 17:00		EW EMER.	PACU	SKILLED NURSING FACILITY	Medicare	ENGLISH	MARRIED	BLACK/AFRICAN AMERICAN			0	36186501	M	1		25	68	1	TRUE	2159/7/12 21:39	2159/7/22 18:48	9.8800001	1	TRUE	2159/7/13 2:00	2159/7/12 15:35	2159/7/12 15:35	2159/7/12 22:00	8	2	2	2	1	0	1	TRUE	72876	1749045.6			0	0	28	0	60	0
10275937	25098954	2124/10/30 10:55	2124/11/6 18:48		EW EMER.	EMERGENCY ROOM	HOME	Medicare	ENGLISH	MARRIED	BLACK/AFRICAN AMERICAN	2124/10/30 10:19	2124/10/30 11:49	0	34707760	M	1		7	78	1	TRUE	2124/11/2 15:44	2124/11/4 14:36	1.96	2	FALSE	2124/11/3 1:00	2124/11/2 22:36	2124/11/2 22:36	2124/11/2 18:00	2	0	0	0	1	0	1	TRUE	60206	1444959.8			0	0	28	0	60	0
10276559	27465871	2157/2/4 12:32	2157/2/7 18:39		EW EMER.	EMERGENCY ROOM	HOME	Other	ENGLISH	SINGLE	WHITE	2157/2/4 5:51	2157/2/4 19:57	0	34327075	M	1		3	61	1	TRUE	2157/2/4 18:56	2157/2/5 21:02	1.13	1	TRUE	2157/2/5 1:00	2157/2/4 20:32	2157/2/4 20:32	2157/2/4 21:00	3	0	2	1	0	0	0	TRUE	71988	1727731			0	0	28	0	60	0
10276569	26586274	2139/9/29 11:49	2139/10/10 16:28		DIRECT EMER.	PHYSICIAN REFERRAL	HOME HEALTH CARE	Other	ENGLISH	MARRIED	WHITE			0	32640218	M	1		11	70	1	TRUE	2139/9/29 13:13	2139/10/4 15:06	5.0799999	1	TRUE	2139/9/29 20:00	2139/9/29 12:00	2139/9/29 12:00	2139/9/29 15:00	2	0	0	2	0	0	0	TRUE	65650	1575613.1			0	0	28	0	60	0
10276690	24898739	2191/8/19 20:10	2191/8/23 16:40		OBSERVATION ADMIT	EMERGENCY ROOM	HOME	Other	?	DIVORCED	HISPANIC/LATINO - GUATEMALAN	2191/8/19 11:28	2191/8/19 23:46	0	39627400	F	0		4	60	1	TRUE	2191/8/19 20:36	2191/8/21 22:30	2.0799999	1	TRUE	2191/8/20 2:00	2191/8/19 13:06	2191/8/19 13:06	2191/8/20 3:00	2	0	1	0	1	0	0	TRUE	84602	2030468.5			0	0	28	0	60	0
10277119	21412538	2182/10/19 17:30	2182/10/29 13:30		EW EMER.	EMERGENCY ROOM	REHAB	Other	ENGLISH	WIDOWED	WHITE	2182/10/19 12:41	2182/10/19 19:12	0	31235375	F	0		10	57	1	TRUE	2182/10/19 17:31	2182/10/21 18:25	2.04	1	TRUE	2182/10/19 20:00	2182/10/19 13:00	2182/10/19 13:00	2182/10/19 23:00	2	1	0	0	1	0	0	TRUE	81376	1953041.5			0	0	28	0	60	0
10277119	24333162	2182/10/30 17:20	2182/11/4 17:20		EW EMER.	EMERGENCY ROOM	REHAB	Other	ENGLISH	WIDOWED	WHITE	2182/10/30 6:31	2182/10/30 18:45	0	37741680	F	0		5	57	2	FALSE	2182/10/30 17:20	2182/11/1 15:29	1.92	1	TRUE	2182/10/30 22:00	2182/10/30 19:42	2182/10/30 19:42	2182/10/31 9:00	2	0	0	0	1	1	0	TRUE	81387	1953305.3			0	0	28	0	60	0
10277901	23194882	2136/11/12 20:52	2136/11/24 17:37		EW EMER.	EMERGENCY ROOM	HOME HEALTH CARE	Medicare	?	MARRIED	ASIAN	2136/11/12 18:34	2136/11/12 22:26	0	39832218	M	1	2137/6/14	12	91	1	TRUE	2136/11/12 20:53	2136/11/17 17:56	4.8800001	1	TRUE	2136/11/13 0:00	2136/11/12 18:40	2136/11/12 18:40	2136/11/13 0:00	2	0	0	0	1	1	0	TRUE	64599	1550397	64813	214	1	0	28	0	60	0
10278344	26707489	2157/5/22 16:03	2157/5/27 20:05		EW EMER.	EMERGENCY ROOM	HOME HEALTH CARE	Medicare	ENGLISH	MARRIED	WHITE	2157/5/22 10:04	2157/5/22 18:34	0	37273986	M	1		5	73	1	TRUE	2157/5/22 18:34	2157/5/23 10:03	0.67000002	1	TRUE	2157/5/22 20:00	2157/5/22 10:25	2157/5/22 10:25	2157/5/23 3:00	3	0	0	3	0	0	0	TRUE	72095	1730298.5			0	0	28	0	60	0
10279520	21389738	2118/11/19 20:34	2118/12/5 13:34		EW EMER.	EMERGENCY ROOM	SKILLED NURSING FACILITY	Other	ENGLISH	MARRIED	UNKNOWN	2118/11/19 18:48	2118/11/19 22:45	0	31507851	F	0		16	87	1	TRUE	2118/11/19 22:45	2118/11/27 15:31	7.71	1	TRUE	2118/11/21 8:00	2118/11/19 20:10	2118/11/19 20:10	2118/11/19 23:00	3	2	0	0	1	0	0	TRUE	58031	1392766.8			0	0	28	0	60	0
10280054	20177063	2143/4/26 14:59	2143/5/22 15:39		EW EMER.	EMERGENCY ROOM	CHRONIC/LONG TERM ACUTE CARE	Medicare	ENGLISH	MARRIED	WHITE	2143/4/26 11:18	2143/4/26 15:30	0	33209656	M	1		26	31	1	TRUE	2143/4/26 15:30	2143/5/3 16:37	7.04	1	TRUE	2143/4/29 10:00	2143/4/26 11:40	2143/4/26 11:40	2143/4/26 18:00	2	2	0	0	0	0	0	TRUE	66955	1606935.5			0	0	28	0	60	0
10280129	21648590	2171/3/25 0:46	2171/3/27 14:07	2171/3/27 14:07	EW EMER.	EMERGENCY ROOM	DIED	Other	ENGLISH	MARRIED	BLACK/AFRICAN AMERICAN	2171/3/24 22:50	2171/3/25 0:45	1	37686710	M	1	2171/3/27	2	63	1	TRUE	2171/3/25 0:47	2171/3/27 16:16	2.6700001	1	TRUE	2171/3/25 3:00	2171/3/24 23:05	2171/3/24 23:05	2171/3/25 3:00	6	0	2	0	1	0	3	TRUE	77150	1851600.9	77152	2	1	1	2	1	2	1
10280267	28165613	2152/3/7 18:10	2152/3/18 16:00		URGENT	TRANSFER FROM HOSPITAL	HOME HEALTH CARE	Other	ENGLISH	MARRIED	WHITE			0	32289289	M	1		11	54	1	TRUE	2152/3/13 10:33	2152/3/15 19:00	2.3800001	1	TRUE	2152/3/13 11:00	2152/3/13 12:23	2152/3/13 11:00	2152/3/13 12:00	2	0	1	0	1	0	0	TRUE	70199	1684786.5			0	0	28	0	60	0
10281385	28192801	2197/12/9 21:59	2197/12/19 14:34		EW EMER.	EMERGENCY ROOM	SKILLED NURSING FACILITY	Medicare	?	MARRIED	WHITE	2197/12/9 20:41	2197/12/9 22:55	0	31489281	F	0		10	78	1	TRUE	2197/12/9 22:55	2197/12/13 19:19	3.8800001	1	TRUE	2197/12/10 10:00	2197/12/10 10:04	2197/12/10 10:00	2197/12/10 18:00	2	1	0	0	1	0	0	TRUE	86906	2085767			0	0	28	0	60	0
10281589	21274326	2171/10/8 18:42	2171/10/19 16:45		EW EMER.	EMERGENCY ROOM	HOME	Medicare	ENGLISH	SINGLE	WHITE	2171/10/8 16:57	2171/10/8 20:24	0	32623618	F	0		11	46	2	FALSE	2171/10/8 20:24	2171/10/10 17:18	1.88	1	TRUE	2171/10/10 12:00	2171/10/8 18:26	2171/10/8 18:26	2171/10/8 23:00	6	0	3	3	0	0	0	TRUE	77347	1856348.4			0	0	28	0	60	0
10281589	20319813	2172/4/8 16:53	2172/4/12 18:45		URGENT	TRANSFER FROM HOSPITAL	HOME HEALTH CARE	Medicare	ENGLISH	SINGLE	WHITE			0	33714738	F	0		4	47	3	FALSE	2172/4/8 16:53	2172/4/9 18:21	1.08	1	TRUE	2172/4/8 18:00	2172/4/8 17:53	2172/4/8 17:53	2172/4/8 18:00	5	0	2	3	0	0	0	TRUE	77530	1860736.9			0	0	28	0	60	0
10281759	22790694	2178/4/8 23:07	2178/4/13 16:00		URGENT	TRANSFER FROM HOSPITAL	HOME HEALTH CARE	Other	ENGLISH	MARRIED	WHITE	2178/4/8 17:22	2178/4/9 0:23	0	31840907	F	0	2178/6/8	5	70	1	TRUE	2178/4/9 0:23	2178/4/10 0:54	1	1	TRUE	2178/4/9 6:00	2178/4/8 17:30	2178/4/8 17:30	2178/4/9 2:00	2	0	0	0	0	2	0	TRUE	79722	1913328.4	79782	60	1	0	28	0	60	1
10282162	23616523	2116/12/21 11:45	2116/12/27 17:00		EW EMER.	EMERGENCY ROOM	HOME HEALTH CARE	Medicare	?	SINGLE	HISPANIC/LATINO - PUERTO RICAN	2116/12/21 10:04	2116/12/21 13:32	0	37766671	F	0	2118/3/29	6	82	3	FALSE	2116/12/21 13:32	2116/12/23 18:57	2.21	1	TRUE	2116/12/21 15:00	2116/12/21 10:20	2116/12/21 10:20	2116/12/21 14:00	2	2	0	0	0	0	0	TRUE	57333	1376005.5	57796	463	1	0	28	0	60	0
10282162	29539628	2116/2/17 14:25	2116/2/26 17:30		EW EMER.	EMERGENCY ROOM	HOME HEALTH CARE	Medicare	?	SINGLE	HISPANIC/LATINO - PUERTO RICAN	2116/2/17 12:09	2116/2/17 16:02	0	38138471	F	0	2118/3/29	9	82	1	TRUE	2116/2/17 16:02	2116/2/22 23:02	5.29	1	TRUE	2116/2/21 8:00	2116/2/20 14:05	2116/2/20 14:05	2116/2/20 1:00	2	0	0	0	1	0	1	TRUE	57025	1368616.1	57796	771	1	0	28	0	60	0
10282894	23435603	2159/5/11 17:08	2159/5/14 15:30		URGENT	TRANSFER FROM HOSPITAL	CHRONIC/LONG TERM ACUTE CARE	Medicare	ENGLISH	MARRIED	WHITE			0	39460638	F	0	2159/9/11	3	69	1	TRUE	2159/5/11 17:09	2159/5/14 15:31	2.9200001	1	TRUE	2159/5/11 20:00	2159/5/11 18:50	2159/5/11 18:50	2159/5/11 23:00	4	3	0	0	0	0	1	TRUE	72814	1747553.1	72937	123	1	0	28	0	60	0
10282975	22609179	2160/10/5 20:31	2160/10/12 17:00		URGENT	TRANSFER FROM HOSPITAL	HOME HEALTH CARE	Medicare	ENGLISH	MARRIED	WHITE			0	39077741	F	0	2161/11/17	7	49	1	TRUE	2160/10/6 15:15	2160/10/7 15:42	1	1	TRUE	2160/10/7 3:00	2160/10/5 21:00	2160/10/5 21:00	2160/10/6 16:00	5	0	0	0	1	0	4	TRUE	73328	1759887.3	73735	407	1	0	28	0	60	0
10283047	29932100	2182/12/13 1:04	2182/12/16 17:30	2182/12/16 17:30	EW EMER.	EMERGENCY ROOM	DIED	Medicaid	ENGLISH	MARRIED	WHITE	2182/12/12 22:00	2182/12/13 2:08	1	30219541	F	0	2182/12/16	3	48	1	TRUE	2182/12/13 2:08	2182/12/16 22:00	3.8299999	1	TRUE	2182/12/13 4:00	2182/12/13 0:15	2182/12/13 0:15	2182/12/13 2:00	6	0	1	4	0	1	0	TRUE	81431	1954346.1	81434	3	1	1	3	1	3	1
10283452	24697328	2122/9/7 7:30	2122/9/14 17:15		SURGICAL SAME DAY ADMISSION	PHYSICIAN REFERRAL	HOME HEALTH CARE	Medicare	ENGLISH	SINGLE	WHITE			0	38885377	M	1		7	69	1	TRUE	2122/9/7 23:54	2122/9/10 16:27	2.71	1	TRUE	2122/9/8 2:00	2122/9/8 0:22	2122/9/8 0:22	2122/9/8 0:00	7	2	1	0	0	0	4	TRUE	59419	1426080			0	0	28	0	60	0
10283819	21310758	2161/4/13 7:15	2161/5/4 14:40		SURGICAL SAME DAY ADMISSION	PHYSICIAN REFERRAL	HOME HEALTH CARE	Other	ENGLISH	MARRIED	PORTUGUESE			0	34032767	M	1	2162/3/4	21	59	1	TRUE	2161/4/15 4:49	2161/4/17 17:10	2.54	1	TRUE	2161/4/15 16:00	2161/4/15 5:02	2161/4/15 5:02	2161/4/15 5:00	3	0	0	0	1	0	2	TRUE	73519	1764460.9	73842	323	1	0	28	0	60	0
10283819	21802543	2161/5/5 14:34	2161/5/24 16:00		EW EMER.	EMERGENCY ROOM	HOME HEALTH CARE	Other	ENGLISH	MARRIED	PORTUGUESE	2161/5/5 13:53	2161/5/5 15:32	0	34197712	M	1	2162/3/4	19	59	2	FALSE	2161/5/5 15:32	2161/5/13 17:52	8.0799999	1	TRUE	2161/5/5 20:00	2161/5/6 2:15	2161/5/5 20:00	2161/5/5 18:00	2	1	0	0	1	0	0	TRUE	73539	1764951.5	73842	303	1	0	28	0	60	0
10283863	27425584	2161/4/29 5:51	2161/5/9 17:20		OBSERVATION ADMIT	EMERGENCY ROOM	SKILLED NURSING FACILITY	Other	ENGLISH	MARRIED	WHITE	2161/4/29 1:19	2161/4/29 5:34	0	34162009	F	0		10	65	1	TRUE	2161/4/29 5:52	2161/5/1 18:12	2.54	1	TRUE	2161/4/29 9:00	2161/4/29 1:50	2161/4/29 1:50	2161/4/29 10:00	2	0	0	0	0	0	2	TRUE	73533	1764797.9			0	0	28	0	60	0
10284192	21832485	2160/4/18 7:45	2160/4/23 18:57		ELECTIVE	PHYSICIAN REFERRAL	HOME HEALTH CARE	Medicare	ENGLISH	MARRIED	HISPANIC OR LATINO			0	34088124	F	0		5	66	1	TRUE	2160/4/18 12:01	2160/4/19 15:30	1.13	1	TRUE	2160/4/18 20:00	2160/4/18 16:00	2160/4/18 16:00	2160/4/18 19:00	3	2	1	0	0	0	0	TRUE	73157	1755780.1			0	0	28	0	60	0
10284297	27312995	2138/12/16 23:41	2138/12/25 10:30	2138/12/25 10:30	EW EMER.	EMERGENCY ROOM	DIED	Medicaid	?	MARRIED	BLACK/AFRICAN	2138/12/16 23:01	2138/12/17 0:35	1	35221278	M	1	2138/12/25	9	78	1	TRUE	2138/12/17 0:35	2138/12/25 14:12	8.5799999	1	TRUE	2138/12/17 1:00	2138/12/16 23:30	2138/12/16 23:30	2138/12/17 1:00	2	2	0	0	0	0	0	TRUE	65364	1568736.5	65372	8	1	1	8	1	8	1
10284497	23736151	2172/1/8 22:43	2172/2/17 16:50		EW EMER.	PHYSICIAN REFERRAL	HOME HEALTH CARE	Other	?	SINGLE	OTHER	2172/1/8 11:59	2172/1/9 2:00	0	30848777	M	1		40	51	1	TRUE	2172/1/8 22:44	2172/1/13 21:54	4.96	1	TRUE	2172/1/9 3:00	2172/1/8 13:00	2172/1/8 13:00	2172/1/9 3:00	5	0	2	2	0	0	1	TRUE	77439	1858558.8			0	0	28	0	60	0
10284532	25800625	2125/1/24 22:12	2125/2/1 16:25		URGENT	TRANSFER FROM HOSPITAL	SKILLED NURSING FACILITY	Other	ENGLISH	MARRIED	WHITE			0	34021895	M	1		8	85	1	TRUE	2125/1/24 22:13	2125/1/26 7:46	1.38	1	TRUE	2125/1/25 1:00	2125/1/25 4:31	2125/1/25 1:00	2125/1/24 23:00	5	0	0	0	3	0	2	TRUE	60289	1446958.3			0	0	28	0	60	0
10284990	29805710	2186/11/30 14:03	2186/12/4 12:19		DIRECT EMER.	PHYSICIAN REFERRAL	HOME	Medicaid	?	MARRIED	ASIAN - CHINESE			0	37508738	M	1	2187/8/2	4	53	1	TRUE	2186/11/30 14:04	2186/12/2 0:34	1.42	1	TRUE	2186/11/30 15:00	2186/11/30 14:12	2186/11/30 14:12	2186/11/30 15:00	4	0	2	2	0	0	0	TRUE	82879	1989110.1	83124	245	1	0	28	0	60	0
10284990	25364599	2187/7/30 16:49	2187/8/2 3:45	2187/8/2 3:45	EW EMER.	EMERGENCY ROOM	DIED	Medicaid	?	MARRIED	ASIAN - CHINESE	2187/7/30 12:00	2187/7/30 20:38	1	38789436	M	1	2187/8/2	3	54	2	FALSE	2187/7/30 16:50	2187/7/31 19:11	1.13	1	TRUE	2187/7/30 23:00	2187/7/30 13:05	2187/7/30 13:05	2187/7/31 2:00	2	0	0	0	1	0	1	TRUE	83121	1994920.8	83124	3	1	1	3	1	3	1
10285325	24491503	2160/8/6 7:15	2160/8/18 19:00	2160/8/18 19:00	SURGICAL SAME DAY ADMISSION	PHYSICIAN REFERRAL	DIED	Medicare	ENGLISH	MARRIED	WHITE			1	34972817	M	1	2160/8/18	12	69	1	TRUE	2160/8/8 21:35	2160/8/18 22:54	10.04	1	TRUE	2160/8/9 15:00	2160/8/8 21:00	2160/8/8 21:00	2160/8/8 22:00	6	0	1	2	0	1	2	TRUE	73269	1758477.5	73279	10	1	1	10	1	10	1
10285349	29359261	2117/7/25 18:23	2117/8/5 17:00		EW EMER.	PROCEDURE SITE	HOME HEALTH CARE	Other	ENGLISH	MARRIED	WHITE			0	30244875	M	1		11	75	1	TRUE	2117/7/30 11:52	2117/8/2 16:13	3.21	1	TRUE	2117/7/30 14:00	2117/7/30 14:16	2117/7/30 14:00	2117/7/30 15:00	3	2	0	0	0	0	1	TRUE	57554	1381307.8			0	0	28	0	60	0
10285708	24782848	2167/9/19 19:52	2167/9/22 11:30	2167/9/22 11:30	URGENT	TRANSFER FROM HOSPITAL	DIED	Other	ENGLISH	SINGLE	WHITE			1	38360523	F	0	2167/9/22	3	81	1	TRUE	2167/9/19 19:52	2167/9/22 13:00	2.75	1	TRUE	2167/9/19 20:00	2167/9/19 20:03	2167/9/19 20:00	2167/9/19 20:00	4	0	0	0	4	0	0	TRUE	75867	1820827.9	75870	3	1	1	3	1	3	1
10286301	28567609	2140/5/24 4:30	2140/6/3 19:41		URGENT	TRANSFER FROM HOSPITAL	HOME HEALTH CARE	Other	ENGLISH		UNKNOWN	2140/5/24 0:58	2140/5/24 6:38	0	36378944	M	1		10	62	1	TRUE	2140/5/24 6:38	2140/5/31 18:59	7.5	1	TRUE	2140/5/24 8:00	2140/5/24 1:40	2140/5/24 1:40	2140/5/24 9:00	3	0	2	1	0	0	0	TRUE	65888	1581318.6			0	0	28	0	60	0
10286475	21128250	2148/4/14 20:18	2148/4/15 7:54	2148/4/15 7:54	URGENT	TRANSFER FROM SKILLED NURSING FACILITY	DIED	Medicare	ENGLISH	WIDOWED	WHITE	2148/4/14 18:07	2148/4/14 22:18	1	34110138	M	1	2148/4/15	1	91	4	FALSE	2148/4/14 21:25	2148/4/15 10:54	0.54000002	1	TRUE	2148/4/14 23:00	2148/4/14 18:20	2148/4/14 18:20	2148/4/14 23:00	3	0	0	0	1	0	2	TRUE	68770	1650501.5	68771	1	1	1	1	1	1	1
10286972	21106212	2163/4/2 1:41	2163/4/17 14:55		EW EMER.	EMERGENCY ROOM	SKILLED NURSING FACILITY	Other	?	SINGLE	WHITE	2163/4/2 0:18	2163/4/2 2:52	0	35884839	M	1		15	45	1	TRUE	2163/4/2 2:52	2163/4/8 11:12	6.3800001	1	TRUE	2163/4/2 10:00	2163/4/2 0:52	2163/4/2 0:52	2163/4/2 5:00	2	0	2	0	0	0	0	TRUE	74236	1781667			0	0	28	0	60	0
10287015	27614346	2170/2/9 23:46	2170/2/12 18:00		OBSERVATION ADMIT	EMERGENCY ROOM	HOME HEALTH CARE	Other	ENGLISH	MARRIED	UNKNOWN	2170/2/9 21:30	2170/2/10 3:28	0	37924967	M	1		3	68	1	TRUE	2170/2/9 23:47	2170/2/11 14:16	1.63	1	TRUE	2170/2/10 6:00	2170/2/10 1:02	2170/2/10 1:02	2170/2/10 5:00	2	0	0	0	1	0	1	TRUE	76741	1841807.8			0	0	28	0	60	0
10287348	23806152	2191/7/29 16:44	2191/7/31 15:45		EW EMER.	EMERGENCY ROOM	HOME	Other	ENGLISH	MARRIED	WHITE	2191/7/29 14:44	2191/7/29 17:51	0	33542614	M	1	2195/9/8	2	63	3	FALSE	2191/7/29 17:51	2191/7/30 19:29	1.08	1	TRUE	2191/7/29 22:00	2191/7/29 18:39	2191/7/29 18:39	2191/7/30 5:00	2	0	1	0	1	0	0	TRUE	84581	2029961.9	86083	1502	1	0	28	0	60	0
10287696	25425030	2148/4/5 0:21	2148/4/6 8:00		EW EMER.	EMERGENCY ROOM	DIED	Other	ENGLISH		UNABLE TO OBTAIN	2148/4/4 23:37	2148/4/5 0:47	0	34287288	F	0	2148/4/7	1	23	1	TRUE	2148/4/5 0:47	2148/4/7 20:13	2.8299999	1	TRUE	2148/4/5 2:00	2148/4/5 0:15	2148/4/5 0:15	2148/4/5 2:00	2	0	1	0	1	0	0	TRUE	68761	1650264.8	68763	2	1	1	2	1	2	1
10288034	26588555	2173/9/10 15:17	2173/9/15 13:44		DIRECT EMER.	PHYSICIAN REFERRAL	HOME HEALTH CARE	Other	ENGLISH	MARRIED	WHITE - RUSSIAN			0	36748082	M	1		5	59	1	TRUE	2173/9/10 15:20	2173/9/11 16:19	1.04	1	TRUE	2173/9/10 16:00	2173/9/10 12:30	2173/9/10 12:30	2173/9/10 19:00	2	1	1	0	0	0	0	TRUE	78050	1873215.4			0	0	28	0	60	0
10288279	27712427	2113/11/2 20:12	2113/11/7 18:53		EW EMER.	EMERGENCY ROOM	SKILLED NURSING FACILITY	Other	?	MARRIED	ASIAN	2113/11/2 15:39	2113/11/2 22:44	0	32716397	F	0	2114/9/15	5	76	1	TRUE	2113/11/2 22:44	2113/11/4 22:23	2	1	TRUE	2113/11/3 2:00	2113/11/2 16:20	2113/11/2 16:20	2113/11/3 4:00	8	0	3	0	1	0	4	TRUE	56188	1348534.8	56505	317	1	0	28	0	60	0
10288279	21750307	2114/9/7 14:19	2114/9/15 10:10	2114/9/15 10:10	EW EMER.	EMERGENCY ROOM	DIED	Other	?	MARRIED	ASIAN	2114/9/7 10:57	2114/9/7 21:14	1	34078845	F	0	2114/9/15	8	77	2	FALSE	2114/9/7 20:19	2114/9/15 13:24	7.71	1	TRUE	2114/9/8 3:00	2114/9/7 20:20	2114/9/7 20:20	2114/9/7 22:00	8	0	2	1	1	0	4	TRUE	56497	1355948.3	56505	8	1	1	8	1	8	1
10288512	22305507	2195/3/24 22:51	2195/4/29 14:20		EW EMER.	EMERGENCY ROOM	CHRONIC/LONG TERM ACUTE CARE	Other	ENGLISH	MARRIED	WHITE	2195/3/24 18:38	2195/3/24 23:42	0	35803462	M	1		36	33	1	TRUE	2195/4/14 15:49	2195/4/20 15:23	6	2	FALSE	2195/4/16 13:00	2195/4/14 20:00	2195/4/14 20:00	2195/4/14 16:00	4	0	0	4	0	0	0	TRUE	85936	2062479.9			0	0	28	0	60	0
10288867	26870369	2196/9/9 1:16	2196/9/13 20:03		EW EMER.	EMERGENCY ROOM	DIED	Other	?	MARRIED	HISPANIC/LATINO - PUERTO RICAN	2196/9/8 22:07	2196/9/9 2:47	0	39812813	M	1	2196/9/13	4	72	3	FALSE	2196/9/9 2:47	2196/9/12 4:07	3.0799999	1	TRUE	2196/9/9 5:00	2196/9/8 22:30	2196/9/8 22:30	2196/9/9 5:00	4	0	3	0	1	0	0	TRUE	86450	2074802.8	86454	4	1	1	4	1	4	1
10289125	25484210	2131/6/7 7:05	2131/6/10 14:55		EW EMER.	EMERGENCY ROOM	DIED	Other	ENGLISH		UNKNOWN	2131/6/7 5:47	2131/6/7 7:44	0	37716176	M	1	2131/6/11	3	29	1	TRUE	2131/6/7 7:07	2131/6/11 9:07	4.0799999	1	TRUE	2131/6/7 15:00	2131/6/7 8:33	2131/6/7 8:33	2131/6/7 8:00	2	2	0	0	0	0	0	TRUE	62614	1502743.1	62618	4	1	1	4	1	4	1
10289146	23775447	2152/5/9 7:38	2152/5/16 17:48		EW EMER.	EMERGENCY ROOM	SKILLED NURSING FACILITY	Medicare	ENGLISH	SINGLE	OTHER	2152/5/9 2:22	2152/5/9 8:43	0	38789221	M	1		7	77	2	FALSE	2152/5/9 8:43	2152/5/11 16:34	2.3299999	1	TRUE	2152/5/9 10:00	2152/5/9 3:00	2152/5/9 3:00	2152/5/9 12:00	4	0	0	0	4	0	0	TRUE	70256	1686152.8			0	0	28	0	60	0
10289851	24542572	2155/4/30 19:55	2155/5/2 19:00	2155/5/2 19:00	EW EMER.	EMERGENCY ROOM	DIED	Medicare	ENGLISH	WIDOWED	WHITE	2155/4/30 11:24	2155/4/30 20:48	1	35410487	M	1	2155/5/2	2	93	1	TRUE	2155/4/30 20:48	2155/5/2 19:03	1.96	1	TRUE	2155/4/30 23:00	2155/4/30 12:00	2155/4/30 12:00	2155/4/30 22:00	8	0	3	0	1	0	4	TRUE	71342	1712228.8	71344	2	1	1	2	1	2	1
10289911	26556117	2183/12/19 1:20	2184/1/24 14:45		EW EMER.	PACU	OTHER FACILITY	Other	ENGLISH	MARRIED	OTHER			0	37323964	M	1		36	49	1	TRUE	2184/1/4 11:18	2184/1/6 22:38	2.46	1	TRUE	2184/1/5 13:00	2184/1/4 1:22	2184/1/4 1:22	2184/1/4 12:00	7	0	2	0	0	1	4	TRUE	81818	1963643.4			0	0	28	0	60	0
10289937	25495505	2118/4/14 20:22	2118/4/19 18:05		EW EMER.	TRANSFER FROM SKILLED NURSING FACILITY	SKILLED NURSING FACILITY	Medicare	ENGLISH	WIDOWED	BLACK/AFRICAN AMERICAN	2118/4/14 17:06	2118/4/14 23:10	0	32091208	F	0	2118/5/25	5	91	1	TRUE	2118/4/14 23:10	2118/4/17 16:16	2.71	1	TRUE	2118/4/15 4:00	2118/4/14 18:06	2118/4/14 18:06	2118/4/15 5:00	2	0	0	0	1	1	0	TRUE	57812	1387511.1	57853	41	1	0	28	1	41	1
10289937	25305823	2118/4/23 11:36	2118/5/1 15:37		EW EMER.	TRANSFER FROM SKILLED NURSING FACILITY	SKILLED NURSING FACILITY	Medicare	ENGLISH	WIDOWED	BLACK/AFRICAN AMERICAN	2118/4/22 20:35	2118/4/23 13:04	0	34137962	F	0	2118/5/25	8	91	2	FALSE	2118/4/23 20:30	2118/4/26 18:57	2.9200001	1	TRUE	2118/4/24 3:00	2118/4/24 3:02	2118/4/24 3:00	2118/4/23 21:00	4	0	0	0	1	1	2	TRUE	57821	1387724.5	57853	32	1	0	28	1	32	1
10289973	26155040	2120/7/12 14:33	2120/7/30 17:15		EW EMER.	EMERGENCY ROOM	CHRONIC/LONG TERM ACUTE CARE	Other	ENGLISH	SINGLE	WHITE	2120/7/12 11:00	2120/7/12 12:00	0	30201512	M	1		18	52	1	TRUE	2120/7/12 14:34	2120/7/30 18:18	18.17	1	TRUE	2120/7/13 14:00	2120/7/12 21:42	2120/7/12 21:42	2120/7/12 23:00	3	2	0	0	1	0	0	TRUE	58632	1407182.6			0	0	28	0	60	0
10290183	20780027	2188/1/3 13:18	2188/1/31 13:05	2188/1/31 13:05	DIRECT EMER.	PHYSICIAN REFERRAL	DIED	Medicare	ENGLISH	MARRIED	WHITE			1	33086644	M	1	2188/1/31	28	70	1	TRUE	2188/1/15 21:29	2188/1/20 15:16	4.75	1	TRUE	2188/1/16 0:00	2188/1/15 14:37	2188/1/15 14:37	2188/1/15 22:00	7	2	2	0	0	0	3	TRUE	83290	1998981.5	83306	16	1	1	16	1	16	1
10290183	20780027	2188/1/3 13:18	2188/1/31 13:05	2188/1/31 13:05	DIRECT EMER.	PHYSICIAN REFERRAL	DIED	Medicare	ENGLISH	MARRIED	WHITE			1	39061542	M	1	2188/1/31	28	70	1	TRUE	2188/1/24 20:14	2188/1/31 15:33	6.79	2	FALSE	2188/1/27 10:00	2188/1/25 1:55	2188/1/25 1:55	2188/1/24 21:00	6	0	0	0	1	1	4	TRUE	83299	1999196.3	83306	7	1	1	7	1	7	1
10290812	25920662	2133/5/17 20:25	2133/5/29 7:30	2133/5/29 7:30	EW EMER.	EMERGENCY ROOM	DIED	Other	ENGLISH	MARRIED	WHITE	2133/5/17 17:06	2133/5/17 22:17	1	33817425	M	1	2133/5/29	12	68	2	FALSE	2133/5/17 22:17	2133/5/20 14:11	2.6700001	1	TRUE	2133/5/18 2:00	2133/5/17 17:30	2133/5/17 17:30	2133/5/17 23:00	4	0	0	0	4	0	0	TRUE	63324	1519798.4	63336	12	1	1	12	1	12	1
10291088	24270005	2128/5/10 2:03	2128/5/14 12:03		EW EMER.	EMERGENCY ROOM	HOME HEALTH CARE	Medicare	ENGLISH	SINGLE	BLACK/AFRICAN AMERICAN	2128/5/9 22:39	2128/5/10 4:13	0	36685020	F	0	2129/5/20	4	82	1	TRUE	2128/5/10 4:13	2128/5/11 18:26	1.58	1	TRUE	2128/5/10 6:00	2128/5/9 23:21	2128/5/9 23:21	2128/5/10 5:00	3	0	0	0	1	0	2	TRUE	61491	1475788.1	61866	375	1	0	28	0	60	0
10291088	29285664	2128/10/3 20:00	2128/10/11 20:25		EW EMER.	EMERGENCY ROOM	SKILLED NURSING FACILITY	Medicare	ENGLISH	SINGLE	BLACK/AFRICAN AMERICAN	2128/10/3 13:39	2128/10/3 21:27	0	37158584	F	0	2129/5/20	8	82	2	FALSE	2128/10/3 21:27	2128/10/6 17:57	2.8299999	1	TRUE	2128/10/4 1:00	2128/10/3 20:00	2128/10/3 20:00	2128/10/4 0:00	2	0	0	0	0	2	0	TRUE	61637	1479309.5	61866	229	1	0	28	0	60	0
10291098	29175484	2116/8/22 8:53	2116/9/11 14:34		EW EMER.	EMERGENCY ROOM	REHAB	Other	ENGLISH	SINGLE	WHITE	2116/8/22 6:35	2116/8/22 9:49	0	35508532	M	1		20	29	1	TRUE	2116/8/22 9:49	2116/9/5 22:19	14.54	1	TRUE	2116/8/22 22:00	2116/8/22 11:00	2116/8/22 11:00	2116/8/22 10:00	3	0	0	0	3	0	0	TRUE	57212	1373097.8			0	0	28	0	60	0
10291112	28226328	2151/11/29 16:12	2152/1/4 18:00		OBSERVATION ADMIT	EMERGENCY ROOM	CHRONIC/LONG TERM ACUTE CARE	Other	ENGLISH	MARRIED	UNKNOWN	2151/11/29 15:08	2151/11/29 18:08	0	31376532	F	0		36	66	1	TRUE	2151/11/29 18:08	2151/12/14 21:39	15.13	1	TRUE	2151/12/1 11:00	2151/12/2 3:41	2151/12/1 11:00	2151/11/29 20:00	2	1	0	0	1	0	0	TRUE	70094	1682274.1			0	0	28	0	60	0
10291227	28312194	2136/2/17 7:15	2136/2/23 12:25		SURGICAL SAME DAY ADMISSION	PHYSICIAN REFERRAL	SKILLED NURSING FACILITY	Other	ENGLISH	MARRIED	WHITE			0	35507255	M	1		6	65	1	TRUE	2136/2/17 8:44	2136/2/18 18:46	1.42	1	TRUE	2136/2/17 10:00	2136/2/17 13:42	2136/2/17 10:00	2136/2/17 14:00	2	1	1	0	0	0	0	TRUE	64330	1543928.8			0	0	28	0	60	0
10291458	20046372	2145/2/7 21:02	2145/2/14 16:08		EW EMER.	EMERGENCY ROOM	SKILLED NURSING FACILITY	Other	ENGLISH	MARRIED	WHITE	2145/2/7 18:31	2145/2/7 22:00	0	37480962	M	1		7	38	1	TRUE	2145/2/7 22:00	2145/2/11 11:06	3.54	1	TRUE	2145/2/8 0:00	2145/2/7 21:30	2145/2/7 21:30	2145/2/7 22:00	2	0	0	0	1	1	0	TRUE	67608	1622614			0	0	28	0	60	0
10291942	23221552	2176/6/7 19:18	2176/7/16 20:15		URGENT	TRANSFER FROM HOSPITAL	SKILLED NURSING FACILITY	Medicare	ENGLISH	MARRIED	WHITE			0	32825863	M	1	2177/4/29	39	71	2	FALSE	2176/6/25 3:49	2176/6/27 8:13	2.21	1	TRUE	2176/6/25 8:00	2176/6/25 8:30	2176/6/25 8:00	2176/6/25 4:00	9	0	0	2	4	0	3	TRUE	79069	1897659.9	79377	308	1	0	28	0	60	0
10291949	28581246	2144/9/6 22:29	2144/9/14 22:01	2144/9/14 22:01	EW EMER.	WALK-IN/SELF REFERRAL	DIED	Medicare	?	SINGLE	HISPANIC/LATINO - DOMINICAN	2144/9/6 21:41	2144/9/7 0:39	1	33113514	M	1	2144/9/14	8	67	1	TRUE	2144/9/7 0:39	2144/9/15 2:27	8.0799999	1	TRUE	2144/9/7 2:00	2144/9/6 21:45	2144/9/6 21:45	2144/9/7 2:00	5	1	0	0	4	0	0	TRUE	67455	1618920.6	67462	7	1	1	7	1	7	1
10292195	24824855	2181/8/17 13:00	2181/8/21 17:15		SURGICAL SAME DAY ADMISSION	PHYSICIAN REFERRAL	HOME HEALTH CARE	Other	ENGLISH	MARRIED	WHITE			0	34753905	M	1		4	48	1	TRUE	2181/8/17 15:02	2181/8/18 17:31	1.08	1	TRUE	2181/8/17 16:00	2181/8/17 16:31	2181/8/17 16:00	2181/8/17 18:00	3	2	0	0	0	0	1	TRUE	80948	1942767.1			0	0	28	0	60	0
10292285	21941717	2154/7/20 5:03	2154/7/29 15:45		OBSERVATION ADMIT	EMERGENCY ROOM	SKILLED NURSING FACILITY	Medicare	ENGLISH		UNKNOWN	2154/7/20 0:01	2154/7/20 6:17	0	38811506	M	1	2155/3/29	9	78	1	TRUE	2154/7/20 6:17	2154/7/23 17:04	3.46	1	TRUE	2154/7/21 20:00	2154/7/20 0:25	2154/7/20 0:25	2154/7/20 10:00	2	1	0	0	1	0	0	TRUE	71058	1705398.4	71310	252	1	0	28	0	60	0
10292388	25667560	2136/1/3 14:00	2136/1/9 15:17		ELECTIVE	PHYSICIAN REFERRAL	HOME HEALTH CARE	Other	ENGLISH		UNKNOWN			0	35816524	F	0		6	74	1	TRUE	2136/1/4 9:38	2136/1/5 16:47	1.29	1	TRUE	2136/1/4 10:00	2136/1/3 18:51	2136/1/3 18:51	2136/1/4 11:00	2	1	0	0	1	0	0	TRUE	64286	1542873.8			0	0	28	0	60	0
10292598	27780489	2163/5/16 21:11	2163/6/11 15:20		URGENT	TRANSFER FROM HOSPITAL	HOSPICE	Other	ENGLISH	SINGLE	WHITE	2163/5/16 19:06	2163/5/16 23:23	0	33692761	F	0		26	63	1	TRUE	2163/5/16 21:12	2163/5/21 22:06	5.04	1	TRUE	2163/5/17 2:00	2163/5/16 19:20	2163/5/16 19:20	2163/5/17 0:00	4	0	0	0	4	0	0	TRUE	74280	1782741.1			0	0	28	0	60	0
10292730	27340445	2140/3/1 12:24	2140/3/6 20:40	2140/3/6 20:40	OBSERVATION ADMIT	WALK-IN/SELF REFERRAL	DIED	Medicare	ENGLISH	SINGLE	BLACK/AFRICAN AMERICAN	2140/3/1 6:28	2140/3/1 14:37	1	37682029	F	0	2140/3/6	5	94	2	FALSE	2140/3/3 15:01	2140/3/6 23:10	3.3299999	1	TRUE	2140/3/4 3:00	2140/3/3 21:22	2140/3/3 21:22	2140/3/3 16:00	2	0	0	0	0	0	2	TRUE	65806	1579359	65809	3	1	1	3	1	3	1
10292987	24281722	2113/11/17 22:20	2113/11/21 13:52		EW EMER.	EMERGENCY ROOM	HOME	Other	ENGLISH	MARRIED	WHITE	2113/11/17 18:14	2113/11/18 0:09	0	39340721	F	0		4	59	1	TRUE	2113/11/17 23:42	2113/11/19 15:58	1.67	1	TRUE	2113/11/18 3:00	2113/11/17 18:38	2113/11/17 18:38	2113/11/18 3:00	2	0	0	1	0	1	0	TRUE	56203	1348895.8			0	0	28	0	60	0
10293407	29809639	2197/1/7 12:11	2197/1/25 14:25		EW EMER.	EMERGENCY ROOM	HOSPICE	Medicare	?	SINGLE	ASIAN - SOUTH EAST ASIAN	2197/1/7 10:16	2197/1/7 15:30	0	34819731	F	0	2197/4/3	18	64	2	FALSE	2197/1/7 15:30	2197/1/9 17:12	2.0799999	1	TRUE	2197/1/7 16:00	2197/1/7 10:30	2197/1/7 10:30	2197/1/8 7:00	2	0	1	0	1	0	0	TRUE	86570	2077695.5	86656	86	1	0	28	0	60	1
10293741	27441207	2176/6/26 20:59	2176/7/15 19:36		EW EMER.	EMERGENCY ROOM	HOME HEALTH CARE	Other	ENGLISH	MARRIED	BLACK/AFRICAN AMERICAN	2176/6/26 11:03	2176/6/27 0:34	0	33024805	M	1	2176/12/19	19	59	1	TRUE	2176/6/26 20:59	2176/6/28 20:58	2	1	TRUE	2176/6/28 8:00	2176/6/26 11:55	2176/6/26 11:55	2176/6/27 5:00	3	2	0	0	1	0	0	TRUE	79070	1897701	79246	176	1	0	28	0	60	0
10294457	21358819	2141/6/6 14:11	2141/6/12 17:55		EW EMER.	CLINIC REFERRAL	HOME HEALTH CARE	Other	ENGLISH	MARRIED	WHITE	2141/6/6 11:40	2141/6/6 15:05	0	32605398	F	0	2141/12/26	6	78	1	TRUE	2141/6/6 15:05	2141/6/7 15:13	1	1	TRUE	2141/6/6 20:00	2141/6/6 12:00	2141/6/6 12:00	2141/6/6 16:00	4	0	0	0	4	0	0	TRUE	66266	1590399.1	66469	203	1	0	28	0	60	0
10295020	24995523	2147/6/8 21:04	2147/6/16 16:56		EW EMER.	EMERGENCY ROOM	SKILLED NURSING FACILITY	Other	ENGLISH	MARRIED	WHITE	2147/6/8 19:58	2147/6/8 22:01	0	39726152	F	0	2147/7/20	8	56	1	TRUE	2147/6/8 22:01	2147/6/15 16:09	6.75	1	TRUE	2147/6/9 1:00	2147/6/8 20:20	2147/6/8 20:20	2147/6/9 6:00	3	2	0	0	0	0	1	TRUE	68459	1643038	68501	42	1	0	28	1	42	1
10296472	22081181	2122/1/20 6:02	2122/1/27 18:14		EW EMER.	EMERGENCY ROOM	HOME	Other	ENGLISH	SINGLE	HISPANIC/LATINO - PUERTO RICAN	2122/1/19 23:51	2122/1/20 7:36	0	32376754	M	1		7	44	6	FALSE	2122/1/20 7:36	2122/1/22 11:46	2.1700001	1	TRUE	2122/1/20 11:00	2122/1/20 0:00	2122/1/20 0:00	2122/1/20 10:00	5	0	0	0	1	0	4	TRUE	59189	1420543.6			0	0	28	0	60	0
10296472	28456442	2121/8/26 15:11	2121/9/2 18:07		EW EMER.	EMERGENCY ROOM	SKILLED NURSING FACILITY	Other	ENGLISH	SINGLE	HISPANIC/LATINO - PUERTO RICAN	2121/8/26 11:01	2121/8/26 18:35	0	34585032	M	1		7	43	3	FALSE	2121/8/26 17:06	2121/8/28 20:18	2.1300001	1	TRUE	2121/8/27 8:00	2121/8/26 22:04	2121/8/26 22:04	2121/8/26 19:00	3	0	0	0	0	0	3	TRUE	59042	1417025.1			0	0	28	0	60	0
10296472	26427089	2121/12/14 18:44	2121/12/22 17:34		EW EMER.	EMERGENCY ROOM	HOME	Other	ENGLISH	SINGLE	HISPANIC/LATINO - PUERTO RICAN	2121/12/14 15:45	2121/12/14 19:32	0	35692555	M	1		8	43	5	FALSE	2121/12/14 19:32	2121/12/16 20:20	2.04	1	TRUE	2121/12/15 2:00	2121/12/14 15:57	2121/12/14 15:57	2121/12/14 20:00	5	0	0	0	1	0	4	TRUE	59152	1419667.5			0	0	28	0	60	0
10296472	21047134	2121/11/13 20:09	2121/11/21 18:10		EW EMER.	EMERGENCY ROOM	AGAINST ADVICE	Other	ENGLISH	SINGLE	HISPANIC/LATINO - PUERTO RICAN	2121/11/13 18:01	2121/11/13 20:43	0	37001677	M	1		8	43	4	FALSE	2121/11/13 20:43	2121/11/19 18:13	5.9200001	1	TRUE	2121/11/13 22:00	2121/11/13 16:22	2121/11/13 16:22	2121/11/13 22:00	6	0	1	0	1	0	4	TRUE	59121	1418924.8			0	0	28	0	60	0
10296472	20967375	2121/7/20 0:46	2121/7/27 19:38		EW EMER.	EMERGENCY ROOM	HOME	Other	ENGLISH	SINGLE	HISPANIC/LATINO - PUERTO RICAN	2121/7/19 20:12	2121/7/20 5:35	0	38246802	M	1		7	43	2	FALSE	2121/7/20 1:59	2121/7/24 16:32	4.6300001	1	TRUE	2121/7/20 7:00	2121/7/19 21:40	2121/7/19 21:40	2121/7/20 6:00	4	0	0	0	0	0	4	TRUE	59005	1416122			0	0	28	0	60	0
10296472	23630575	2121/6/13 9:05	2121/6/18 20:27		EW EMER.	EMERGENCY ROOM	HOME	Other	ENGLISH	SINGLE	HISPANIC/LATINO - PUERTO RICAN	2121/6/12 17:10	2121/6/13 11:35	0	39901125	M	1		5	43	1	TRUE	2121/6/13 11:35	2121/6/13 17:25	0.25	1	TRUE	2121/6/13 14:00	2121/6/12 21:58	2121/6/12 21:58	2121/6/13 12:00	5	0	1	0	0	0	4	TRUE	58968	1415243.5			0	0	28	0	60	0
10296921	27636006	2187/4/17 22:29	2187/5/9 15:50		URGENT	TRANSFER FROM HOSPITAL	SKILLED NURSING FACILITY	Other	?	MARRIED	BLACK/CAPE VERDEAN			0	36836285	F	0		22	60	1	TRUE	2187/4/22 12:29	2187/4/24 16:24	2.1700001	1	TRUE	2187/4/23 12:00	2187/4/22 19:08	2187/4/22 19:08	2187/4/22 13:00	2	0	0	0	1	1	0	TRUE	83022	1992540.5			0	0	28	0	60	0
10296929	22391343	2164/7/12 15:45	2164/7/19 16:40		EW EMER.	PHYSICIAN REFERRAL	SKILLED NURSING FACILITY	Medicare	ENGLISH	MARRIED	WHITE	2164/7/12 9:47	2164/7/12 15:49	0	36058164	M	1		7	84	2	FALSE	2164/7/12 15:49	2164/7/16 18:43	4.1300001	1	TRUE	2164/7/12 17:00	2164/7/12 16:40	2164/7/12 16:40	2164/7/12 17:00	5	3	1	0	1	0	0	TRUE	74703	1792887.9			0	0	28	0	60	0
10297475	28416287	2175/8/25 23:17	2175/9/5 0:01	2175/9/5 0:01	EW EMER.	EMERGENCY ROOM	DIED	Other	ENGLISH	MARRIED	WHITE	2175/8/25 19:45	2175/8/26 1:36	1	30567696	F	0	2175/9/5	11	52	1	TRUE	2175/8/26 1:36	2175/8/28 0:10	1.96	1	TRUE	2175/8/26 5:00	2175/8/25 20:00	2175/8/25 20:00	2175/8/26 3:00	2	0	2	0	0	0	0	TRUE	78765	1890361.6	78775	10	1	1	10	1	10	1
10297475	28416287	2175/8/25 23:17	2175/9/5 0:01	2175/9/5 0:01	EW EMER.	EMERGENCY ROOM	DIED	Other	ENGLISH	MARRIED	WHITE	2175/8/25 19:45	2175/8/26 1:36	1	31341227	F	0	2175/9/5	11	52	1	TRUE	2175/9/4 15:19	2175/9/6 2:34	1.46	4	FALSE	2175/9/4 17:00	2175/9/4 17:48	2175/9/4 17:00	2175/9/4 18:00	2	0	1	0	1	0	0	TRUE	78774	1890591.3	78775	1	1	1	1	1	1	1
10297708	22677931	2136/8/2 0:00	2136/9/10 14:30		URGENT	TRANSFER FROM HOSPITAL	CHRONIC/LONG TERM ACUTE CARE	Medicare	ENGLISH	MARRIED	WHITE			0	31999886	M	1	2136/10/4	39	89	1	TRUE	2136/8/8 10:17	2136/9/10 15:15	33.209999	1	TRUE	2136/8/9 17:00	2136/8/8 12:15	2136/8/8 12:15	2136/8/8 12:00	5	0	1	0	3	0	1	TRUE	64503	1548082.4	64560	57	1	0	28	1	57	1
10297774	24754334	2196/10/22 17:58	2196/10/30 13:45		EW EMER.	PHYSICIAN REFERRAL	HOSPICE	Medicare	ENGLISH	MARRIED	ASIAN	2196/10/22 14:17	2196/10/22 18:43	0	33859249	M	1	2196/11/4	8	72	5	FALSE	2196/10/22 18:43	2196/10/30 13:46	7.79	1	TRUE	2196/10/22 22:00	2196/10/22 12:50	2196/10/22 12:50	2196/10/22 20:00	7	0	1	0	3	0	3	TRUE	86493	2075850.8	86506	13	1	1	13	1	13	1
10297774	26119212	2192/11/23 20:41	2192/12/15 18:04		URGENT	TRANSFER FROM HOSPITAL	CHRONIC/LONG TERM ACUTE CARE	Medicare	ENGLISH	MARRIED	ASIAN			0	34002108	M	1	2196/11/4	22	68	1	TRUE	2192/12/2 18:20	2192/12/6 21:45	4.1300001	2	FALSE	2192/12/3 14:00	2192/12/2 15:10	2192/12/2 15:10	2192/12/2 19:00	4	0	0	1	1	0	2	TRUE	85073	2041770.3	86506	1433	1	0	28	0	60	0
10297774	27950271	2196/9/7 12:28	2196/9/18 17:20		EW EMER.	TRANSFER FROM HOSPITAL	HOME HEALTH CARE	Medicare	ENGLISH	MARRIED	ASIAN	2196/9/7 11:30	2196/9/7 13:49	0	37114467	M	1	2196/11/4	11	72	4	FALSE	2196/9/7 13:49	2196/9/12 15:25	5.0799999	1	TRUE	2196/9/7 17:00	2196/9/7 12:17	2196/9/7 12:17	2196/9/7 14:00	5	0	0	0	4	1	0	TRUE	86448	2074765.8	86506	58	1	0	28	1	58	1
10297774	20364526	2194/5/10 15:22	2194/5/16 16:28		OBSERVATION ADMIT	EMERGENCY ROOM	HOME HEALTH CARE	Medicare	ENGLISH	MARRIED	ASIAN	2194/5/10 10:33	2194/5/10 22:40	0	37497519	M	1	2196/11/4	6	70	2	FALSE	2194/5/10 18:45	2194/5/13 14:58	2.8299999	1	TRUE	2194/5/11 1:00	2194/5/10 11:00	2194/5/10 11:00	2194/5/11 0:00	9	2	0	2	4	0	1	TRUE	85597	2054346.8	86506	909	1	0	28	0	60	0
10297774	26119212	2192/11/23 20:41	2192/12/15 18:04		URGENT	TRANSFER FROM HOSPITAL	CHRONIC/LONG TERM ACUTE CARE	Medicare	ENGLISH	MARRIED	ASIAN			0	38456861	M	1	2196/11/4	22	68	1	TRUE	2192/11/24 20:38	2192/12/1 18:25	6.9200001	1	TRUE	2192/11/27 7:00	2192/11/24 23:50	2192/11/24 23:50	2192/11/24 23:00	2	0	0	0	0	0	2	TRUE	85065	2041580.6	86506	1441	1	0	28	0	60	0
10297927	26820709	2111/8/8 23:51	2111/8/20 15:15		EW EMER.	EMERGENCY ROOM	SKILLED NURSING FACILITY	Other	ENGLISH	DIVORCED	WHITE	2111/8/8 22:04	2111/8/9 1:45	0	37318339	F	0	2111/8/25	12	91	1	TRUE	2111/8/9 1:45	2111/8/13 15:27	4.5799999	1	TRUE	2111/8/9 4:00	2111/8/8 22:45	2111/8/8 22:45	2111/8/9 6:00	2	0	0	0	1	0	1	TRUE	55372	1328929.6	55388	16	1	1	16	1	16	1
10297948	28219250	2136/11/15 20:20	2136/12/5 13:40		DIRECT EMER.	PHYSICIAN REFERRAL	CHRONIC/LONG TERM ACUTE CARE	Other	ENGLISH	SINGLE	WHITE			0	39013842	F	0		20	71	1	TRUE	2136/11/25 18:10	2136/11/30 11:56	4.71	1	TRUE	2136/11/26 20:00	2136/11/25 21:20	2136/11/25 21:20	2136/11/25 19:00	4	0	0	0	0	0	4	TRUE	64612	1550706.1			0	0	28	0	60	0
10298008	26065292	2137/11/8 20:35	2137/11/21 14:00		EW EMER.	EMERGENCY ROOM	SKILLED NURSING FACILITY	Medicare	?	MARRIED	WHITE	2137/11/8 13:46	2137/11/8 22:00	0	32065781	M	1		13	88	2	FALSE	2137/11/15 13:08	2137/11/19 10:17	3.8800001	1	TRUE	2137/11/15 16:00	2137/11/15 16:55	2137/11/15 16:00	2137/11/15 18:00	8	0	1	0	3	4	0	TRUE	64967	1559221.1			0	0	28	0	60	0
10298385	24103406	2119/8/4 20:43	2119/8/11 14:31		EW EMER.	EMERGENCY ROOM	SKILLED NURSING FACILITY	Medicare	ENGLISH	SINGLE	WHITE	2119/8/4 19:07	2119/8/4 22:27	0	38273864	M	1		7	68	1	TRUE	2119/8/6 12:29	2119/8/8 10:50	1.92	1	TRUE	2119/8/6 14:00	2119/8/5 17:23	2119/8/5 17:23	2119/8/6 16:00	2	1	1	0	0	0	0	TRUE	58291	1398996.5			0	0	28	0	60	0
10298415	29910438	2120/6/19 22:44	2120/6/25 13:21		EW EMER.	EMERGENCY ROOM	HOME	Other	ENGLISH	SINGLE	HISPANIC/LATINO - PUERTO RICAN	2120/6/19 21:13	2120/6/20 1:10	0	34197081	M	1		6	45	1	TRUE	2120/6/20 1:10	2120/6/21 20:09	1.79	1	TRUE	2120/6/20 2:00	2120/6/19 23:05	2120/6/19 23:05	2120/6/20 2:00	4	2	0	0	1	0	1	TRUE	58610	1406641.1			0	0	28	0	60	0
10298894	28979197	2129/5/11 12:00	2129/5/22 15:10		SURGICAL SAME DAY ADMISSION	PHYSICIAN REFERRAL	HOME HEALTH CARE	Other	ENGLISH	MARRIED	WHITE			0	34583194	M	1		11	56	1	TRUE	2129/5/11 11:07	2129/5/13 13:32	2.0799999	1	TRUE	2129/5/11 21:00	2129/5/11 16:30	2129/5/11 16:30	2129/5/11 21:00	4	4	0	0	0	0	0	TRUE	61857	1484579.1			0	0	28	0	60	0
10299070	23701404	2193/3/8 16:54	2193/3/23 13:30		URGENT	TRANSFER FROM HOSPITAL	SKILLED NURSING FACILITY	Medicare	ENGLISH	MARRIED	WHITE	2193/3/8 13:02	2193/3/8 18:34	0	32107176	F	0	2193/8/31	15	54	1	TRUE	2193/3/8 18:34	2193/3/20 19:26	12.04	1	TRUE	2193/3/9 11:00	2193/3/8 14:00	2193/3/8 14:00	2193/3/8 23:00	7	2	0	0	1	0	4	TRUE	85169	2044074.5	85345	176	1	0	28	0	60	0
10299815	20453091	2113/7/23 21:40	2113/8/21 14:25		EW EMER.	TRANSFER FROM HOSPITAL	HOSPICE	Medicaid	ENGLISH		UNKNOWN	2113/7/23 18:15	2113/7/24 2:15	0	39824167	F	0	2113/8/23	29	59	1	TRUE	2113/7/23 23:25	2113/7/27 14:32	3.6300001	1	TRUE	2113/7/24 6:00	2113/7/23 18:31	2113/7/23 18:31	2113/7/24 3:00	6	0	2	0	4	0	0	TRUE	56086	1346087.5	56117	31	1	0	28	1	31	1
10300273	24120533	2134/10/9 5:24	2134/10/10 4:30	2134/10/10 4:30	EW EMER.	TRANSFER FROM HOSPITAL	DIED	Other	ENGLISH	MARRIED	WHITE	2134/10/9 2:47	2134/10/9 7:31	1	30971986	F	0	2134/10/10	1	93	1	TRUE	2134/10/9 7:31	2134/10/10 7:23	1	1	TRUE	2134/10/9 10:00	2134/10/9 3:20	2134/10/9 3:20	2134/10/9 8:00	4	0	0	0	4	0	0	TRUE	63834	1532023.6	63835	1	1	1	1	1	1	1
10300586	24090224	2140/3/31 0:00	2140/5/29 10:56		SURGICAL SAME DAY ADMISSION	PHYSICIAN REFERRAL	CHRONIC/LONG TERM ACUTE CARE	Other	ENGLISH	SINGLE	WHITE			0	37500831	M	1		59	60	1	TRUE	2140/4/12 12:16	2140/4/20 18:46	8.25	1	TRUE	2140/4/14 20:00	2140/4/12 11:15	2140/4/12 11:15	2140/4/13 3:00	2	0	0	0	1	0	1	TRUE	65846	1580316.4			0	0	28	0	60	0
10300855	20296048	2171/8/21 0:01	2171/8/26 13:30		URGENT	TRANSFER FROM HOSPITAL	HOME	Other	ENGLISH		UNKNOWN			0	31406516	M	1		5	50	1	TRUE	2171/8/22 0:03	2171/8/23 16:55	1.67	1	TRUE	2171/8/22 2:00	2171/8/22 0:31	2171/8/22 0:31	2171/8/22 7:00	3	0	0	2	1	0	0	TRUE	77300	1855200.1			0	0	28	0	60	0
10301071	25678968	2183/12/22 23:16	2183/12/31 15:00		URGENT	PHYSICIAN REFERRAL	HOME	Other	ENGLISH	SINGLE	BLACK/AFRICAN AMERICAN			0	34850631	F	0		9	38	1	TRUE	2183/12/25 0:44	2183/12/26 13:44	1.54	1	TRUE	2183/12/25 2:00	2183/12/25 1:29	2183/12/25 1:29	2183/12/25 1:00	4	0	2	2	0	0	0	TRUE	81808	1963392.8			0	0	28	0	60	0
10302157	24530152	2189/3/17 13:05	2189/5/12 20:54		OBSERVATION ADMIT	TRANSFER FROM HOSPITAL	SKILLED NURSING FACILITY	Medicaid	?	WIDOWED	ASIAN	2189/3/16 21:58	2189/3/17 14:33	0	30121250	F	0	2189/11/3	56	86	1	TRUE	2189/4/5 10:54	2189/4/8 22:21	3.5	2	FALSE	2189/4/5 20:00	2189/4/5 9:25	2189/4/5 9:25	2189/4/5 12:00	6	0	0	0	3	3	0	TRUE	83736	2009674.9	83948	212	1	0	28	0	60	0
10302157	22548200	2189/10/29 16:43	2189/11/3 0:58	2189/11/3 0:58	OBSERVATION ADMIT	PHYSICIAN REFERRAL	DIED	Medicaid	?	WIDOWED	ASIAN	2189/10/29 7:24	2189/10/29 18:02	1	32074859	F	0	2189/11/3	5	86	3	FALSE	2189/10/30 19:13	2189/11/3 6:31	3.46	1	TRUE	2189/11/1 16:00	2189/10/30 8:29	2189/10/30 8:29	2189/10/30 20:00	2	0	0	0	1	1	0	TRUE	83944	2014675.3	83948	4	1	1	4	1	4	1
10302157	24530152	2189/3/17 13:05	2189/5/12 20:54		OBSERVATION ADMIT	TRANSFER FROM HOSPITAL	SKILLED NURSING FACILITY	Medicaid	?	WIDOWED	ASIAN	2189/3/16 21:58	2189/3/17 14:33	0	33918239	F	0	2189/11/3	56	86	1	TRUE	2189/3/17 14:33	2189/4/5 2:52	18.5	1	TRUE	2189/3/27 10:00	2189/3/25 21:10	2189/3/25 21:10	2189/3/23 22:00	3	0	0	0	3	0	0	TRUE	83717	2009222.5	83948	231	1	0	28	0	60	0
10302157	22665336	2189/6/26 15:06	2189/7/11 18:10		EW EMER.	PHYSICIAN REFERRAL	HOME HEALTH CARE	Medicaid	?	WIDOWED	ASIAN	2189/6/26 14:14	2189/6/26 18:25	0	38603673	F	0	2189/11/3	15	86	2	FALSE	2189/6/26 18:25	2189/6/29 17:01	2.96	1	TRUE	2189/6/26 20:00	2189/6/26 14:30	2189/6/26 14:30	2189/6/26 19:00	4	0	0	0	4	0	0	TRUE	83818	2011650.4	83948	130	1	0	28	0	60	0
10302724	29198847	2183/5/27 10:45	2183/6/3 15:45		SURGICAL SAME DAY ADMISSION	PHYSICIAN REFERRAL	SKILLED NURSING FACILITY	Medicare	ENGLISH	MARRIED	WHITE			0	30558984	M	1		7	82	1	TRUE	2183/5/27 9:39	2183/5/30 22:10	3.54	1	TRUE	2183/5/27 13:00	2183/5/27 11:45	2183/5/27 11:45	2183/5/27 12:00	3	0	1	0	1	0	1	TRUE	81596	1958313.8			0	0	28	0	60	0
10303080	23544559	2176/2/10 19:38	2176/2/29 17:00		EW EMER.	PHYSICIAN REFERRAL	HOME HEALTH CARE	Medicare	ENGLISH	MARRIED	WHITE	2176/2/10 13:34	2176/2/10 21:50	0	32115746	M	1		19	76	1	TRUE	2176/2/10 21:50	2176/2/11 18:27	0.88	1	TRUE	2176/2/11 8:00	2176/2/10 15:06	2176/2/10 15:06	2176/2/10 23:00	4	0	0	0	0	0	4	TRUE	78933	1894413.8			0	0	28	0	60	0
10303080	21243970	2177/1/25 6:48	2177/2/18 15:20		EW EMER.	PHYSICIAN REFERRAL	SKILLED NURSING FACILITY	Medicare	ENGLISH	MARRIED	WHITE	2177/1/25 2:26	2177/1/25 8:50	0	34523719	M	1		24	77	4	FALSE	2177/1/25 8:50	2177/1/26 21:10	1.54	1	TRUE	2177/1/25 10:00	2177/1/25 2:40	2177/1/25 2:40	2177/1/25 10:00	4	0	0	0	4	0	0	TRUE	79283	1902800.8			0	0	28	0	60	0
10303361	25112963	2187/3/16 21:05	2187/3/23 13:00		EW EMER.	EMERGENCY ROOM	REHAB	Medicare	ENGLISH	WIDOWED	WHITE	2187/3/16 17:19	2187/3/16 23:10	0	30892317	F	0		7	87	1	TRUE	2187/3/18 3:37	2187/3/19 22:49	1.79	1	TRUE	2187/3/18 5:00	2187/3/17 13:49	2187/3/17 13:49	2187/3/18 7:00	3	2	0	0	1	0	0	TRUE	82987	1991691.6			0	0	28	0	60	0
10303503	26778837	2149/8/4 14:28	2149/8/8 17:30		EW EMER.	EMERGENCY ROOM	HOME	Other	ENGLISH	SINGLE	WHITE	2149/8/4 11:04	2149/8/4 18:19	0	30774040	F	0		4	28	1	TRUE	2149/8/4 16:59	2149/8/5 23:19	1.29	1	TRUE	2149/8/4 21:00	2149/8/4 11:20	2149/8/4 11:20	2149/8/5 7:00	3	0	2	0	1	0	0	TRUE	69247	1661945			0	0	28	0	60	0
10303503	27308864	2152/8/21 19:44	2152/8/27 15:55		EW EMER.	EMERGENCY ROOM	HOME	Other	ENGLISH	SINGLE	WHITE	2152/8/21 17:37	2152/8/21 21:10	0	33780253	F	0		6	31	2	FALSE	2152/8/21 21:10	2152/8/23 20:15	1.96	1	TRUE	2152/8/21 22:00	2152/8/21 19:45	2152/8/21 19:45	2152/8/22 0:00	7	0	2	1	1	0	3	TRUE	70360	1688661.1			0	0	28	0	60	0
10303503	24975738	2155/11/8 1:03	2155/11/12 13:28		EW EMER.	WALK-IN/SELF REFERRAL	HOME	Other	ENGLISH	SINGLE	WHITE	2155/11/7 19:24	2155/11/8 3:37	0	37900721	F	0		4	34	3	FALSE	2155/11/8 3:37	2155/11/8 11:13	0.33000001	1	TRUE	2155/11/8 4:00	2155/11/7 21:31	2155/11/7 21:31	2155/11/8 4:00	5	0	1	1	1	0	2	TRUE	71534	1716819.6			0	0	28	0	60	0
10303555	28077246	2156/10/14 15:23	2156/11/20 21:00	2156/11/20 21:00	EW EMER.	EMERGENCY ROOM	DIED	Other	ENGLISH	MARRIED	WHITE	2156/10/14 10:50	2156/10/14 17:05	1	34669453	M	1	2156/11/20	37	54	1	TRUE	2156/10/27 9:31	2156/11/11 20:32	15.46	1	TRUE	2156/10/27 18:00	2156/10/27 1:10	2156/10/27 1:10	2156/10/27 10:00	7	0	2	3	0	0	2	TRUE	71888	1725321.5	71912	24	1	1	24	1	24	1
10303594	22248494	2145/5/4 7:30	2145/5/9 13:35		SURGICAL SAME DAY ADMISSION	PHYSICIAN REFERRAL	HOME HEALTH CARE	Other	ENGLISH	MARRIED	WHITE			0	38797343	M	1		5	60	1	TRUE	2145/5/4 10:32	2145/5/6 15:37	2.21	1	TRUE	2145/5/4 12:00	2145/5/4 13:34	2145/5/4 12:00	2145/5/4 14:00	3	3	0	0	0	0	0	TRUE	67694	1624666.6			0	0	28	0	60	0
10303776	28081878	2144/8/19 14:24	2144/9/7 15:58		EW EMER.	PHYSICIAN REFERRAL	HOME HEALTH CARE	Other	ENGLISH	SINGLE	WHITE	2144/8/18 18:12	2144/8/19 16:25	0	39037929	F	0	2144/11/25	19	65	1	TRUE	2144/8/26 3:36	2144/8/26 12:25	0.38	1	TRUE	2144/8/26 8:00	2144/8/26 4:05	2144/8/26 4:05	2144/8/26 4:00	2	0	0	0	0	0	2	TRUE	67443	1618635.6	67534	91	1	0	28	0	60	0
10303799	28272943	2139/7/13 0:03	2139/7/21 15:00	2139/7/21 15:00	EW EMER.	EMERGENCY ROOM	DIED	Medicare	?	SINGLE	BLACK/AFRICAN	2139/7/12 20:45	2139/7/13 1:29	1	35602103	F	0	2139/7/21	8	84	2	FALSE	2139/7/13 1:29	2139/7/18 0:46	4.96	1	TRUE	2139/7/13 3:00	2139/7/12 21:07	2139/7/12 21:07	2139/7/13 2:00	3	0	0	1	0	0	2	TRUE	65572	1573729.5	65580	8	1	1	8	1	8	1
10304050	27001869	2181/9/16 3:07	2181/9/16 21:50	2181/9/16 21:50	EW EMER.	EMERGENCY ROOM	DIED	Other	ENGLISH	MARRIED	WHITE	2181/9/15 23:26	2181/9/16 4:40	1	37646192	M	1	2181/9/16	0	55	1	TRUE	2181/9/16 4:40	2181/9/17 10:39	1.25	1	TRUE	2181/9/16 23:00	2181/9/16 5:00	2181/9/16 5:00	2181/9/16 5:00	3	2	0	0	0	0	1	TRUE	80978	1943476.6	80978	0	1	1	0	1	0	1
10304137	23625378	2169/11/30 7:45	2169/12/4 12:30		ELECTIVE	PHYSICIAN REFERRAL	HOME HEALTH CARE	Other	ENGLISH	MARRIED	WHITE			0	36483945	M	1		4	67	1	TRUE	2169/11/30 17:46	2169/12/2 14:33	1.88	1	TRUE	2169/11/30 18:00	2169/11/30 18:30	2169/11/30 18:00	2169/11/30 19:00	3	3	0	0	0	0	0	TRUE	76670	1840097.9			0	0	28	0	60	0
10304210	24137224	2128/6/2 10:34	2128/6/6 4:30	2128/6/6 4:30	EW EMER.	EMERGENCY ROOM	DIED	Medicare	ENGLISH	WIDOWED	OTHER	2128/6/2 7:40	2128/6/2 13:02	1	37346679	F	0	2128/6/6	4	74	1	TRUE	2128/6/4 17:53	2128/6/6 8:48	1.63	1	TRUE	2128/6/4 22:00	2128/6/4 19:05	2128/6/4 19:05	2128/6/4 19:00	7	0	1	0	1	1	4	TRUE	61516	1476401.9	61518	2	1	1	2	1	2	1
10304339	21978599	2165/7/7 21:03	2165/7/25 12:46		URGENT	TRANSFER FROM HOSPITAL	REHAB	Other	ENGLISH	MARRIED	WHITE			0	33165731	F	0	2165/8/29	18	56	1	TRUE	2165/7/7 21:04	2165/7/11 17:15	3.8299999	1	TRUE	2165/7/8 1:00	2165/7/8 3:13	2165/7/8 1:00	2165/7/7 23:00	2	0	2	0	0	0	0	TRUE	75063	1801533.1	75116	53	1	0	28	1	53	1
10304339	21978599	2165/7/7 21:03	2165/7/25 12:46		URGENT	TRANSFER FROM HOSPITAL	REHAB	Other	ENGLISH	MARRIED	WHITE			0	39729419	F	0	2165/8/29	18	56	1	TRUE	2165/7/15 7:00	2165/7/17 22:19	2.6300001	2	FALSE	2165/7/16 0:00	2165/7/15 20:00	2165/7/15 20:00	2165/7/15 9:00	4	3	1	0	0	0	0	TRUE	75071	1801711	75116	45	1	0	28	1	45	1
10304606	25532105	2160/10/24 15:02	2161/1/7 17:05	2161/1/7 17:05	EW EMER.	EMERGENCY ROOM	DIED	Medicare	ENGLISH	MARRIED	WHITE	2160/10/24 9:14	2160/10/24 16:08	1	36975538	F	0	2161/1/7	75	71	2	FALSE	2160/10/24 16:08	2161/1/7 18:30	75.080002	1	TRUE	2160/10/26 13:00	2160/10/24 9:54	2160/10/24 9:54	2160/10/25 5:00	5	0	0	0	1	0	4	TRUE	73346	1760320.1	73421	75	1	0	28	0	60	1
10306176	25169468	2192/12/22 14:16	2193/1/3 17:00		ELECTIVE	PHYSICIAN REFERRAL	HOME HEALTH CARE	Other	ENGLISH	MARRIED	BLACK/AFRICAN AMERICAN			0	33969080	F	0		12	53	1	TRUE	2192/12/23 10:03	2192/12/25 17:43	2.29	1	TRUE	2192/12/23 11:00	2192/12/22 21:14	2192/12/22 21:14	2192/12/23 14:00	4	0	1	0	3	0	0	TRUE	85094	2042266			0	0	28	0	60	0
10306412	25734192	2173/9/22 17:00	2173/9/30 14:10		DIRECT EMER.	PHYSICIAN REFERRAL	HOME HEALTH CARE	Medicare	ENGLISH	MARRIED	WHITE			0	37766106	M	1		8	70	1	TRUE	2173/9/25 2:58	2173/9/27 7:58	2.21	1	TRUE	2173/9/25 5:00	2173/9/25 4:19	2173/9/25 4:19	2173/9/25 4:00	3	0	0	0	1	0	2	TRUE	78065	1873563			0	0	28	0	60	0
10306584	28467674	2142/4/10 19:33	2142/4/15 14:00		EW EMER.	EMERGENCY ROOM	HOME	Other	ENGLISH	MARRIED	ASIAN	2142/4/10 13:21	2142/4/10 23:12	0	30350903	F	0		5	38	1	TRUE	2142/4/10 23:12	2142/4/12 17:46	1.75	1	TRUE	2142/4/11 2:00	2142/4/10 14:05	2142/4/10 14:05	2142/4/10 23:00	3	0	0	0	3	0	0	TRUE	66574	1597799.1			0	0	28	0	60	0
10306702	28540066	2114/6/26 18:53	2114/7/18 12:53		EW EMER.	PROCEDURE SITE	CHRONIC/LONG TERM ACUTE CARE	Medicare	ENGLISH		UNKNOWN			0	31837875	M	1		22	86	1	TRUE	2114/6/26 18:54	2114/7/1 21:24	5.1300001	1	TRUE	2114/7/1 20:00	2114/6/30 9:29	2114/6/30 9:29	2114/6/28 10:00	7	2	2	1	0	1	1	TRUE	56424	1354195			0	0	28	0	60	0
10307096	26702175	2186/5/28 15:08	2186/6/3 13:20		ELECTIVE	PHYSICIAN REFERRAL	HOME HEALTH CARE	Other	ENGLISH	MARRIED	WHITE			0	32562411	M	1		6	72	1	TRUE	2186/5/29 9:12	2186/5/30 15:07	1.25	1	TRUE	2186/5/29 10:00	2186/5/28 18:51	2186/5/28 18:51	2186/5/29 14:00	2	0	1	0	1	0	0	TRUE	82694	1984665.1			0	0	28	0	60	0
10307543	23327664	2187/1/19 16:26	2187/1/26 12:45		EW EMER.	EMERGENCY ROOM	HOME	Medicaid	?	MARRIED	ASIAN - CHINESE	2187/1/19 12:44	2187/1/19 18:08	0	33195283	F	0	2187/5/5	7	55	3	FALSE	2187/1/19 18:08	2187/1/22 21:35	3.1300001	1	TRUE	2187/1/19 20:00	2187/1/19 13:10	2187/1/19 13:10	2187/1/19 22:00	3	0	2	0	1	0	0	TRUE	82929	1990314.3	83035	106	1	0	28	0	60	0
10307543	25411121	2184/6/17 7:15	2184/6/22 15:30		SURGICAL SAME DAY ADMISSION	PHYSICIAN REFERRAL	HOME HEALTH CARE	Medicaid	?	MARRIED	ASIAN - CHINESE			0	33214539	F	0	2187/5/5	5	52	1	TRUE	2184/6/17 10:50	2184/6/18 16:45	1.25	1	TRUE	2184/6/17 13:00	2184/6/17 12:00	2184/6/17 12:00	2184/6/18 8:00	2	0	0	0	1	1	0	TRUE	81983	1967602.9	83035	1052	1	0	28	0	60	0
10307557	26219083	2163/11/16 16:52	2163/12/5 15:20		DIRECT EMER.	PHYSICIAN REFERRAL	CHRONIC/LONG TERM ACUTE CARE	Other	ENGLISH	WIDOWED	WHITE	2163/11/16 14:56	2163/11/16 15:47	0	32377490	M	1		19	85	1	TRUE	2163/11/16 16:53	2163/11/24 14:22	7.9200001	1	TRUE	2163/11/16 22:00	2163/11/16 22:33	2163/11/16 22:00	2163/11/16 21:00	4	0	2	0	1	0	1	TRUE	74464	1787152.9			0	0	28	0	60	0
10308187	25011041	2137/6/6 8:45	2137/6/27 16:00		ELECTIVE	PHYSICIAN REFERRAL	CHRONIC/LONG TERM ACUTE CARE	Medicare	ENGLISH	SINGLE	BLACK/AFRICAN AMERICAN			0	31803488	F	0	2137/8/11	21	69	1	TRUE	2137/6/6 19:19	2137/6/27 16:01	20.879999	1	TRUE	2137/6/7 20:00	2137/6/7 0:00	2137/6/7 0:00	2137/6/7 2:00	4	2	0	0	1	0	1	TRUE	64805	1555339.4	64871	66	1	0	28	0	60	1
10308247	29744573	2186/10/30 4:22	2186/10/31 14:30	2186/10/31 14:30	EW EMER.	EMERGENCY ROOM	DIED	Medicaid	ENGLISH	WIDOWED	WHITE	2186/10/29 21:57	2186/10/30 5:25	1	37220986	M	1	2186/10/31	1	57	1	TRUE	2186/10/30 5:25	2186/10/31 15:57	1.42	1	TRUE	2186/10/30 8:00	2186/10/29 23:20	2186/10/29 23:20	2186/10/30 6:00	6	0	2	2	1	0	1	TRUE	82848	1988357.4	82849	1	1	1	1	1	1	1
10308297	27825244	2189/1/15 8:00	2189/1/28 14:36		SURGICAL SAME DAY ADMISSION	PHYSICIAN REFERRAL	REHAB	Other	ENGLISH	MARRIED	WHITE			0	37633104	F	0		13	58	1	TRUE	2189/1/15 13:26	2189/1/19 17:48	4.1700001	1	TRUE	2189/1/15 20:00	2189/1/15 21:07	2189/1/15 20:00	2189/1/15 22:00	2	1	1	0	0	0	0	TRUE	83656	2007757.4			0	0	28	0	60	0
10308342	24888258	2162/11/11 12:00	2162/12/4 14:10		ELECTIVE	PHYSICIAN REFERRAL	REHAB	Other	?	MARRIED	ASIAN - CHINESE			0	30896750	M	1		23	48	1	TRUE	2162/11/12 12:05	2162/11/30 17:57	18.209999	1	TRUE	2162/11/20 15:00	2162/11/21 12:21	2162/11/20 15:00	2162/11/18 15:00	15	3	3	4	1	0	4	TRUE	74095	1778292.1			0	0	28	0	60	0
10309969	23107749	2182/1/20 1:04	2182/2/15 14:00		EW EMER.	EMERGENCY ROOM	CHRONIC/LONG TERM ACUTE CARE	Medicare	ENGLISH	MARRIED	WHITE	2182/1/19 22:22	2182/1/20 3:10	0	36977059	F	0		26	68	1	TRUE	2182/1/21 8:28	2182/2/15 14:51	25.25	1	TRUE	2182/1/21 14:00	2182/1/20 22:39	2182/1/20 22:39	2182/1/21 11:00	2	2	0	0	0	0	0	TRUE	81105	1946528.4			0	0	28	0	60	0
10310622	23600391	2146/5/1 23:38	2146/5/3 0:00		EW EMER.	TRANSFER FROM HOSPITAL	ACUTE HOSPITAL	Other	ENGLISH	MARRIED	WHITE	2146/5/1 19:30	2146/5/2 0:49	0	32378865	F	0		2	69	1	TRUE	2146/5/2 0:49	2146/5/3 1:17	1.04	1	TRUE	2146/5/2 4:00	2146/5/1 19:40	2146/5/1 19:40	2146/5/2 3:00	3	0	1	0	0	0	2	TRUE	68057	1633368.9			0	0	28	0	60	0
10310992	22181265	2156/1/7 18:41	2156/1/25 15:40		EW EMER.	EMERGENCY ROOM	SKILLED NURSING FACILITY	Other	ENGLISH	MARRIED	BLACK/AFRICAN AMERICAN	2156/1/7 13:29	2156/1/7 19:59	0	33437476	M	1		18	80	2	FALSE	2156/1/7 19:59	2156/1/10 21:29	3.0799999	1	TRUE	2156/1/8 20:00	2156/1/7 20:40	2156/1/7 20:40	2156/1/8 10:00	2	0	0	0	0	1	1	TRUE	71594	1718276			0	0	28	0	60	0
10311506	20793964	2161/12/19 3:35	2161/12/25 8:14	2161/12/25 8:14	EW EMER.	EMERGENCY ROOM	DIED	Medicare	ENGLISH	WIDOWED	BLACK/CAPE VERDEAN	2161/12/19 1:04	2161/12/19 4:27	1	36022337	F	0	2161/12/25	6	91	1	TRUE	2161/12/19 4:27	2161/12/21 18:14	2.5799999	1	TRUE	2161/12/19 10:00	2161/12/19 1:10	2161/12/19 1:10	2161/12/19 5:00	5	2	0	0	0	3	0	TRUE	73767	1770412.5	73773	6	1	1	6	1	6	1
10311624	23571103	2125/11/11 16:26	2125/11/23 12:17		EW EMER.	EMERGENCY ROOM	REHAB	Other	?	MARRIED	HISPANIC/LATINO - PUERTO RICAN	2125/11/11 14:32	2125/11/11 17:26	0	37021121	M	1		12	69	1	TRUE	2125/11/11 17:26	2125/11/20 1:23	8.3299999	1	TRUE	2125/11/12 9:00	2125/11/11 17:00	2125/11/11 17:00	2125/11/11 19:00	2	0	0	0	1	1	0	TRUE	60580	1453937.4			0	0	28	0	60	0
10311900	29060353	2164/2/28 17:01	2164/3/8 13:51		EW EMER.	PROCEDURE SITE	SKILLED NURSING FACILITY	Medicare	ENGLISH		UNKNOWN			0	37996023	F	0		9	62	1	TRUE	2164/3/1 19:59	2164/3/4 14:33	2.79	1	TRUE	2164/3/1 21:00	2164/3/1 17:15	2164/3/1 17:15	2164/3/1 20:00	3	0	2	0	1	0	0	TRUE	74570	1789700			0	0	28	0	60	0
10311956	25628815	2123/3/6 23:57	2123/3/25 16:27		EW EMER.	EMERGENCY ROOM	REHAB	Other	ENGLISH	MARRIED	WHITE	2123/3/6 20:10	2123/3/6 22:46	0	36577532	M	1		19	39	1	TRUE	2123/3/6 23:58	2123/3/22 15:47	15.67	1	TRUE	2123/3/7 4:00	2123/3/7 6:44	2123/3/7 4:00	2123/3/7 6:00	4	1	2	0	1	0	0	TRUE	59599	1430400			0	0	28	0	60	0
10312052	28141610	2155/1/16 0:00	2155/2/28 16:55		SURGICAL SAME DAY ADMISSION	PHYSICIAN REFERRAL	CHRONIC/LONG TERM ACUTE CARE	Medicare	ENGLISH	MARRIED	WHITE			0	38573575	M	1	2155/7/16	43	71	1	TRUE	2155/1/18 1:45	2155/2/28 17:07	41.669998	1	TRUE	2155/1/23 8:00	2155/1/21 8:00	2155/1/21 8:00	2155/1/21 13:00	3	2	0	0	1	0	0	TRUE	71240	1709761.8	71419	179	1	0	28	0	60	0
10312300	28844999	2186/11/10 1:34	2186/11/20 12:50		EW EMER.	EMERGENCY ROOM	HOME	Medicaid	?	MARRIED	WHITE - BRAZILIAN	2186/11/10 0:46	2186/11/10 3:20	0	38840310	M	1		10	46	1	TRUE	2186/11/16 9:13	2186/11/17 11:12	1.08	1	TRUE	2186/11/16 10:00	2186/11/16 11:27	2186/11/16 10:00	2186/11/16 12:00	2	1	1	0	0	0	0	TRUE	82865	1988769.3			0	0	28	0	60	0
10312423	20812033	2148/4/13 12:32	2148/4/26 14:30		OBSERVATION ADMIT	PHYSICIAN REFERRAL	SKILLED NURSING FACILITY	Medicare	ENGLISH	MARRIED	WHITE - OTHER EUROPEAN	2148/4/13 0:32	2148/4/13 9:42	0	34139084	F	0		13	74	3	FALSE	2148/4/15 17:06	2148/4/19 18:23	4.04	1	TRUE	2148/4/17 19:00	2148/4/15 20:43	2148/4/15 20:43	2148/4/15 19:00	3	1	0	0	1	1	0	TRUE	68771	1650521.1			0	0	28	0	60	0
10312423	24590818	2140/9/9 9:30	2140/9/20 16:10		SURGICAL SAME DAY ADMISSION	PHYSICIAN REFERRAL	HOME HEALTH CARE	Medicare	ENGLISH	MARRIED	WHITE			0	39559565	F	0		11	66	1	TRUE	2140/9/9 22:29	2140/9/10 19:09	0.88	1	TRUE	2140/9/9 23:00	2140/9/9 22:58	2140/9/9 22:58	2140/9/10 8:00	2	0	0	0	1	1	0	TRUE	65996	1583926.5			0	0	28	0	60	0
10312912	25436413	2155/4/18 4:22	2155/5/1 10:50		EW EMER.	TRANSFER FROM HOSPITAL	REHAB	Medicare	ENGLISH	DIVORCED	WHITE	2155/4/17 23:18	2155/4/18 4:30	0	33329383	F	0		13	82	1	TRUE	2155/4/18 4:30	2155/4/25 15:53	7.46	1	TRUE	2155/4/20 12:00	2155/4/18 1:00	2155/4/18 1:00	2155/4/18 7:00	2	0	0	0	0	2	0	TRUE	71330	1711924.5			0	0	28	0	60	0
10313183	24733037	2180/7/11 16:22	2180/8/10 18:17	2180/8/10 18:17	EW EMER.	EMERGENCY ROOM	DIED	Medicare	ENGLISH	SINGLE	BLACK/AFRICAN AMERICAN	2180/7/11 13:33	2180/7/11 18:57	1	31240222	M	1	2180/8/10	30	67	2	FALSE	2180/8/3 16:35	2180/8/10 20:05	7.1700001	3	FALSE	2180/8/6 10:00	2180/8/3 14:38	2180/8/3 14:38	2180/8/3 17:00	3	0	1	1	1	0	0	TRUE	80569	1933672.6	80576	7	1	1	7	1	7	1
10313183	24733037	2180/7/11 16:22	2180/8/10 18:17	2180/8/10 18:17	EW EMER.	EMERGENCY ROOM	DIED	Medicare	ENGLISH	SINGLE	BLACK/AFRICAN AMERICAN	2180/7/11 13:33	2180/7/11 18:57	1	31917091	M	1	2180/8/10	30	67	2	FALSE	2180/7/25 21:05	2180/7/28 17:23	2.8299999	2	FALSE	2180/7/26 1:00	2180/7/25 23:47	2180/7/25 23:47	2180/7/26 5:00	2	0	0	0	1	0	1	TRUE	80560	1933461.1	80576	16	1	1	16	1	16	1
10313200	24896438	2150/5/11 1:25	2150/5/14 17:45		EW EMER.	EMERGENCY ROOM	HOME HEALTH CARE	Other	ENGLISH	DIVORCED	WHITE - OTHER EUROPEAN	2150/5/11 0:37	2150/5/11 2:26	0	32380148	F	0	2150/10/25	3	70	2	FALSE	2150/5/11 2:26	2150/5/12 18:00	1.67	1	TRUE	2150/5/12 2:00	2150/5/11 1:05	2150/5/11 1:05	2150/5/11 3:00	2	0	0	0	1	1	0	TRUE	69527	1668650.4	69694	167	1	0	28	0	60	0
10313200	22869441	2150/4/23 18:26	2150/5/4 18:19		URGENT	TRANSFER FROM HOSPITAL	HOME	Other	ENGLISH	DIVORCED	WHITE - OTHER EUROPEAN			0	37907668	F	0	2150/10/25	11	70	1	TRUE	2150/4/23 18:26	2150/4/27 1:20	3.29	1	TRUE	2150/4/24 1:00	2150/4/24 3:16	2150/4/24 1:00	2150/4/23 20:00	4	0	2	0	0	0	2	TRUE	69509	1668234.5	69694	185	1	0	28	0	60	0
10313626	25229838	2194/10/6 18:19	2194/10/16 19:17		EW EMER.	EMERGENCY ROOM	HOME	Medicaid	?	MARRIED	HISPANIC/LATINO - CENTRAL AMERICAN	2194/10/6 11:08	2194/10/6 20:14	0	33226289	M	1		10	61	2	FALSE	2194/10/6 20:14	2194/10/14 13:40	7.71	1	TRUE	2194/10/10 9:00	2194/10/9 21:00	2194/10/9 21:00	2194/10/7 21:00	6	3	0	1	1	1	0	TRUE	85746	2057924.3			0	0	28	0	60	0
10314068	25342851	2154/2/6 16:51	2154/2/16 18:35		URGENT	TRANSFER FROM HOSPITAL	REHAB	Medicare	ENGLISH	WIDOWED	WHITE	2154/2/6 13:45	2154/2/6 17:57	0	39534112	M	1	2155/3/5	10	65	1	TRUE	2154/2/6 17:57	2154/2/12 17:12	6	1	TRUE	2154/2/7 15:00	2154/2/7 5:43	2154/2/7 5:43	2154/2/6 21:00	3	0	2	0	0	1	0	TRUE	70894	1701473.9	71286	392	1	0	28	0	60	0
10314252	25055534	2165/10/4 11:38	2165/10/10 14:26		EW EMER.	PHYSICIAN REFERRAL	PSYCH FACILITY	Medicare	ENGLISH	SINGLE	WHITE	2165/10/4 8:45	2165/10/4 13:07	0	32831765	F	0		6	72	1	TRUE	2165/10/4 13:07	2165/10/10 14:26	6.04	1	TRUE	2165/10/8 13:00	2165/10/6 16:36	2165/10/6 16:36	2165/10/6 9:00	2	0	0	0	1	1	0	TRUE	75152	1803661.1			0	0	28	0	60	0
10314359	29423991	2127/9/4 5:55	2127/10/16 16:27		OBSERVATION ADMIT	EMERGENCY ROOM	REHAB	Other	ENGLISH	SINGLE	WHITE	2127/9/4 3:49	2127/9/4 9:54	0	30481610	M	1		42	27	1	TRUE	2127/9/4 7:08	2127/10/7 17:34	33.419998	1	TRUE	2127/9/5 0:00	2127/9/4 5:30	2127/9/4 5:30	2127/9/4 12:00	2	0	0	2	0	0	0	TRUE	61242	1469815.3			0	0	28	0	60	0
10314359	22713099	2128/3/13 13:09	2128/3/15 15:14		OBSERVATION ADMIT	EMERGENCY ROOM	HOME HEALTH CARE	Other	ENGLISH	SINGLE	WHITE	2128/3/13 12:41	2128/3/13 15:15	0	35807484	M	1		2	28	2	FALSE	2128/3/13 15:15	2128/3/14 18:36	1.13	1	TRUE	2128/3/13 16:00	2128/3/13 12:46	2128/3/13 12:46	2128/3/13 17:00	3	0	0	0	3	0	0	TRUE	61433	1474407.3			0	0	28	0	60	0
10314432	28165764	2140/9/2 12:45	2140/9/6 17:00		SURGICAL SAME DAY ADMISSION	PHYSICIAN REFERRAL	HOME HEALTH CARE	Other	ENGLISH	MARRIED	WHITE			0	34588733	M	1		4	65	1	TRUE	2140/9/2 13:18	2140/9/3 11:36	0.92000002	1	TRUE	2140/9/2 17:00	2140/9/2 16:45	2140/9/2 16:45	2140/9/2 17:00	5	3	1	0	1	0	0	TRUE	65989	1583749.4			0	0	28	0	60	0
10315300	22295114	2123/9/24 15:04	2123/9/28 13:07		OBSERVATION ADMIT	EMERGENCY ROOM	HOME	Other	ENGLISH	SINGLE	WHITE	2123/9/24 14:18	2123/9/24 19:30	0	33769962	M	1		4	27	3	FALSE	2123/9/24 19:30	2123/9/26 22:39	2.1300001	1	TRUE	2123/9/24 21:00	2123/9/24 15:02	2123/9/24 15:02	2123/9/24 20:00	4	0	0	0	4	0	0	TRUE	59801	1435243.5			0	0	28	0	60	0
10315300	24561473	2122/11/3 0:36	2122/11/8 15:30		URGENT	TRANSFER FROM HOSPITAL	HOME	Other	ENGLISH	SINGLE	WHITE			0	36537793	M	1		5	26	2	FALSE	2122/11/3 0:37	2122/11/7 18:18	4.75	1	TRUE	2122/11/3 3:00	2122/11/3 0:50	2122/11/3 0:50	2122/11/3 2:00	4	0	0	0	1	3	0	TRUE	59476	1427424.6			0	0	28	0	60	0
10316033	27529381	2158/1/5 16:14	2158/2/12 17:35	2158/2/12 17:35	EW EMER.	EMERGENCY ROOM	DIED	Other	ENGLISH	DIVORCED	WHITE	2158/1/5 12:06	2158/1/5 17:46	1	34578940	F	0	2158/2/12	38	62	1	TRUE	2158/2/2 22:40	2158/2/12 22:06	10	2	FALSE	2158/2/3 8:00	2158/2/3 22:18	2158/2/3 8:00	2158/2/3 2:00	2	0	0	0	1	0	1	TRUE	72351	1736446.6	72361	10	1	1	10	1	10	1
10316033	27529381	2158/1/5 16:14	2158/2/12 17:35	2158/2/12 17:35	EW EMER.	EMERGENCY ROOM	DIED	Other	ENGLISH	DIVORCED	WHITE	2158/1/5 12:06	2158/1/5 17:46	1	38065034	F	0	2158/2/12	38	62	1	TRUE	2158/1/18 10:39	2158/1/26 22:44	8.5	1	TRUE	2158/1/21 11:00	2158/1/18 14:37	2158/1/18 14:37	2158/1/18 13:00	2	0	0	1	0	0	1	TRUE	72336	1736074.8	72361	25	1	1	25	1	25	1
10316172	20633807	2122/11/10 23:40	2122/11/12 9:10	2122/11/12 9:10	URGENT	TRANSFER FROM HOSPITAL	DIED	Medicare	ENGLISH		WHITE			1	33684938	F	0	2122/11/12	2	83	1	TRUE	2122/11/10 23:40	2122/11/12 10:51	1.46	1	TRUE	2122/11/11 11:00	2122/11/11 12:08	2122/11/11 11:00	2122/11/11 1:00	3	0	0	0	1	1	1	TRUE	59483	1427615.8	59485	2	1	1	2	1	2	1
10316898	20812591	2184/9/13 0:15	2184/9/13 10:03	2184/9/13 10:03	DIRECT OBSERVATION	EMERGENCY ROOM		Other	ENGLISH	MARRIED	WHITE	2184/9/12 17:53	2184/9/13 2:57	1	35505901	F	0	2184/9/13	0	72	1	TRUE	2184/9/13 2:57	2184/9/13 11:44	0.38	1	TRUE	2184/9/13 4:00	2184/9/12 20:00	2184/9/12 20:00	2184/9/13 4:00	9	4	0	0	4	0	1	TRUE	82071	1969706.9	82071	0	1	1	0	1	0	1
10318296	23857506	2139/8/24 21:47	2139/8/28 14:40		EW EMER.	EMERGENCY ROOM	HOME	Other	ENGLISH	WIDOWED	OTHER	2139/8/24 18:38	2139/8/24 22:39	0	33378070	F	0		4	71	1	TRUE	2139/8/24 22:39	2139/8/26 23:09	2.04	1	TRUE	2139/8/25 5:00	2139/8/24 19:30	2139/8/24 19:30	2139/8/24 23:00	3	0	0	0	1	0	2	TRUE	65614	1574758.8			0	0	28	0	60	0
10318302	20603801	2156/6/3 14:18	2156/6/14 15:00		EW EMER.	EMERGENCY ROOM	SKILLED NURSING FACILITY	Other	ENGLISH	MARRIED	WHITE	2156/6/3 11:55	2156/6/3 15:38	0	31872137	M	1	2156/8/25	11	63	1	TRUE	2156/6/3 15:38	2156/6/6 17:35	3.0799999	1	TRUE	2156/6/3 19:00	2156/6/3 13:26	2156/6/3 13:26	2156/6/3 17:00	4	0	0	0	4	0	0	TRUE	71742	1721823.6	71825	83	1	0	28	0	60	1
10318354	26358247	2167/11/7 7:15	2167/11/12 11:30		SURGICAL SAME DAY ADMISSION	PHYSICIAN REFERRAL	HOME	Other	ENGLISH	MARRIED	WHITE			0	30068632	F	0		5	53	1	TRUE	2167/11/7 10:07	2167/11/8 12:52	1.08	1	TRUE	2167/11/7 13:00	2167/11/7 12:08	2167/11/7 12:08	2167/11/7 13:00	2	2	0	0	0	0	0	TRUE	75916	1821994.1			0	0	28	0	60	0
10318876	25871304	2122/9/22 22:43	2122/10/2 16:32		URGENT	TRANSFER FROM HOSPITAL	HOME	Other	?	SINGLE	ASIAN			0	34280555	F	0		10	25	1	TRUE	2122/9/22 22:44	2122/9/30 18:04	7.8299999	1	TRUE	2122/9/23 2:00	2122/9/22 23:15	2122/9/22 23:15	2122/9/23 0:00	2	0	1	0	1	0	0	TRUE	59434	1426438.6			0	0	28	0	60	0
10318893	23961375	2190/6/13 22:01	2190/6/17 15:00		EW EMER.	EMERGENCY ROOM	HOME	Medicaid	ENGLISH	SINGLE	WHITE	2190/6/13 12:32	2190/6/14 1:53	0	38970291	M	1		4	56	1	TRUE	2190/6/13 23:20	2190/6/14 12:36	0.54000002	1	TRUE	2190/6/14 3:00	2190/6/13 13:10	2190/6/13 13:10	2190/6/14 9:00	2	0	0	0	1	1	0	TRUE	84170	2020103.4			0	0	28	0	60	0
10318966	25072131	2145/4/9 14:43	2145/4/20 13:32		EW EMER.	EMERGENCY ROOM	HOSPICE	Other	ENGLISH	MARRIED	WHITE	2145/4/9 11:17	2145/4/9 16:14	0	36692242	M	1	2145/4/21	11	83	1	TRUE	2145/4/13 20:39	2145/4/16 18:39	2.9200001	1	TRUE	2145/4/15 14:00	2145/4/13 21:33	2145/4/13 21:33	2145/4/13 21:00	5	0	0	4	1	0	0	TRUE	67673	1624172.8	67681	8	1	1	8	1	8	1
10319651	23185185	2119/2/14 16:36	2119/3/14 12:07		EW EMER.	EMERGENCY ROOM	SKILLED NURSING FACILITY	Medicare	?	WIDOWED	WHITE	2119/2/14 12:25	2119/2/14 18:37	0	38431759	M	1	2119/3/15	28	89	1	TRUE	2119/2/22 21:15	2119/2/25 6:42	2.3800001	1	TRUE	2119/2/23 7:00	2119/2/22 11:29	2119/2/22 11:29	2119/2/23 8:00	3	0	0	0	1	2	0	TRUE	58126	1395045.4	58147	21	1	1	21	1	21	1
10319938	22899518	2186/12/9 2:12	2187/1/3 17:00		EW EMER.	TRANSFER FROM HOSPITAL	HOME HEALTH CARE	Other	?	MARRIED	ASIAN - SOUTH EAST ASIAN	2186/12/8 23:46	2186/12/9 5:05	0	30791385	M	1		25	56	1	TRUE	2186/12/12 18:49	2186/12/23 18:43	11	2	FALSE	2186/12/18 13:00	2186/12/18 12:53	2186/12/18 12:53	2186/12/16 13:00	6	0	1	4	0	1	0	TRUE	82891	1989402.8			0	0	28	0	60	0
10320037	20614049	2124/10/30 7:15	2124/11/1 13:20		SURGICAL SAME DAY ADMISSION	PHYSICIAN REFERRAL	HOME	Medicare	?	MARRIED	ASIAN			0	39280591	F	0		2	88	2	FALSE	2124/10/30 17:36	2124/10/31 21:55	1.17	1	TRUE	2124/10/30 22:00	2124/10/31 7:35	2124/10/30 22:00	2124/10/30 22:00	2	1	0	0	1	0	0	TRUE	60203	1444889.6			0	0	28	0	60	0
10320289	29796943	2161/5/2 20:03	2161/5/21 13:24		URGENT	TRANSFER FROM HOSPITAL	HOME HEALTH CARE	Other	ENGLISH	DIVORCED	WHITE			0	35981138	M	1		19	53	1	TRUE	2161/5/2 20:04	2161/5/6 23:52	4.1300001	1	TRUE	2161/5/2 23:00	2161/5/3 18:14	2161/5/2 23:00	2161/5/2 21:00	4	0	0	0	0	0	4	TRUE	73536	1764884			0	0	28	0	60	0
10321446	26487233	2179/7/26 22:25	2179/8/14 15:23		EW EMER.	EMERGENCY ROOM	SKILLED NURSING FACILITY	Other	ENGLISH	WIDOWED	UNKNOWN	2179/7/26 21:03	2179/7/27 0:34	0	33367754	F	0		19	75	1	TRUE	2179/7/27 0:34	2179/8/3 10:14	7.4200001	1	TRUE	2179/7/27 2:00	2179/7/26 22:45	2179/7/26 22:45	2179/7/27 6:00	4	0	0	3	0	0	1	TRUE	80196	1924704.5			0	0	28	0	60	0
10321446	26487233	2179/7/26 22:25	2179/8/14 15:23		EW EMER.	EMERGENCY ROOM	SKILLED NURSING FACILITY	Other	ENGLISH	WIDOWED	UNKNOWN	2179/7/26 21:03	2179/7/27 0:34	0	33969639	F	0		19	75	1	TRUE	2179/8/4 11:01	2179/8/6 19:42	2.3299999	2	FALSE	2179/8/5 11:00	2179/8/4 8:00	2179/8/4 8:00	2179/8/4 12:00	4	0	0	1	0	0	3	TRUE	80204	1924907.1			0	0	28	0	60	0
10321569	24124902	2143/12/12 13:36	2143/12/31 19:00		URGENT	TRANSFER FROM HOSPITAL	HOME HEALTH CARE	Other	ENGLISH	MARRIED	OTHER			0	36369992	M	1		19	80	1	TRUE	2143/12/12 13:37	2143/12/23 22:02	11.38	1	TRUE	2143/12/12 20:00	2143/12/12 13:53	2143/12/12 13:53	2143/12/12 19:00	2	1	0	0	0	0	1	TRUE	67185	1612453.6			0	0	28	0	60	0
10321613	20186322	2160/1/17 6:14	2160/1/21 15:45	2160/1/21 15:45	EW EMER.	TRANSFER FROM HOSPITAL	DIED	Other	ENGLISH	MARRIED	WHITE	2160/1/17 3:24	2160/1/17 7:22	1	36155959	M	1	2160/1/21	4	76	7	FALSE	2160/1/17 7:22	2160/1/21 17:01	4.4200001	1	TRUE	2160/1/17 9:00	2160/1/17 8:28	2160/1/17 8:28	2160/1/17 8:00	3	0	0	0	3	0	0	TRUE	73065	1753567.4	73069	4	1	1	4	1	4	1
10321613	29807103	2158/10/30 19:32	2158/11/25 14:49		URGENT	TRANSFER FROM HOSPITAL	REHAB	Other	ENGLISH	MARRIED	WHITE			0	36398180	M	1	2160/1/21	26	74	1	TRUE	2158/10/30 19:33	2158/11/7 20:52	8.04	1	TRUE	2158/10/31 0:00	2158/10/31 0:15	2158/10/31 0:00	2158/10/30 21:00	6	3	0	1	0	0	2	TRUE	72621	1742923.5	73069	448	1	0	28	0	60	0
10321613	23037429	2159/2/17 5:44	2159/2/28 18:00		SURGICAL SAME DAY ADMISSION	PHYSICIAN REFERRAL	REHAB	Other	ENGLISH	MARRIED	WHITE			0	39014377	M	1	2160/1/21	11	75	3	FALSE	2159/2/20 13:10	2159/2/23 16:53	3.1300001	2	FALSE	2159/2/20 20:00	2159/2/19 18:35	2159/2/19 18:35	2159/2/20 14:00	5	0	2	0	1	0	2	TRUE	72734	1745629.1	73069	335	1	0	28	0	60	0
10321613	27476083	2159/1/16 14:51	2159/2/12 18:00		EW EMER.	EMERGENCY ROOM	HOME HEALTH CARE	Other	ENGLISH	MARRIED	WHITE	2159/1/16 12:41	2159/1/16 19:35	0	39171509	M	1	2160/1/21	27	75	2	FALSE	2159/1/16 18:01	2159/1/17 18:25	1	1	TRUE	2159/1/16 23:00	2159/1/16 12:54	2159/1/16 12:54	2159/1/16 21:00	2	0	0	0	0	0	2	TRUE	72699	1744794	73069	370	1	0	28	0	60	0
10321933	29792275	2119/8/31 20:28	2119/9/23 18:15		URGENT	TRANSFER FROM HOSPITAL	REHAB	Other	ENGLISH	MARRIED	WHITE			0	36968438	F	0		23	60	1	TRUE	2119/8/31 20:29	2119/9/15 22:45	15.08	1	TRUE	2119/8/31 22:00	2119/8/31 22:08	2119/8/31 22:00	2119/9/1 21:00	2	0	0	0	1	1	0	TRUE	58316	1399604.5			0	0	28	0	60	0
10322781	23795054	2112/12/4 15:58	2112/12/11 16:37		URGENT	TRANSFER FROM HOSPITAL	CHRONIC/LONG TERM ACUTE CARE	Medicare	ENGLISH	SINGLE	WHITE			0	34354323	F	0	2113/5/20	7	63	1	TRUE	2112/12/4 15:59	2112/12/7 18:59	3.1300001	1	TRUE	2112/12/4 20:00	2112/12/4 6:35	2112/12/4 6:35	2112/12/4 17:00	2	0	0	0	2	0	0	TRUE	55855	1340536	56022	167	1	0	28	0	60	0
10323105	26404816	2162/12/8 14:00	2162/12/12 15:45		ELECTIVE	PHYSICIAN REFERRAL	HOME	Other	ENGLISH	WIDOWED	WHITE			0	37224523	F	0	2165/1/2	4	83	1	TRUE	2162/12/9 10:09	2162/12/10 12:21	1.08	1	TRUE	2162/12/9 16:00	2162/12/9 10:56	2162/12/9 10:56	2162/12/10 4:00	2	0	0	0	1	1	0	TRUE	74122	1778938.1	74877	755	1	0	28	0	60	0
10324042	21259911	2122/12/25 7:15	2123/1/2 14:40		SURGICAL SAME DAY ADMISSION	PHYSICIAN REFERRAL	SKILLED NURSING FACILITY	Other	ENGLISH	DIVORCED	WHITE			0	34036241	M	1	2129/3/10	8	79	1	TRUE	2122/12/25 9:45	2122/12/27 17:37	2.3299999	1	TRUE	2122/12/25 11:00	2122/12/25 14:51	2122/12/25 11:00	2122/12/25 16:00	3	2	0	0	1	0	0	TRUE	59528	1428681.8	61795	2267	1	0	28	0	60	0
10325218	24920877	2117/6/15 9:40	2117/6/25 13:40		EW EMER.	EMERGENCY ROOM	SKILLED NURSING FACILITY	Medicare	ENGLISH		BLACK/AFRICAN AMERICAN	2117/6/15 8:45	2117/6/15 10:57	0	37001202	M	1	2117/9/2	10	91	1	TRUE	2117/6/15 9:41	2117/6/19 18:52	4.3800001	1	TRUE	2117/6/15 12:00	2117/6/15 7:55	2117/6/15 7:55	2117/6/15 13:00	3	0	0	0	1	2	0	TRUE	57509	1380225.8	57588	79	1	0	28	0	60	1
10325922	26635129	2159/10/1 0:00	2159/10/8 13:42		URGENT	TRANSFER FROM HOSPITAL	HOME HEALTH CARE	Medicare	ENGLISH	SINGLE	UNKNOWN			0	38133189	M	1		7	49	1	TRUE	2159/10/1 18:52	2159/10/2 17:49	0.95999998	1	TRUE	2159/10/1 22:00	2159/10/1 23:02	2159/10/1 22:00	2159/10/1 21:00	2	0	0	0	0	2	0	TRUE	72957	1750986.9			0	0	28	0	60	0
10326191	20894041	2149/8/20 14:39	2149/9/6 15:59		EW EMER.	EMERGENCY ROOM	CHRONIC/LONG TERM ACUTE CARE	Medicare	ENGLISH	SINGLE	WHITE	2149/8/20 9:53	2149/8/20 21:41	0	36565616	F	0		17	65	1	TRUE	2149/8/24 13:21	2149/8/31 19:30	7.25	1	TRUE	2149/8/24 15:00	2149/8/24 14:59	2149/8/24 14:59	2149/8/24 20:00	2	2	0	0	0	0	0	TRUE	69267	1662421.4			0	0	28	0	60	0
10326273	23812024	2165/7/9 21:18	2165/7/10 16:14	2165/7/10 16:14	EW EMER.	EMERGENCY ROOM	DIED	Other	ENGLISH		UNKNOWN	2165/7/9 17:24	2165/7/9 22:04	1	30743673	M	1	2165/7/10	1	39	1	TRUE	2165/7/9 22:04	2165/7/12 11:02	2.54	1	TRUE	2165/7/10 20:00	2165/7/9 17:41	2165/7/9 17:41	2165/7/10 1:00	2	0	0	0	1	0	1	TRUE	75065	1801582	75066	1	1	1	1	1	1	1
10326429	21206205	2159/7/20 7:03	2159/7/24 16:38		URGENT	TRANSFER FROM HOSPITAL	HOME HEALTH CARE	Other	ENGLISH	SINGLE	WHITE	2159/7/20 4:57	2159/7/20 10:25	0	39450532	F	0		4	48	1	TRUE	2159/7/20 7:04	2159/7/20 18:03	0.46000001	1	TRUE	2159/7/20 12:00	2159/7/20 6:20	2159/7/20 6:20	2159/7/20 14:00	3	2	0	0	1	0	0	TRUE	72884	1749223.1			0	0	28	0	60	0
10326457	27900881	2136/7/10 19:14	2136/7/14 17:00		EW EMER.	PHYSICIAN REFERRAL	HOME	Other	ENGLISH	SINGLE	WHITE	2136/7/10 15:35	2136/7/10 20:00	0	35285942	M	1		4	40	1	TRUE	2136/7/10 20:00	2136/7/14 17:18	3.8800001	1	TRUE	2136/7/11 22:00	2136/7/10 21:19	2136/7/10 21:19	2136/7/11 4:00	2	1	0	0	1	0	0	TRUE	64474	1547396			0	0	28	0	60	0
10326564	26860919	2178/5/29 3:35	2178/6/20 12:30		SURGICAL SAME DAY ADMISSION	PHYSICIAN REFERRAL	REHAB	Other	?	MARRIED	HISPANIC/LATINO - CENTRAL AMERICAN			0	32515520	F	0	2178/11/22	22	78	1	TRUE	2178/5/30 2:02	2178/6/6 18:57	7.6700001	1	TRUE	2178/6/4 12:00	2178/6/4 10:00	2178/6/4 10:00	2178/6/2 10:00	4	0	2	0	1	1	0	TRUE	79773	1914554	79949	176	1	0	28	0	60	0
10326564	24968587	2178/8/1 21:39	2178/9/19 17:19		OBSERVATION ADMIT	EMERGENCY ROOM	SKILLED NURSING FACILITY	Other	?	MARRIED	HISPANIC/LATINO - CENTRAL AMERICAN	2178/8/1 11:12	2178/8/2 0:38	0	35579507	F	0	2178/11/22	49	78	2	FALSE	2178/8/23 9:49	2178/8/26 18:29	3.3800001	1	TRUE	2178/8/25 13:00	2178/8/25 11:36	2178/8/25 11:36	2178/8/23 12:00	3	0	1	0	0	2	0	TRUE	79858	1916601.8	79949	91	1	0	28	0	60	0
10326773	24076064	2188/11/7 22:31	2188/11/22 18:55		EW EMER.	EMERGENCY ROOM	HOME HEALTH CARE	Other	?	SINGLE	UNKNOWN	2188/11/7 21:15	2188/11/7 23:52	0	38172427	F	0		15	49	1	TRUE	2188/11/7 23:52	2188/11/19 18:39	11.79	1	TRUE	2188/11/10 10:00	2188/11/8 1:22	2188/11/8 1:22	2188/11/8 1:00	2	2	0	0	0	0	0	TRUE	83587	2006111.9			0	0	28	0	60	0
10326798	23870114	2165/7/14 1:36	2165/7/23 16:00		URGENT	TRANSFER FROM HOSPITAL	HOME HEALTH CARE	Other	?	MARRIED	WHITE			0	37931604	F	0		9	67	1	TRUE	2165/7/14 1:38	2165/7/17 21:53	3.8299999	1	TRUE	2165/7/14 11:00	2165/7/14 3:16	2165/7/14 3:16	2165/7/14 12:00	2	0	0	0	1	0	1	TRUE	75070	1801681.6			0	0	28	0	60	0
10326914	24463593	2118/5/28 21:39	2118/6/3 11:32		URGENT	TRANSFER FROM HOSPITAL	HOME HEALTH CARE	Other	ENGLISH	MARRIED	PORTUGUESE	2118/5/28 17:49	2118/5/28 23:13	0	31102145	M	1		6	79	1	TRUE	2118/5/28 23:13	2118/5/29 21:34	0.92000002	1	TRUE	2118/5/29 3:00	2118/5/28 18:50	2118/5/28 18:50	2118/5/29 4:00	3	0	1	0	1	0	1	TRUE	57856	1388567.1			0	0	28	0	60	0
10327156	29595456	2144/6/25 2:10	2144/6/28 2:50	2144/6/28 2:50	EW EMER.	PHYSICIAN REFERRAL	DIED	Medicare	ENGLISH	MARRIED	WHITE	2144/6/24 21:54	2144/6/25 4:35	1	34937174	M	1	2144/6/28	3	73	2	FALSE	2144/6/25 4:35	2144/6/28 7:34	3.1300001	1	TRUE	2144/6/26 13:00	2144/6/24 23:10	2144/6/24 23:10	2144/6/25 5:00	3	0	0	0	1	0	2	TRUE	67381	1617148.6	67384	3	1	1	3	1	3	1
10327579	28374991	2116/2/21 17:18	2116/3/11 17:30		EW EMER.	EMERGENCY ROOM	HOME	Medicare	ENGLISH	SINGLE	WHITE	2116/2/21 14:52	2116/2/21 19:13	0	34975173	F	0		19	31	1	TRUE	2116/2/21 17:19	2116/2/28 15:53	6.9200001	1	TRUE	2116/2/21 22:00	2116/2/21 15:55	2116/2/21 15:55	2116/2/21 21:00	4	0	0	0	0	0	4	TRUE	57029	1368713.4			0	0	28	0	60	0
10328270	29868079	2113/8/17 17:34	2113/8/23 4:34	2113/8/23 4:34	URGENT	TRANSFER FROM HOSPITAL	DIED	Medicare	ENGLISH	WIDOWED	WHITE			1	39102979	M	1	2113/8/23	6	77	1	TRUE	2113/8/17 17:35	2113/8/23 7:54	5.5799999	1	TRUE	2113/8/21 16:00	2113/8/21 11:05	2113/8/21 11:05	2113/8/19 12:00	5	0	1	1	1	1	1	TRUE	56111	1346681.6	56117	6	1	1	6	1	6	1
10328470	21119071	2141/7/23 20:58	2141/8/12 10:50	2141/8/12 10:50	EW EMER.	EMERGENCY ROOM	DIED	Medicare	ENGLISH	MARRIED	PORTUGUESE	2141/7/23 19:29	2141/7/23 23:52	1	32666764	F	0	2141/8/12	20	72	1	TRUE	2141/8/12 6:03	2141/8/12 13:41	0.28999999	1	TRUE	2141/8/12 7:00	2141/8/12 8:29	2141/8/12 7:00	2141/8/12 7:00	4	0	0	0	4	0	0	TRUE	66333	1591998	66333	0	1	1	0	1	0	1
10329288	22371163	2133/7/29 17:16	2133/8/6 14:00		OBSERVATION ADMIT	EMERGENCY ROOM	SKILLED NURSING FACILITY	Medicare	ENGLISH	MARRIED	WHITE	2133/7/29 14:55	2133/7/30 15:18	0	32605936	M	1		8	81	1	TRUE	2133/8/1 1:30	2133/8/3 16:39	2.6300001	1	TRUE	2133/8/1 20:00	2133/8/1 6:00	2133/8/1 6:00	2133/8/1 2:00	2	0	1	0	0	0	1	TRUE	63400	1521601.5			0	0	28	0	60	0
10329745	20173197	2196/12/5 23:43	2196/12/9 19:20	2196/12/9 19:20	EW EMER.	EMERGENCY ROOM	DIED	Medicare	ENGLISH	SINGLE	UNABLE TO OBTAIN	2196/12/5 22:47	2196/12/6 0:21	1	37958387	M	1	2196/12/9	4	53	1	TRUE	2196/12/6 0:21	2196/12/9 21:24	3.8800001	1	TRUE	2196/12/6 9:00	2196/12/6 2:48	2196/12/6 2:48	2196/12/6 3:00	3	1	0	0	0	0	2	TRUE	86538	2076912.3	86541	3	1	1	3	1	3	1
10329803	27973653	2127/9/24 0:48	2127/9/27 18:35		EW EMER.	EMERGENCY ROOM	HOME	Medicaid	?	MARRIED	SOUTH AMERICAN	2127/9/23 19:43	2127/9/24 3:20	0	34767982	F	0		3	61	1	TRUE	2127/9/24 2:24	2127/9/24 16:24	0.57999998	1	TRUE	2127/9/24 4:00	2127/9/23 20:20	2127/9/23 20:20	2127/9/24 4:00	5	0	1	1	3	0	0	TRUE	61262	1470290.4			0	0	28	0	60	0
10329986	22339568	2202/2/5 8:13	2202/2/12 14:40		EW EMER.	PHYSICIAN REFERRAL	HOME HEALTH CARE	Medicare	ENGLISH	SINGLE	BLACK/AFRICAN AMERICAN	2202/2/5 2:03	2202/2/5 10:15	0	37983743	F	0		7	64	1	TRUE	2202/2/5 10:15	2202/2/5 23:49	0.54000002	1	TRUE	2202/2/5 11:00	2202/2/5 3:08	2202/2/5 3:08	2202/2/5 11:00	5	0	0	0	3	0	2	TRUE	88424	2122186.3			0	0	28	0	60	0
10330091	24427748	2148/12/23 22:58	2149/1/15 14:00		EW EMER.	EMERGENCY ROOM	SKILLED NURSING FACILITY	Other	ENGLISH	WIDOWED	BLACK/AFRICAN AMERICAN	2148/12/23 17:04	2148/12/24 0:02	0	33457596	F	0	2149/2/18	23	72	1	TRUE	2148/12/24 0:02	2148/12/31 22:16	7.9200001	1	TRUE	2148/12/24 1:00	2148/12/23 17:24	2148/12/23 17:24	2148/12/24 1:00	3	0	0	0	0	3	0	TRUE	69024	1656576	69080	56	1	0	28	1	56	1
10330900	20979762	2123/10/25 5:51	2123/11/7 15:42		EW EMER.	EMERGENCY ROOM	SKILLED NURSING FACILITY	Medicaid	ENGLISH	SINGLE	BLACK/CARIBBEAN ISLAND	2123/10/25 1:19	2123/10/25 4:55	0	34217396	M	1	2125/6/18	13	63	1	TRUE	2123/10/25 5:51	2123/10/26 19:10	1.58	1	TRUE	2123/10/25 8:00	2123/10/25 3:30	2123/10/25 3:30	2123/10/25 12:00	2	0	0	0	0	1	1	TRUE	59832	1435973.9	60434	602	1	0	28	0	60	0
10331279	24078904	2182/2/13 7:15	2182/3/3 12:22		SURGICAL SAME DAY ADMISSION	PHYSICIAN REFERRAL	REHAB	Medicaid	ENGLISH	WIDOWED	WHITE - OTHER EUROPEAN			0	33793977	M	1		18	63	1	TRUE	2182/2/15 14:32	2182/2/18 18:47	3.1700001	1	TRUE	2182/2/16 0:00	2182/2/15 15:57	2182/2/15 15:57	2182/2/15 17:00	2	1	0	0	1	0	0	TRUE	81130	1947134.5			0	0	28	0	60	0
10331854	21008158	2161/8/4 13:31	2161/8/8 16:00		EW EMER.	EMERGENCY ROOM	HOME HEALTH CARE	Medicare	ENGLISH	MARRIED	WHITE	2161/8/4 10:40	2161/8/4 15:01	0	31132384	M	1	2161/8/10	4	83	1	TRUE	2161/8/4 15:01	2161/8/5 15:17	1	1	TRUE	2161/8/4 17:00	2161/8/4 10:50	2161/8/4 10:50	2161/8/4 17:00	4	0	2	0	1	0	1	TRUE	73630	1767135	73636	6	1	1	6	1	6	1
10331864	21545162	2193/8/22 17:39	2193/8/28 18:05		EW EMER.	TRANSFER FROM HOSPITAL	HOME	Medicare	ENGLISH	SINGLE	WHITE	2193/8/22 14:03	2193/8/22 17:40	0	32997635	M	1		6	86	1	TRUE	2193/8/22 17:40	2193/8/23 17:17	1	1	TRUE	2193/8/22 21:00	2193/8/22 19:58	2193/8/22 19:58	2193/8/23 3:00	2	0	0	0	0	1	1	TRUE	85336	2048081.8			0	0	28	0	60	0
10331875	25172619	2168/8/28 20:34	2168/9/7 20:00		EW EMER.	PHYSICIAN REFERRAL	HOME HEALTH CARE	Other	ENGLISH	MARRIED	WHITE	2168/8/28 16:40	2168/8/28 22:45	0	30739091	M	1		10	59	1	TRUE	2168/8/28 20:35	2168/9/1 22:36	4.0799999	1	TRUE	2168/8/29 2:00	2168/8/28 16:59	2168/8/28 16:59	2168/8/29 0:00	3	0	0	0	3	0	0	TRUE	76211	1829084.6			0	0	28	0	60	0
10331875	24947423	2169/5/25 18:28	2169/6/2 20:07		EW EMER.	PHYSICIAN REFERRAL	HOME HEALTH CARE	Other	ENGLISH	MARRIED	WHITE	2169/5/25 11:32	2169/5/25 22:15	0	38414935	M	1		8	60	2	FALSE	2169/5/25 18:28	2169/5/28 15:18	2.8800001	1	TRUE	2169/5/26 4:00	2169/5/25 11:55	2169/5/25 11:55	2169/5/26 0:00	3	0	0	0	3	0	0	TRUE	76481	1835562.4			0	0	28	0	60	0
10331939	24567486	2185/12/21 21:41	2185/12/28 18:12		EW EMER.	EMERGENCY ROOM	HOME HEALTH CARE	Other	ENGLISH	MARRIED	WHITE	2185/12/21 19:17	2185/12/21 23:13	0	33807006	M	1		7	57	1	TRUE	2185/12/21 23:13	2185/12/24 18:35	2.79	1	TRUE	2185/12/24 10:00	2185/12/22 1:07	2185/12/22 1:07	2185/12/22 0:00	2	2	0	0	0	0	0	TRUE	82535	1980863.1			0	0	28	0	60	0
10332328	24096560	2190/9/16 21:47	2190/9/19 16:49		EW EMER.	EMERGENCY ROOM	HOME	Medicare	?	WIDOWED	BLACK/AFRICAN AMERICAN	2190/9/16 18:47	2190/9/16 23:58	0	38240671	M	1		3	71	1	TRUE	2190/9/16 23:58	2190/9/18 22:57	1.96	1	TRUE	2190/9/17 1:00	2190/9/16 19:00	2190/9/16 19:00	2190/9/17 4:00	2	0	0	0	1	0	1	TRUE	84265	2022384			0	0	28	0	60	0
10332371	29819591	2149/2/19 19:02	2149/3/28 16:00		URGENT	TRANSFER FROM HOSPITAL	CHRONIC/LONG TERM ACUTE CARE	Medicare	ENGLISH	DIVORCED	WHITE			0	30813888	F	0		37	69	2	FALSE	2149/3/6 11:03	2149/3/25 16:07	19.209999	3	FALSE	2149/3/8 12:00	2149/3/5 21:01	2149/3/5 21:01	2149/3/6 12:00	10	2	0	4	1	0	3	TRUE	69096	1658315.1			0	0	28	0	60	0
10332371	26143831	2145/11/18 7:15	2145/11/24 16:36		SURGICAL SAME DAY ADMISSION	PHYSICIAN REFERRAL	SKILLED NURSING FACILITY	Medicaid	ENGLISH	DIVORCED	WHITE			0	35404359	F	0		6	65	1	TRUE	2145/11/18 9:42	2145/11/21 18:17	3.3800001	1	TRUE	2145/11/18 14:00	2145/11/18 14:34	2145/11/18 14:00	2145/11/18 15:00	3	2	1	0	0	0	0	TRUE	67892	1629417.6			0	0	28	0	60	0
10332371	29819591	2149/2/19 19:02	2149/3/28 16:00		URGENT	TRANSFER FROM HOSPITAL	CHRONIC/LONG TERM ACUTE CARE	Medicare	ENGLISH	DIVORCED	WHITE			0	38091018	F	0		37	69	2	FALSE	2149/2/28 10:23	2149/3/4 15:57	4.21	2	FALSE	2149/3/3 23:00	2149/2/28 0:00	2149/2/28 0:00	2149/2/28 18:00	5	4	0	0	1	0	0	TRUE	69090	1658170.5			0	0	28	0	60	0
10332371	29819591	2149/2/19 19:02	2149/3/28 16:00		URGENT	TRANSFER FROM HOSPITAL	CHRONIC/LONG TERM ACUTE CARE	Medicare	ENGLISH	DIVORCED	WHITE			0	38410413	F	0		37	69	2	FALSE	2149/2/19 19:03	2149/2/24 21:04	5.0799999	1	TRUE	2149/2/21 13:00	2149/2/19 19:28	2149/2/19 19:28	2149/2/19 20:00	7	3	0	0	4	0	0	TRUE	69081	1657963.1			0	0	28	0	60	0
10333715	24458530	2147/3/16 1:26	2147/3/20 12:24		OBSERVATION ADMIT	EMERGENCY ROOM	HOME	Other	ENGLISH	MARRIED	UNKNOWN	2147/3/16 0:49	2147/3/16 3:52	0	35378766	M	1	2148/3/8	4	65	1	TRUE	2147/3/16 3:52	2147/3/17 15:36	1.5	1	TRUE	2147/3/16 6:00	2147/3/16 1:16	2147/3/16 1:16	2147/3/16 16:00	2	0	1	0	0	1	0	TRUE	68375	1641003.9	68733	358	1	0	28	0	60	0
10334000	24041967	2129/5/7 17:08	2129/5/14 13:36		ELECTIVE	PHYSICIAN REFERRAL	HOME HEALTH CARE	Other	ENGLISH	MARRIED	PATIENT DECLINED TO ANSWER			0	34103544	M	1		7	54	1	TRUE	2129/5/8 9:59	2129/5/10 18:11	2.3800001	1	TRUE	2129/5/8 12:00	2129/5/7 17:26	2129/5/7 17:26	2129/5/8 13:00	3	2	1	0	0	0	0	TRUE	61854	1484506			0	0	28	0	60	0
10335293	23619901	2201/12/16 18:44	2201/12/25 15:22		OBSERVATION ADMIT	EMERGENCY ROOM	SKILLED NURSING FACILITY	Medicare	ENGLISH	DIVORCED	WHITE	2201/12/16 14:55	2201/12/16 21:07	0	32283185	F	0	2204/10/3	9	82	1	TRUE	2201/12/16 21:07	2201/12/18 21:53	2	1	TRUE	2201/12/17 1:00	2201/12/16 15:44	2201/12/16 15:44	2201/12/16 22:00	2	0	0	0	1	0	1	TRUE	88373	2120973.3	89395	1022	1	0	28	0	60	0
10335328	29510723	2133/2/21 14:00	2133/2/26 13:15		ELECTIVE	PHYSICIAN REFERRAL	HOME HEALTH CARE	Other	ENGLISH	SINGLE	WHITE			0	30218544	M	1		5	70	1	TRUE	2133/2/22 14:59	2133/2/23 17:24	1.13	1	TRUE	2133/2/22 16:00	2133/2/21 16:55	2133/2/21 16:55	2133/2/22 16:00	4	3	1	0	0	0	0	TRUE	63240	1517775			0	0	28	0	60	0
10335334	27572974	2133/5/14 21:25	2133/5/17 16:15		EW EMER.	EMERGENCY ROOM	CHRONIC/LONG TERM ACUTE CARE	Medicare	ENGLISH	MARRIED	WHITE	2133/5/14 17:52	2133/5/14 23:57	0	38338979	M	1		3	49	1	TRUE	2133/5/14 22:47	2133/5/15 13:59	0.63	1	TRUE	2133/5/15 10:00	2133/5/15 9:49	2133/5/15 9:49	2133/5/15 3:00	4	0	1	0	0	1	2	TRUE	63321	1519726.9			0	0	28	0	60	0
10335539	28384721	2153/5/18 7:15	2153/5/29 17:40		ELECTIVE	PHYSICIAN REFERRAL	HOME HEALTH CARE	Medicare	ENGLISH	DIVORCED	WHITE			0	30243090	M	1		11	64	2	FALSE	2153/5/18 21:56	2153/5/22 18:32	3.8800001	1	TRUE	2153/5/18 23:00	2153/5/19 10:22	2153/5/18 23:00	2153/5/18 23:00	2	0	0	0	1	1	0	TRUE	70630	1695142			0	0	28	0	60	0
10335539	20196877	2153/10/24 13:33	2153/10/31 21:00		EW EMER.	CLINIC REFERRAL	HOME HEALTH CARE	Medicare	ENGLISH	DIVORCED	WHITE	2153/10/23 19:50	2153/10/24 23:21	0	35151781	M	1		7	64	3	FALSE	2153/10/24 20:18	2153/10/28 18:44	3.9200001	1	TRUE	2153/10/25 7:00	2153/10/24 1:10	2153/10/24 1:10	2153/10/25 0:00	5	0	1	0	3	0	1	TRUE	70789	1698956.3			0	0	28	0	60	0
10335539	27771354	2151/10/3 16:04	2151/11/2 12:27		URGENT	TRANSFER FROM HOSPITAL	CHRONIC/LONG TERM ACUTE CARE	Other	ENGLISH	DIVORCED	WHITE			0	35269645	M	1		30	62	1	TRUE	2151/10/3 16:05	2151/10/27 18:43	24.08	1	TRUE	2151/10/3 21:00	2151/10/3 16:45	2151/10/3 16:45	2151/10/3 18:00	8	1	2	0	4	0	1	TRUE	70037	1680904			0	0	28	0	60	0
10336114	22796335	2172/8/22 22:40	2172/8/29 13:40		EW EMER.	EMERGENCY ROOM	SKILLED NURSING FACILITY	Medicare	ENGLISH	MARRIED	WHITE	2172/8/22 17:22	2172/8/23 2:29	0	34054228	M	1	2172/9/2	7	91	1	TRUE	2172/8/23 1:04	2172/8/23 20:32	0.79000002	1	TRUE	2172/8/23 4:00	2172/8/22 17:45	2172/8/22 17:45	2172/8/23 3:00	4	0	0	0	1	1	2	TRUE	77667	1864009.1	77677	10	1	1	10	1	10	1
10336220	26142167	2121/5/12 0:20	2121/5/12 13:29	2121/5/12 13:29	EW EMER.	EMERGENCY ROOM	DIED	Other	ENGLISH	MARRIED	WHITE	2121/5/11 20:43	2121/5/12 1:56	1	35358441	M	1	2121/5/12	0	80	1	TRUE	2121/5/12 1:56	2121/5/12 16:13	0.63	1	TRUE	2121/5/12 8:00	2121/5/11 21:00	2121/5/11 21:00	2121/5/12 3:00	8	0	3	2	1	0	2	TRUE	58936	1414466	58936	0	1	1	0	1	0	1
10336412	24526880	2195/1/30 21:22	2195/2/6 15:58		EW EMER.	EMERGENCY ROOM	HOME HEALTH CARE	Other	ENGLISH	MARRIED	BLACK/AFRICAN AMERICAN	2195/1/30 18:48	2195/1/31 3:18	0	37156413	M	1	2195/2/23	7	74	1	TRUE	2195/1/31 2:14	2195/2/2 14:02	2.5	1	TRUE	2195/1/31 10:00	2195/1/30 19:15	2195/1/30 19:15	2195/1/31 4:00	3	0	0	0	0	0	3	TRUE	85863	2060714.3	85886	23	1	1	23	1	23	1
10336837	26999400	2123/6/3 4:44	2123/6/9 17:54		EW EMER.	PHYSICIAN REFERRAL	HOME	Other	ENGLISH	SINGLE	BLACK/CAPE VERDEAN	2123/6/2 20:32	2123/6/3 6:13	0	31261940	M	1		6	74	1	TRUE	2123/6/3 4:46	2123/6/5 19:19	2.6300001	1	TRUE	2123/6/3 8:00	2123/6/2 20:52	2123/6/2 20:52	2123/6/3 7:00	3	0	0	0	0	0	3	TRUE	59688	1432516.8			0	0	28	0	60	0
10336855	24910923	2151/6/27 22:23	2151/7/17 12:38		OBSERVATION ADMIT	EMERGENCY ROOM	REHAB	Medicare	ENGLISH	SINGLE	BLACK/AFRICAN AMERICAN	2151/6/27 15:59	2151/6/27 23:58	0	33336719	F	0		20	47	1	TRUE	2151/6/27 23:58	2151/7/17 13:01	19.58	1	TRUE	2151/7/4 20:00	2151/7/3 6:27	2151/7/3 6:27	2151/7/1 7:00	4	2	2	0	0	0	0	TRUE	69939	1678560			0	0	28	0	60	0
10337061	21449712	2175/1/15 11:54	2175/2/13 13:00		EW EMER.	EMERGENCY ROOM	CHRONIC/LONG TERM ACUTE CARE	Medicare	ENGLISH	SINGLE	BLACK/AFRICAN AMERICAN	2175/1/15 7:30	2175/1/15 13:07	0	37938602	F	0	2175/3/2	29	91	1	TRUE	2175/2/5 21:49	2175/2/8 20:52	2.96	2	FALSE	2175/2/6 2:00	2175/2/5 10:35	2175/2/5 10:35	2175/2/5 22:00	5	0	0	0	1	2	2	TRUE	78563	1885533.8	78588	25	1	1	25	1	25	1
10337260	23891215	2124/10/7 13:08	2124/10/11 14:30		EW EMER.	EMERGENCY ROOM	HOME	Other	?	SINGLE	HISPANIC/LATINO - PUERTO RICAN	2124/10/7 8:19	2124/10/7 19:30	0	31902530	F	0		4	21	1	TRUE	2124/10/7 15:04	2124/10/9 19:49	2.1700001	1	TRUE	2124/10/7 23:00	2124/10/7 10:35	2124/10/7 10:35	2124/10/7 20:00	4	0	1	0	3	0	0	TRUE	60180	1444335.1			0	0	28	0	60	0
10337364	21819527	2130/9/12 0:12	2130/10/2 13:58		URGENT	TRANSFER FROM HOSPITAL	ACUTE HOSPITAL	Medicaid	ENGLISH	SINGLE	WHITE			0	30824925	M	1	2131/4/19	20	42	1	TRUE	2130/9/12 0:14	2130/9/18 17:03	6.71	1	TRUE	2130/9/12 2:00	2130/9/12 1:12	2130/9/12 1:12	2130/9/12 2:00	3	0	1	2	0	0	0	TRUE	62346	1496304.3	62565	219	1	0	28	0	60	0
10337403	20395989	2135/12/20 11:30	2135/12/24 13:18		SURGICAL SAME DAY ADMISSION	PHYSICIAN REFERRAL	HOME HEALTH CARE	Medicare	ENGLISH	MARRIED	BLACK/AFRICAN AMERICAN			0	31632367	M	1	2137/10/11	4	73	1	TRUE	2135/12/20 18:32	2135/12/21 18:22	1	1	TRUE	2135/12/20 21:00	2135/12/20 15:45	2135/12/20 15:45	2135/12/20 19:00	4	0	1	0	0	0	3	TRUE	64271	1542522.6	64932	661	1	0	28	0	60	0
10337403	24483484	2137/10/4 4:10	2137/10/11 1:25	2137/10/11 20:30	EW EMER.	EMERGENCY ROOM	DIED	Medicare	ENGLISH	MARRIED	BLACK/AFRICAN AMERICAN	2137/10/4 0:53	2137/10/4 5:09	1	33287812	M	1	2137/10/11	7	75	3	FALSE	2137/10/4 4:10	2137/10/4 21:50	0.70999998	1	TRUE	2137/10/4 9:00	2137/10/4 1:15	2137/10/4 1:15	2137/10/4 6:00	3	0	0	0	0	3	0	TRUE	64925	1558204.1	64932	7	1	1	7	1	7	1
10337403	22903979	2137/9/3 1:28	2137/9/11 16:45		EW EMER.	EMERGENCY ROOM	CHRONIC/LONG TERM ACUTE CARE	Medicare	ENGLISH	MARRIED	BLACK/AFRICAN AMERICAN	2137/9/2 22:24	2137/9/3 2:33	0	35900303	M	1	2137/10/11	8	75	2	FALSE	2137/9/3 2:33	2137/9/6 18:09	3.6700001	1	TRUE	2137/9/3 16:00	2137/9/2 22:30	2137/9/2 22:30	2137/9/3 3:00	7	0	0	0	0	3	4	TRUE	64894	1557458.5	64932	38	1	0	28	1	38	1
10337521	24642033	2177/3/27 14:29	2177/3/29 15:00	2177/3/29 15:00	URGENT	TRANSFER FROM HOSPITAL	DIED	Medicare	ENGLISH	MARRIED	WHITE			1	39272262	M	1	2177/3/29	2	81	1	TRUE	2177/3/27 14:31	2177/3/29 16:16	2.0799999	1	TRUE	2177/3/27 16:00	2177/3/27 18:37	2177/3/27 16:00	2177/3/27 15:00	9	0	2	1	4	0	2	TRUE	79344	1904270.5	79346	2	1	1	2	1	2	1
10337761	26435808	2160/12/22 22:23	2160/12/23 5:50	2160/12/23 5:50	EW EMER.	EMERGENCY ROOM	DIED	Medicare	ENGLISH	DIVORCED	BLACK/AFRICAN AMERICAN	2160/12/22 21:17	2160/12/22 23:16	1	32560034	F	0	2160/12/23	1	53	4	FALSE	2160/12/22 23:16	2160/12/23 9:46	0.41999999	1	TRUE	2160/12/23 1:00	2160/12/22 21:35	2160/12/22 21:35	2160/12/23 4:00	3	1	0	0	0	0	2	TRUE	73405	1761743.3	73406	1	1	1	1	1	1	1
10337761	20146445	2160/10/18 18:40	2160/10/21 23:15		URGENT	TRANSFER FROM HOSPITAL	ACUTE HOSPITAL	Medicare	ENGLISH	DIVORCED	BLACK/AFRICAN AMERICAN			0	34435968	F	0	2160/12/23	3	53	2	FALSE	2160/10/18 20:46	2160/10/21 23:19	3.1300001	1	TRUE	2160/10/19 1:00	2160/10/18 23:58	2160/10/18 23:58	2160/10/19 0:00	4	0	1	0	0	1	2	TRUE	73340	1760180.8	73406	66	1	0	28	0	60	1
10337761	21388803	2159/11/8 17:37	2159/11/28 20:43		EW EMER.	EMERGENCY ROOM	CHRONIC/LONG TERM ACUTE CARE	Medicare	ENGLISH	SINGLE	BLACK/AFRICAN AMERICAN	2159/11/8 9:47	2159/11/8 18:12	0	38503812	F	0	2160/12/23	20	52	1	TRUE	2159/11/8 18:12	2159/11/17 19:40	9.04	1	TRUE	2159/11/8 20:00	2159/11/8 10:35	2159/11/8 10:35	2159/11/8 20:00	6	0	2	0	0	2	2	TRUE	72995	1751898.1	73406	411	1	0	28	0	60	0
10337896	23504565	2184/6/26 1:24	2184/7/17 13:35		URGENT	TRANSFER FROM HOSPITAL	CHRONIC/LONG TERM ACUTE CARE	Medicare	ENGLISH	SINGLE	WHITE	2184/6/25 22:19	2184/6/26 4:10	0	33920408	M	1	2185/9/19	21	71	1	TRUE	2184/6/26 4:10	2184/7/17 13:38	21.379999	1	TRUE	2184/6/26 6:00	2184/6/25 22:50	2184/6/25 22:50	2184/6/26 5:00	7	2	0	0	4	0	1	TRUE	81992	1967812.3	82442	450	1	0	28	0	60	0
10337896	23906079	2185/3/27 22:52	2185/4/1 18:05		EW EMER.	EMERGENCY ROOM	HOME	Medicare	ENGLISH	SINGLE	WHITE	2185/3/27 22:09	2185/3/28 3:16	0	38330161	M	1	2185/9/19	5	72	2	FALSE	2185/3/27 22:53	2185/3/31 18:26	3.8299999	1	TRUE	2185/3/29 23:00	2185/3/28 0:15	2185/3/28 0:15	2185/3/28 4:00	4	0	0	0	1	3	0	TRUE	82266	1974406.9	82442	176	1	0	28	0	60	0
10338515	23508373	2143/11/19 5:37	2143/11/19 21:50	2143/11/19 21:50	EW EMER.	TRANSFER FROM HOSPITAL	DIED	Other	ENGLISH	MARRIED	WHITE	2143/11/19 0:55	2143/11/19 6:44	1	30262282	M	1	2143/11/19	0	55	3	FALSE	2143/11/19 6:44	2143/11/19 22:53	0.67000002	1	TRUE	2143/11/19 8:00	2143/11/19 1:05	2143/11/19 1:05	2143/11/19 7:00	4	0	0	0	4	0	0	TRUE	67162	1611894.8	67162	0	1	1	0	1	0	1
10338515	23396807	2141/5/10 16:30	2141/5/18 13:27		URGENT	TRANSFER FROM HOSPITAL	HOME	Other	ENGLISH	MARRIED	WHITE	2141/5/10 12:28	2141/5/10 18:16	0	33947001	M	1	2143/11/19	8	53	1	TRUE	2141/5/10 18:16	2141/5/11 18:12	1	1	TRUE	2141/5/10 19:00	2141/5/10 13:00	2141/5/10 13:00	2141/5/10 19:00	3	0	0	0	3	0	0	TRUE	66239	1589754.3	67162	923	1	0	28	0	60	0
10338515	23018718	2143/10/17 22:40	2143/11/14 22:00		EW EMER.	TRANSFER FROM HOSPITAL	HOME HEALTH CARE	Other	ENGLISH	MARRIED	WHITE	2143/10/17 21:00	2143/10/18 1:49	0	36438827	M	1	2143/11/19	28	55	2	FALSE	2143/10/18 1:49	2143/10/30 5:01	12.17	1	TRUE	2143/10/18 4:00	2143/10/17 21:20	2143/10/17 21:20	2143/10/18 3:00	10	0	1	1	4	0	4	TRUE	67130	1611121.9	67162	32	1	0	28	1	32	1
10339317	26032056	2174/9/26 13:54	2174/10/16 16:04		EW EMER.	TRANSFER FROM HOSPITAL	HOME HEALTH CARE	Medicare	ENGLISH	SINGLE	WHITE	2174/9/26 13:05	2174/9/26 15:55	0	36320742	M	1	2174/12/25	20	66	1	TRUE	2174/9/26 15:55	2174/9/29 22:37	3.29	1	TRUE	2174/9/27 15:00	2174/9/26 13:15	2174/9/26 13:15	2174/9/27 1:00	3	0	0	0	0	1	2	TRUE	78431	1882360	78521	90	1	0	28	0	60	0
10340152	23112101	2153/10/25 7:15	2153/11/1 10:04		SURGICAL SAME DAY ADMISSION	PHYSICIAN REFERRAL	HOME HEALTH CARE	Other	ENGLISH	MARRIED	WHITE			0	31857918	M	1		7	75	1	TRUE	2153/10/25 15:50	2153/10/26 18:16	1.13	1	TRUE	2153/10/25 17:00	2153/10/25 16:22	2153/10/25 16:22	2153/10/25 16:00	2	2	0	0	0	0	0	TRUE	70790	1698975.8			0	0	28	0	60	0
10340554	24170155	2156/3/16 10:32	2156/3/31 14:25		DIRECT EMER.	PHYSICIAN REFERRAL	HOME HEALTH CARE	Medicaid	ENGLISH	MARRIED	ASIAN - ASIAN INDIAN	2156/3/16 1:39	2156/3/16 3:12	0	31416840	F	0		15	29	1	TRUE	2156/3/16 10:33	2156/3/22 19:49	6.3800001	1	TRUE	2156/3/17 2:00	2156/3/16 2:10	2156/3/16 2:10	2156/3/17 1:00	2	0	1	0	1	0	0	TRUE	71663	1719922.5			0	0	28	0	60	0
10340850	27111482	2194/1/16 23:08	2194/1/25 12:20		DIRECT EMER.	PHYSICIAN REFERRAL	HOME HEALTH CARE	Medicaid	?	SINGLE	ASIAN			0	31210771	M	1		9	53	1	TRUE	2194/1/17 11:28	2194/1/19 10:50	1.96	1	TRUE	2194/1/17 13:00	2194/1/16 23:14	2194/1/16 23:14	2194/1/17 13:00	7	2	2	2	1	0	0	TRUE	85484	2051627.5			0	0	28	0	60	0
10341637	23846591	2131/9/11 16:02	2131/9/24 13:30		EW EMER.	EMERGENCY ROOM	HOSPICE	Medicaid	ENGLISH	SINGLE	WHITE	2131/9/11 9:14	2131/9/11 17:55	0	30265758	M	1	2131/10/13	13	52	1	TRUE	2131/9/17 10:04	2131/9/24 15:14	7.21	1	TRUE	2131/9/17 12:00	2131/9/17 15:00	2131/9/17 12:00	2131/9/18 5:00	3	2	0	0	0	0	1	TRUE	62716	1505194.1	62742	26	1	1	26	1	26	1
10342123	23603937	2163/10/12 12:51	2163/10/30 14:52	2163/10/30 14:52	DIRECT EMER.	PHYSICIAN REFERRAL	DIED	Other	ENGLISH	MARRIED	UNKNOWN			1	34158968	M	1	2163/10/30	18	81	1	TRUE	2163/10/12 12:51	2163/10/30 17:11	18.209999	1	TRUE	2163/10/13 0:00	2163/10/12 13:07	2163/10/12 13:07	2163/10/12 14:00	5	4	0	0	1	0	0	TRUE	74429	1786308.9	74447	18	1	1	18	1	18	1
10342208	21977675	2195/7/23 17:22	2195/7/25 7:21	2195/7/25 7:21	EW EMER.	PHYSICIAN REFERRAL	DIED	Medicare	?	WIDOWED	WHITE	2195/7/23 14:01	2195/7/23 19:08	1	34246242	F	0	2195/7/25	2	79	1	TRUE	2195/7/23 19:08	2195/7/25 9:10	1.58	1	TRUE	2195/7/23 21:00	2195/7/23 14:50	2195/7/23 14:50	2195/7/23 20:00	4	0	0	0	4	0	0	TRUE	86036	2064883.1	86038	2	1	1	2	1	2	1
10342636	26440643	2124/5/11 10:34	2124/5/17 18:20		DIRECT EMER.	PHYSICIAN REFERRAL	HOME HEALTH CARE	Other	ENGLISH	MARRIED	OTHER			0	37367616	F	0		6	64	2	FALSE	2124/5/12 4:52	2124/5/13 22:01	1.75	1	TRUE	2124/5/12 8:00	2124/5/11 13:30	2124/5/11 13:30	2124/5/12 5:00	3	0	2	1	0	0	0	TRUE	60032	1440772.9			0	0	28	0	60	0
10342727	24641962	2165/9/3 14:55	2165/9/20 12:28		OBSERVATION ADMIT	CLINIC REFERRAL	REHAB	Medicare	ENGLISH	SINGLE	WHITE			0	33019239	F	0		17	71	1	TRUE	2165/9/5 10:24	2165/9/9 9:05	3.96	1	TRUE	2165/9/8 7:00	2165/9/5 9:30	2165/9/5 9:30	2165/9/5 12:00	3	0	0	0	1	1	1	TRUE	75123	1802962.4			0	0	28	0	60	0
10343369	25921885	2146/11/12 2:36	2146/12/12 14:46		EW EMER.	TRANSFER FROM HOSPITAL	HOSPICE	Medicare	ENGLISH	MARRIED	WHITE	2146/11/11 23:30	2146/11/12 4:24	0	38434214	M	1	2146/12/13	30	82	1	TRUE	2146/11/12 4:24	2146/11/15 17:22	3.54	1	TRUE	2146/11/12 6:00	2146/11/12 1:00	2146/11/12 1:00	2146/11/12 8:00	2	0	0	0	1	1	0	TRUE	68251	1638028.4	68282	31	1	0	28	1	31	1
10343782	26477170	2181/10/18 18:02	2181/10/24 16:10		EW EMER.	EMERGENCY ROOM	SKILLED NURSING FACILITY	Medicare	ENGLISH	SINGLE	WHITE	2181/10/18 12:21	2181/10/18 19:27	0	30143180	F	0		6	77	3	FALSE	2181/10/18 19:27	2181/10/20 16:28	1.88	1	TRUE	2181/10/18 20:00	2181/10/18 13:30	2181/10/18 13:30	2181/10/18 22:00	3	2	0	0	1	0	0	TRUE	81010	1944259.4			0	0	28	0	60	0
10343782	27817000	2180/6/21 20:51	2180/6/29 16:16		EW EMER.	EMERGENCY ROOM	HOME HEALTH CARE	Medicare	ENGLISH	SINGLE	WHITE	2180/6/21 16:07	2180/6/21 21:55	0	35033793	F	0		8	76	2	FALSE	2180/6/21 21:55	2180/6/23 16:44	1.79	1	TRUE	2180/6/22 2:00	2180/6/21 18:15	2180/6/21 18:15	2180/6/22 3:00	2	0	0	0	1	0	1	TRUE	80526	1932645.9			0	0	28	0	60	0
10343782	28022848	2177/7/4 7:15	2177/7/13 12:28		SURGICAL SAME DAY ADMISSION	PHYSICIAN REFERRAL	HOME HEALTH CARE	Medicare	ENGLISH	SINGLE	WHITE			0	36359958	F	0		9	73	1	TRUE	2177/7/4 12:20	2177/7/5 15:38	1.13	1	TRUE	2177/7/4 13:00	2177/7/5 0:29	2177/7/4 13:00	2177/7/5 0:00	2	0	0	0	1	1	0	TRUE	79443	1906644.4			0	0	28	0	60	0
10343862	24697862	2169/1/8 14:00	2169/1/16 14:24		ELECTIVE	PHYSICIAN REFERRAL	HOME	Medicare	ENGLISH	MARRIED	WHITE			0	36094015	M	1	2170/9/20	8	68	2	FALSE	2169/1/10 4:01	2169/1/10 16:08	0.5	1	TRUE	2169/1/10 8:00	2169/1/10 3:55	2169/1/10 3:55	2169/1/10 5:00	2	0	0	0	1	0	1	TRUE	76346	1832308	76964	618	1	0	28	0	60	0
10344200	22085404	2115/9/8 2:41	2115/9/13 19:35		OBSERVATION ADMIT	EMERGENCY ROOM	SKILLED NURSING FACILITY	Medicare	ENGLISH	SINGLE	WHITE	2115/9/7 20:53	2115/9/8 4:03	0	37768142	F	0	2116/2/4	5	91	1	TRUE	2115/9/8 4:03	2115/9/12 5:34	4.04	1	TRUE	2115/9/9 8:00	2115/9/7 23:42	2115/9/7 23:42	2115/9/8 5:00	3	0	1	0	0	1	1	TRUE	56863	1364716	57012	149	1	0	28	0	60	0
10344594	21543873	2132/6/25 23:45	2132/7/31 12:33		URGENT	TRANSFER FROM HOSPITAL	SKILLED NURSING FACILITY	Medicare	ENGLISH	MARRIED	WHITE			0	31403287	F	0		36	79	1	TRUE	2132/7/17 18:57	2132/7/19 3:39	1.38	1	TRUE	2132/7/18 12:00	2132/7/17 11:18	2132/7/17 11:18	2132/7/17 20:00	4	0	0	0	0	2	2	TRUE	63020	1512498.9			0	0	28	0	60	0
10344732	21118986	2160/4/13 23:14	2160/4/18 21:40	2160/4/18 21:40	EW EMER.	EMERGENCY ROOM	DIED	Other	ENGLISH	MARRIED	WHITE	2160/4/13 19:43	2160/4/14 1:22	1	33040100	M	1	2160/4/18	5	91	1	TRUE	2160/4/14 1:22	2160/4/20 9:28	6.3299999	1	TRUE	2160/4/14 2:00	2160/4/13 21:20	2160/4/13 21:20	2160/4/14 3:00	2	1	1	0	0	0	0	TRUE	73153	1755673.4	73157	4	1	1	4	1	4	1
10345069	20546034	2157/8/26 21:01	2157/9/9 14:00		EW EMER.	EMERGENCY ROOM	SKILLED NURSING FACILITY	Other	?	MARRIED	WHITE	2157/8/26 17:50	2157/8/27 19:30	0	39073216	F	0		14	73	1	TRUE	2157/8/29 10:23	2157/9/6 6:46	7.8299999	1	TRUE	2157/9/1 23:00	2157/9/1 7:52	2157/9/1 7:52	2157/8/30 8:00	5	1	1	0	1	1	1	TRUE	72194	1732666.4			0	0	28	0	60	0
10345212	24305162	2120/10/26 0:00	2120/11/1 16:45		SURGICAL SAME DAY ADMISSION	PHYSICIAN REFERRAL	HOME HEALTH CARE	Other	ENGLISH	MARRIED	WHITE			0	32868439	M	1		6	78	1	TRUE	2120/10/26 9:14	2120/10/31 14:40	5.21	1	TRUE	2120/10/27 21:00	2120/10/27 19:17	2120/10/27 19:17	2120/10/26 12:00	2	0	2	0	0	0	0	TRUE	58738	1409721.3			0	0	28	0	60	0
[truncated: 33,185 more rows]
[truncated: 581 more columns]
